# Supplementary material for: Single cell profiling of female breast fibroadenoma reveals distinct epithelial cell compositions and therapeutic targets
Source: Nat Commun. 2023 Jun 16;14:3469. doi: 10.1038/s41467-023-39059-3 (PMC10275980; doi:10.1038/s41467-023-39059-3)
Supplement: Supplementary file 3 — Description of Additional Supplementary Files [file 41467_2023_39059_MOESM3_ESM.xlsx]

## Sheet: Sheet1
Supplementary Data 1	Clinical information of patients in this study
Supplementary Data 2	Cell distribution in the fibroadenoma tissues and adjacent normal tissues of single cell sequencing
Supplementary Data 3	DEGs of stromal cells, including fibroblasts, T cells, B cells, macrophages, pericytes, and endothelial cells, between fibroadenomas and normal tissues
Supplementary Data 4	Epithelial cell distribution in the fibroadenoma tissues and adjacent normal tissues of single cell sequencing
Supplementary Data 5	Expression of the epithelium subset genes from fibroadenoma and normal tissues in figure 1f
Supplementary Data 6	Quantification of epithelial cell subtypes in human fibroadenoma fresh tissue and normal tissues in FACS
Supplementary Data 7	DEGs of epithelial cells between fibroadenoma and normal tissues
Supplementary Data 8	GO analysis of differentially expressed genes in epithelial cells between fibroadenoma and normal tissue
Supplementary Data 9	GO enrichment analysis of DEGs in mature luminal cells, luminal progenitor cells, and basal cells between fibroadenomas and normal tissues
Supplementary Data 10	KEGG analysis of differentially expressed genes in epithelial cells between fibroadenoma and normal tissue.
Supplementary Data 11	Primer sequences of genes related to the estrogen response
Supplementary Data 12	GO enrichment analysis of DEGs in stromal cells between fibroadenomas and normal tissues
Supplementary Data 13	GSEA of the estrogen signaling pathway and endocrine resistance pathway in epithelial cells between fibroadenoma and normal tissue
Supplementary Data 14	GSEA of the estrogen signaling pathway and endocrine resistance in fibroadenoma versus normal organoids
