# Supplementary material for: Single cell profiling of female breast fibroadenoma reveals distinct epithelial cell compositions and therapeutic targets
Source: Nat Commun. 2023 Jun 16;14:3469. doi: 10.1038/s41467-023-39059-3 (PMC10275980; doi:10.1038/s41467-023-39059-3)
Supplement: Supplementary file 4 — Supplementary Data 1 [file 41467_2023_39059_MOESM4_ESM.xlsx]

## Sheet: Sheet1
			basic information			Imaging findings		Surgical findings			Application								IHC evaluation
Case no	Ethical protocol	Patient consent signed	Age range	Relapse?	Canceration?	Bilateral?	Multiple?	Organ	Localization	tumor size/cm	scRNAseq	FCM	IHC/IF	DNA-sequencing	limited RNA seq	q-PCR	drug test	organoid culture	her2 score	BCL2 H score	CCND1 H score	Hormone-related diseases	others
F8	I2021001303	yes	19-49	NA	NA	yes	yes	breast right	upper-outer quadrant	2.11*1.28	●		●									Postoperative fibroadenoma of the left breast
F9	I2021001303	yes	19-49	NA	NA	no	no	breast right	upper-inner quadrant	1.4*0.6		●										Postoperative fibroadenoma of the left breast
F13	I2021001303	yes	19-49	NA	NA	no	no	breast left	lower-outer quadrant	1.78*1.11			●
F14	I2021001303	yes	19-49	NA	NA	yes	yes	breast left	upper quadrant	2.57*1.20			●
F21	I2021001303	yes	19-49	NA	NA	yes	yes	breast left	central portion	3.90*1.32		●
F22	I2021001303	yes	19-49	NA	NA	yes		breast left	right central portion；left central portion	2.18*1.14		●
F24	I2021001303	yes	19-49	NA	NA	yes	yes	breast left	upper quadrant	3.37*1.89		●
F25	I2021001303	yes	19-49	NA	NA	yes	yes	breast left	upper-outer quadrant	1.79*0.71		●	●
F26	I2021001303	yes	19-49	NA	NA	yes	yes	breast left	right inner quadrant；left:upper-outer quadrant	right 1.83*0.90;left 2.58*1.09		●
F27	I2021001303	yes	19-49	NA	NA	no	no	breast left	inner quadrant	1.94*1.03		●
F28	I2021001303	yes	19-49	NA	NA	yes	yes	breast left	upper-inner quadrant	2.0*1.1		●
F30	I2021001303	yes	19-49	NA	NA	yes	no	breast left	central portion	1.47*0.52		●
F32	I2021001303	yes	19-49	NA	NA	yes	yes	breast left	upper-outer quadrant	1.76*1.16		●										Chronic inflammation of cervical mucosa accompanied by scaling, focal CINI
F34	I2021001303	yes	19-49	NA	NA	no	no	breast left	central portion	2.24*1.09		●
F35	I2021001303	yes	19-49	NA	NA	no	no	breast right	lower-outer quadrant	2.45*0.74			●
F36	I2021001303	yes	19-49	NA	NA	yes	no	breast left	right upper-outer quadrant；left:lower-inner quadrant	3.51*1.97		●	●
F37	I2021001303	yes	19-49	NA	NA	yes	no	breast left	lower-inner quadrant	2.13*0.94		●
F38	I2021001303	yes	19-49	NA	NA	yes	yes	breast left	upper-inner quadrant	NA		●
F40	I2021001303	yes	19-49	NA	NA	yes	yes	breast left	right upper-inner quadrant；left upper-outer quadrant	2.75*1.26		●
F41	I2021001303	yes	19-49	NA	NA	yes	no	breast left	right upper-inner quadrant；left central portion	2.85*0.54		●										Chronic inflammation of cervical mucosa with glandular scaling
F42	I2021001303	yes	19-49	NA	NA	yes	no	breast left	right central portion；left upper-outer quadrant	2.04*1.40		●
F43	I2021001303	yes	19-49	NA	NA	yes	yes	breast left	right upper-outer quadrant；left lower-outer quadrant	3.16*1.29		●	●
F45	I2021001303	yes	19-49	NA	NA	yes	yes	breast left	right lower-outer quadrant；left lower-inner quadrant	2.54*0.59		●
F46	I2021001303	yes	19-49	NA	NA	no	no	breast left	upper-outer quadrant	2.39*1.09		●	●
F48	I2021001303	yes	19-49	NA	NA	yes	no	breast left	upper-outer quadrant	5.26*4.39*1.52		●						●				Low grade squamous intraepithelial lesion of the cervix（CIN1)
F50	I2021001303	yes	19-49	NA	NA	yes	yes	breast left	left: upper-outer quadrant; right: upper-inner quadrant	2.03*0.98		●
F51	I2021001303	yes	19-49	NA	NA	yes	yes	breast left	left: upper-outer quadrant; right: outer quadrant	1.87*1.07	●		●
F52	I2021001303	yes	19-49	NA	NA	yes	yes	breast left	upper-outer quadrant	1.91*1.07		●										Endometrial polypoid hyperplasia
F55	I2021001303	yes	19-49	NA	NA	yes	no	breast left	outer quadrant	1.62*1.34								●
F56	I2021001303	yes	19-49	NA	NA	no	yes	breast left	upper-outer quadrant	1.93*1.25		●						●
F57	I2021001303	yes	19-49	NA	NA	yes	yes	breast left	lower-outer quadrant	1.56*0.92		●
F60	I2021001303	yes	19-49	NA	NA	yes	yes	breast left	upper-outer quadrant	3.45*1.85		●						●
F61	I2021001303	yes	19-49	NA	NA	yes	yes	breast left	upper-outer quadrant	2.21*0.84		●
F62	I2021001303	yes	19-49	NA	NA	no	yes	breast left	upper-inner quadrant	2.75*0.76		●						●
F63	I2021001303	yes	19-49	NA	NA	yes	no	breast left	upper-inner quadrant	1.61*0.56		●
F65	I2021001303	yes	19-49	NA	NA	yes	yes	breast left	right upper-outer quadrant；left lower-outer quadrant	1.73*0.89*2.22							●	●				Fibrofollicular membrane cell tumor
F66	I2021001303	yes	19-49	NA	NA	yes	no	breast left	outer quadrant	2.84*1.18		●					●	●
F70	I2021001303	yes	19-49	NA	NA	no	no	breast left	upper-outer quadrant	2.02*1.15		●	●				●	●
F71	I2021001303	yes	19-49	NA	NA	no	no	breast left	outer quadrant	3.5*1.0		●					●	●
F72	I2021001303	yes	19-49	NA	NA	no	no	breast left	upper-outer quadrant	2.09*1.05		●					●	●
F73	I2021001303	yes	19-49	NA	NA	yes	yes	breast left	lower-outer quadrant	2.01*0.87							●	●
F74	I2021001303	yes	19-49	NA	NA	yes	yes	breast left	upper-outer quadrant	3.53*1.32							●	●
F75	I2021001303	yes	19-49	NA	NA	no	yes	breast left	upper quadrant	0.75*0.34							●	●
F76	I2021001303	yes	19-49	NA	NA	yes	yes	breast left	upper-inner quadrant	2.01*0.91		●										Surgical history of breast fibroadenoma
F77	I2021001303	yes	19-49	NA	NA	no	no	breast left	Beneath the incision	1.10*0.67		●	●				●	●				Postoperative fibroadenoma of the left breast
F78	I2021001303	yes	19-49	NA	NA	yes	yes	breast left	upper-inner quadrant	2.80*1.55							●	●
F79	I2021001303	yes	19-49	NA	no	yes	yes	brest right	upper-outer quadrant	2.0*0.9							●	●
F80	I2021001303	yes	19-49	NA	NA	yes	yes	breast left	upper-outer quadrant	2.13*0.95		●	●				●	●
F81	I2021001303	yes	19-49	NA	NA	no	no	breast left	upper-outer quadrant	3.9*1.7		●	●									Ovarian cyst
F87	I2021001303	yes	19-49	NA	NA	yes	yes	breast left	right upper-outer quadrant；left inner quadrant	1.89*1.26		●										Surgical history of breast fibroadenoma
F88	I2021001303	yes	19-49	NA	NA	no	no	breast left	outer quadrant	1.67*1.28*1.46			●					●
F89	I2021001303	yes	19-49	NA	NA	yes	no	breast left	upper-outer quadrant	1.83*1.25			●					●
F93	I2021001303	yes	19-49	NA	NA	yes	yes	breast left	upper-outer quadrant	1.94*0.87		●
F94	I2021001303	yes	19-49	NA	NA	yes	no	breast left	central portion	2.13*0.87		●
F95	I2021001303	yes	19-49	NA	NA	no	no	breast left	central portion	2.06*1.48		●
F96	I2021001303	yes	19-49	NA	NA	yes	yes	breast left	upper-outer quadrant	2.01*1.10		●
F99	I2021001303	yes	19-49	NA	NA	no	no	breast left	inner quadrant	2.30*1.39		●
F100	I2021001303	yes	19-49	NA	NA	yes	yes	breast left	upper quadrant	1.20*0.86		●
F103	I2021001303	yes	19-49	NA	NA	no	yes	breast left	lower-outer quadrant	2.0*0.9		●
F104	I2021001303	yes	19-49	NA	NA	no	no	breast left	upper-outer quadrant	5.34*1.70*3.77		●						●
F105	I2021001303	yes	19-49	NA	NA	no	yes	breast left	upper-outer quadrant, lower-inner quadrant	3.30*1.34		●						●				Surgical history of breast fibroadenoma
F106	I2021001303	yes	19-49	NA	NA	yes	yes	breast left	NA	1.26*0.59*0.79		●						●
F107	I2021001303	yes	19-49	NA	NA	yes	yes	breast left	NA	2.4*1.2cm		●										Mucinous ovarian carcinoma, surgical history of breast fibroadenoma
F108	I2021001303	yes	19-49	NA	NA	yes	yes	breast left	upper-outer quadrant, inner quadrant	2.63*1.64*2.58		●						●
F109	I2021001303	yes	19-49	NA	NA	yes	yes	breast left	NA	2.42*1.10		●										Endometrial polypoid hyperplasia
F110	I2021001303	yes	19-49	NA	no	no	yes	brest right	upper quadrant	1.5*2							●	●
F111	I2021001303	yes	19-49	NA	NA	yes	yes	breast left	upper-outer quadrant	2.87*1.84		●	●		●		●	●
F113	I2021001303	yes	19-49	NA	NA	yes	yes	breast left	left: inner quadrant; right: lower-outer quadrant	NA		●						●
F114	I2021001303	yes	19-49	NA	NA	no	no	breast left	upper-outer quadrant	3.44*1.29*2.22			●					●					IHC/IF of fibroadenoma organoid
F115	I2021001303	yes	19-49	NA	NA	yes	no	breast left	left: upper-inner quadrant; right: upper-inner quadrant	2.02*0.90		●
F116	I2021001303	yes	19-49	NA	NA	yes	yes	breast left	left: lower quadrant; right: lower-outer quadrant	2.09*0.70			●					●					IHC/IF of fibroadenoma organoid
F117	I2021001303	yes	19-49	NA	NA	no	no	breast left	upper-inner quadrant	1.83*1.05		●						●
F118	I2021001303	yes	19-49	NA	NA	yes	yes	breast left	upper-inner quadrant	4.4*1.7*4.7		●						●
F120	I2021001303	yes	19-49	NA	NA	no	yes	breast left	lower-outer quadrant	2.82*1.43*2.76		●						●
F122	I2021001303	yes	19-49	NA	NA	no	no	breast left	upper quadrant	2.05*1.23								●
F125	I2021001303	yes	19-49	NA	NA	yes	yes	breast left	left: upper-outer quadrant; right: upper-outer quadrant	NA					●			●				Surgical history of breast fibroadenoma，ectopic gestation
F127	I2021001303	yes	19-49	NA	NA	yes	yes	breast left	NA	NA					●			●
F128	I2021001303	yes	19-49	NA	NA	yes	yes	breast left	NA	NA					●			●
F129	I2021001303	yes	19-49	NA	NA	yes	yes	breast left	NA	4.09*1.76					●			●
F131	I2021001303	yes	19-49	NA	NA	yes	no	breast left	upper-inner quadrant	2.60*1.01					●			●
F138	I2021001303	yes	19-49	NA	NA	no	no	breast left	central portion	2cm			●
F139	I2021001303	yes	19-49	NA	no	no	no	brest right	outer quadrant	2.37*1.44							●	●
F142	I2021001303	yes	19-49	NA	NA	yes	yes	brest right	NA	NA			●
F180	I2021001303	yes	19-49	NA	NA	yes	yes	breast left	upper-outer quadrant	1.93*1.08			●
F181	I2021001303	yes	19-49	NA	NA	no	no	breast left	lower-outer quadrant	5.73*5.47			●
T131	I2021001303	yes	19-49	NA	NA	no	no	breast left	outer quadrant	1.53*0.78	●		●
T132	I2021001303	yes	19-49	NA	NA	no	yes	breast left	upper-outer quadrant	2.02*1.08*1.55	●		●									Endometrial polypoid hyperplasia
H1	I2021001303	yes	19-49	yes	NA	yes	yes	breast left	lower-outer quadrant	2.5*1.3			●						0	248	20
H2	I2021001303	yes	19-49	yes	NA	yes	yes	breast left	central portion	2.2*0.9			●						3	290	260
H3	I2021001303	yes	19-49	yes	NA	yes	yes	breast left	upper-outer quadrant	3.55*2.15			●						3	290	240
H4	I2021001303	yes	19-49	yes	NA	yes	yes	breast left	upper-inner quadrant	1.81*1.29			●						3	225	150
H5	I2021001303	yes	19-49	yes	NA	no	yes	breast left	upper-outer quadrant	2.88*1.81*2.83			●						2	240	230
H6	I2021001303	yes	19-49	yes	NA	yes	yes	breast left	upper-outer quadrant	2.5*1.5			●						2	220	205
H7	I2021001303	yes	19-49	yes	NA	yes	yes	breast left	lower-inner quadrant	7.27*3.21			●						3	240	230
H8	I2021001303	yes	19-49	yes	NA	yes	yes	breast left	lower-inner quadrant	4.00*1.76 、2.73*1.54			●						2	280	290
H9	I2021001303	yes	19-49	yes	NA	yes	yes	breast left	upper-outer quadrant	2.2*1.0			●						1	210	250
H10	I2021001303	yes	19-49	yes	NA	yes	yes	breast left	lower-outer quadrant	2*1.5			●						1	220	40
H11	I2021001303	yes	19-49	yes	NA	yes	yes	breast left	upper-outer quadrant	2.34*1.63			●						1	225	80
H12	I2021001303	yes	19-49	yes	NA	yes	yes	breast left	upper-outer quadrant	2.34*0.61			●						0	200	210
H13	I2021001303	yes	19-49	yes	NA	yes	yes	breast left	lower-inner quadrant	2.9*1.9			●						2	240	200
H14	I2021001303	yes	19-49	yes	NA	yes	yes	breast left	outer quadrant	1.94*1.20			●						3	250	200
H15	I2021001303	yes	19-49	no	no	no	no	breast left	central portion	2.3*1.6			●						3	155	100
H16	I2021001303	yes	19-49	no	no	no	yes	breast left	inner quadrant	2.3*1.3			●						1	195	105
H17	I2021001303	yes	19-49	no	no	no	no	breast left	inner quadrant	2.41*1.51			●						1	170	120
H18	I2021001303	yes	19-49	no	no	yes	yes	breast left	upper-outer quadrant	2.0*1.2,1.1*0.6			●						1	110	125
H19	I2021001303	yes	19-49	no	no	yes	no	breast left	inner quadrant	0.5*0.5			●						1	115	25
H20	I2021001303	yes	19-49	no	no	no	yes	breast left	upper-inner quadrant	1.77*0.83			●						0	250	NA
H21	I2021001303	yes	19-49	no	no	no	no	breast left	upper-outer quadrant	2.42*0.94			●						0	170	30
H22	I2021001303	yes	19-49	no	no	yes	no	breast left	lower-outer quadrant	1.7*1.0			●						1	210	70
H23	I2021001303	yes	19-49	no	no	no	yes	breast left	lower-outer quadrant	1.2*0.6			●						0	240	NA
H24	I2021001303	yes	34-62	NA	yes	yes	yes	breast left					●						FA:0; CA:1	FA:259; CA:295	FA:110; CA:150
H25	I2021001303	yes	34-62	NA	yes	yes	yes	breast left	upper-outer quadrant	1.27*0.86			●						NA	FA:255; CA:297	FA:165; CA:205
H26	I2021001303	yes	34-62	NA	yes	yes	yes	breast left					●						FA:0; CA:2	FA:75; CA:220	FA:100; CA:175
H27	I2021001303	yes	34-62	NA	yes	yes	yes	breast left	lower-inner quadrant	1.23*0.64			●						FA:0; CA:1	FA:270; CA:295	FA:80; CA:200
H28	I2021001303	yes	34-62	NA	yes	yes	yes	breast left	lower-outer quadrant	1.93*0.85			●						FA:0; CA:2	FA:165; CA:245	FA:70; CA:160
H29	I2021001303	yes	34-62	NA	yes	yes	yes	breast left	upper-inner quadrant				●						FA:0; CA:3	FA:40; CA:170	NA
H30	I2021001303	yes	34-62	NA	yes	yes	yes	breast left					●						FA:0; CA:2	FA:240; CA:250	FA:160; CA:185
H31	I2021001303	yes	34-62	NA	yes	yes	yes	breast left	upper quadrant	2.2*1.5*2.6			●						FA:1; CA:2	FA:110; CA:200	FA:100; CA:120
H32	I2021001303	yes	34-62	NA	yes	yes	yes	breast left	inner quadrant	2.5*1.9*2.0			●						FA:1; CA:3	NA	FA:35; CA:160
FA299	I2021001303	yes	19-49	NA	no	yes	yes	breast left	upper-outer quadrant	1.87*0.72						●						Postoperative fibroadenoma of the bilateral breast
FA301	I2021001303	yes	19-49	NA	no	yes	yes	brest right	upper quadrant	2.54*1.34						●
FA306	I2021001303	yes	19-49	NA	NA	no	yes	breast left	upper quadrant	0.62*0.26						●	●
FA307	I2021001303	yes	19-49	NA	no	no	yes	breast left	downer-inner quadrant	2.11*1.19				●		●
FA308	I2021001303	yes	19-49	NA	no	no	yes	brest right	inner quadrant	2.53*0.89				●		●
FA310	I2021001303	yes	19-49	NA	no	yes	yes	breast left	upper-outer quadrant	5.87*3.17				●		●						Postoperative fibroadenoma of the left breast
FA311	I2021001303	yes	19-49	NA	NA	yes	yes	breast left	upper-outer quadrant	0.94*0.38						●	●
FA312	I2021001303	yes	19-49	NA	no	no	no	brest right	downer-outer quadrant	2.97*1.14*1.34						●
FA313	I2021001303	yes	19-49	NA	no	yes	yes	breast left	upper quadrant	2.02*1.19*1.54						●
FA314	I2021001303	yes	19-49	NA	no	yes	yes	breast left	upper-outer quadrant	1.74*0.97						●
FA315	I2021001303	yes	19-49	NA	no	yes	NA	brest right	upper-inner quadrant	2.5*2						●
FA316	I2021001303	yes	19-49	NA	no	no	no	breast left	downer-outer quadrant	5.1*2.3*2.4						●
FA317	I2021001303	yes	19-49	NA	no	no	yes	brest right	upper-outer quadrant	1.76*0.93						●
FA318	I2021001303	yes	19-49	NA	no	no	no	breast left	central portion	1.76*1.33*1.71						●
FA319	I2021001303	yes	19-49	NA	no	yes	yes	breast left	upper quadrant	1.46*0.70*1.93						●
F400	I2021001303	yes	19-49	NA	no	yes	yes	brest right	downer-outer quadrant	2.98*1.98							●	●	2	180	220
