# Supplementary material for: Single cell profiling of female breast fibroadenoma reveals distinct epithelial cell compositions and therapeutic targets
Source: Nat Commun. 2023 Jun 16;14:3469. doi: 10.1038/s41467-023-39059-3 (PMC10275980; doi:10.1038/s41467-023-39059-3)
Supplement: Supplementary file 5 — Supplementary Data 2 [file 41467_2023_39059_MOESM5_ESM.xlsx]

## Sheet: cell count
Cell subset		From N	From T	T & N
Epithelial cells (Epi)	Luminal progenitor cells (LPs)	1111;	856;	1967;
	Mature luminal cells (MLs)	1235;	2804;	4039;
	Basal cells (BCs)	269;	51;	320;
Endothelial cells (Endo)		1837;	2833;	4670;
Fibroblasts (FBs)		1883;	5145;	7028;
Pericytes (PTs)		1457;	2578;	4035;
Immune cells(ICs)	T cells (T)	966;	1470;	2436;
	B cells (B)	226;	435;	661;
	myloid cells(M)	184;	61;	245;
Unknown cells (Un)		1157;	1543;	2700;
Total cells		10325;	17776;	28101;

## Sheet: % of total cell in each group
Cell subset		From N	From T	T & N
Epithelial cells (Epi)	Luminal progenitor cells (LPs)	0.1076	0.0482	0.07
	Mature luminal cells (MLs)	0.1196	0.1577	0.1437
	Basal cells (BCs)	0.0261	0.0029	1.14%--
Endothelial cells (Endo)		0.1779	0.1594	0.1662
Fibroblasts (FBs)		0.1824	0.2894	0.2501
Pericytes (PTs)		0.1411	0.145	0.1436
Immune cells(ICs)	T cells (T)	0.0936	0.0827	0.0867
	B cells (B)	0.0219	0.0245	0.0235
	myloid cells(M)	0.0178	0.0034	0.0087
Unknown cells (Un)		0.1121	0.0868	0.0961
Total cells		1	1	1
