# Supplementary material for: Single cell profiling of female breast fibroadenoma reveals distinct epithelial cell compositions and therapeutic targets
Source: Nat Commun. 2023 Jun 16;14:3469. doi: 10.1038/s41467-023-39059-3 (PMC10275980; doi:10.1038/s41467-023-39059-3)
Supplement: Supplementary file 6 — Supplementary Data 3 [file 41467_2023_39059_MOESM6_ESM.xlsx]

## Sheet: fibroblasts
DEGS of fibroblasts between normal and fibroadenoma tissues
	p_val	avg_logFC	pct.1	pct.2	p_val_adj
PI16	0	1.67186	0.801	0.18	0
SFRP1	0	1.57813	0.951	0.719	0
CXCL14	3.18257e-177	1.52597	0.807	0.545	7.45899e-173
MMP13	3.42377e-267	1.44496	0.507	0.041	8.02429e-263
IGF2	0	1.32544	0.951	0.659	0
SERPINE2	0	1.30491	0.94	0.689	0
SBSPON	0	1.27657	0.734	0.126	0
IGFBP3	1.08218e-261	1.24578	0.743	0.334	2.53631e-257
DIO2	7.3368e-305	1.24529	0.533	0.025	1.71953e-300
PENK	1.49726e-199	1.13278	0.452	0.058	3.50913e-195
EDNRA	0	0.985373	0.602	0.062	0
HOPX	2.26419e-198	0.964297	0.712	0.365	5.30657e-194
IGFBP2	4.72848e-261	0.924342	0.953	0.733	1.10821e-256
CDH11	0	0.903714	0.907	0.631	0
PIP	5.49295e-269	0.902514	0.65	0.158	1.28738e-264
NR2F1	3.12374e-287	0.864574	0.922	0.636	7.32112e-283
MGP	0	0.845599	0.999	0.987	0
HGF	8.95037e-262	0.839524	0.794	0.387	2.0977e-257
LAMP5	1.54765e-161	0.836942	0.324	0.01	3.62723e-157
MT-ND1	0	0.803674	0.997	0.988	0
TSHZ2	2.31924e-271	0.79407	0.853	0.511	5.43561e-267
TPM1	2.8771e-202	0.776507	0.805	0.519	6.74306e-198
AQP1	5.45817e-167	0.740926	0.712	0.392	1.27923e-162
GPM6B	3.99093e-205	0.722825	0.869	0.649	9.35354e-201
ZMAT3	6.31088e-188	0.645535	0.587	0.195	1.47908e-183
AKAP12	2.02496e-149	0.636495	0.738	0.45	4.7459e-145
PTN	2.24593e-97	0.633463	0.832	0.683	5.26378e-93
SFRP2	2.86858e-77	0.602472	0.926	0.859	6.72309e-73
RAD51B	2.45656e-222	0.602248	0.461	0.042	5.75745e-218
LONRF2	5.31161e-135	0.597325	0.411	0.101	1.24488e-130
CADM1	7.10104e-180	0.5934	0.399	0.04	1.66427e-175
ACTA2	4.58856e-45	0.592206	0.583	0.43	1.07542e-40
RAI14	5.36807e-173	0.586783	0.428	0.07	1.25811e-168
SVIL	8.45906e-167	0.583055	0.754	0.454	1.98255e-162
POSTN	4.95027e-132	0.577444	0.894	0.651	1.16019e-127
MMP3	9.33712e-49	0.574361	0.261	0.1	2.18834e-44
PRSS23	2.67179e-136	0.573031	0.872	0.685	6.26187e-132
PMEPA1	7.01258e-138	0.570228	0.663	0.356	1.64354e-133
TIMP3	4.04382e-90	0.569886	0.92	0.791	9.4775e-86
HIST1H4C	2.69885e-100	0.568847	0.585	0.332	6.32529e-96
COMP	3.06526e-38	0.567548	0.103	0.01	7.18404e-34
NBL1	2.14389e-151	0.564164	0.854	0.68	5.02464e-147
SLF1	6.44061e-145	0.559131	0.594	0.264	1.50949e-140
RPS19	0	0.555386	0.997	0.997	0
PIK3R1	3.36197e-123	0.548988	0.709	0.432	7.87945e-119
MUCL1	5.83933e-166	0.537663	0.6	0.206	1.36856e-161
ID1	2.27685e-67	0.531766	0.56	0.345	5.33625e-63
RPS27L	4.72783e-167	0.5188	0.877	0.706	1.10806e-162
MT-ND3	0	0.510375	0.998	0.995	0
TMPO	5.3523e-96	0.510355	0.51	0.241	1.25442e-91
NTM	1.27346e-137	0.510319	0.381	0.074	2.98461e-133
C9orf3	2.62548e-139	0.507142	0.391	0.075	6.15333e-135
SCGB2A2	1.39085e-06	0.503668	0.159	0.119	0.0325973
MRPS6	7.71591e-62	0.501343	0.417	0.217	1.80838e-57
IRS2	3.00301e-112	0.497033	0.657	0.38	7.03816e-108
CCDC80	5.39268e-107	0.495641	0.852	0.685	1.26388e-102
TAGLN	2.09307e-65	0.493691	0.615	0.416	4.90553e-61
FAM150B	1.59813e-69	0.491108	0.169	0.011	3.74554e-65
MT1X	2.85155e-101	0.490377	0.685	0.45	6.68317e-97
TFF3	4.17038e-71	0.490323	0.493	0.263	9.77412e-67
GOLGB1	1.3609e-109	0.488288	0.697	0.435	3.18955e-105
UACA	1.20505e-114	0.484022	0.783	0.539	2.82429e-110
IGF1	1.80258e-105	0.481193	0.967	0.932	4.22471e-101
LPL	1.47694e-66	0.479183	0.501	0.295	3.46151e-62
TNC	7.86497e-95	0.478994	0.346	0.096	1.84331e-90
CEP162	1.46157e-127	0.476959	0.42	0.113	3.42548e-123
SLC7A3	2.22238e-149	0.476845	0.349	0.036	5.20858e-145
CELF4	1.17062e-107	0.473484	0.293	0.046	2.74358e-103
TCF4	2.47689e-154	0.466976	0.957	0.903	5.8051e-150
RGS4	4.87431e-111	0.452529	0.292	0.038	1.14239e-106
ELN	9.66074e-107	0.450659	0.529	0.243	2.26419e-102
ACVR2A	5.14832e-111	0.448637	0.505	0.21	1.20661e-106
MT-CO3	7.3925e-305	0.444791	1	0.999	1.73258e-300
MT-ATP6	4.58172e-292	0.443573	1	0.998	1.07382e-287
NDUFS5	4.87876e-136	0.432147	0.863	0.717	1.14344e-131
MXRA5	6.90399e-83	0.429371	0.838	0.694	1.61809e-78
MFAP5	3.26956e-68	0.428055	0.268	0.073	7.66287e-64
SLC5A3	3.8801e-55	0.414982	0.218	0.058	9.09379e-51
COL4A2	1.14226e-70	0.414589	0.731	0.603	2.67711e-66
GIMAP4	3.58236e-117	0.412332	0.362	0.081	8.39598e-113
VCAN	1.77779e-94	0.410595	0.926	0.837	4.16661e-90
BOC	1.87932e-100	0.409265	0.803	0.6	4.40456e-96
ALDH1A3	3.1818e-81	0.402303	0.52	0.279	7.45718e-77
CGNL1	8.95958e-114	0.40159	0.331	0.063	2.09986e-109
CHST2	1.32638e-81	0.40005	0.373	0.145	3.10864e-77
DAAM1	9.76456e-51	0.399013	0.476	0.292	2.28852e-46
TMPRSS9	6.56856e-123	0.394136	0.296	0.029	1.53947e-118
MYL9	7.98427e-84	0.390196	0.837	0.719	1.87127e-79
TBX18	1.13077e-97	0.390189	0.57	0.286	2.65018e-93
MT-ND2	8.40482e-158	0.387845	0.995	0.985	1.96984e-153
NRP1	5.38871e-96	0.387494	0.483	0.207	1.26295e-91
VGLL3	2.14137e-92	0.385555	0.319	0.078	5.01874e-88
HDLBP	1.3617e-92	0.381116	0.668	0.431	3.19141e-88
FLNA	1.44554e-85	0.378649	0.703	0.475	3.38791e-81
SLIT3	1.14352e-88	0.375258	0.655	0.395	2.68007e-84
MT-ND4	9.16487e-204	0.373749	0.998	0.999	2.14797e-199
NOTCH2	2.53235e-87	0.373543	0.671	0.404	5.93506e-83
SPRY1	9.44002e-79	0.368753	0.935	0.827	2.21246e-74
MT-CO1	9.85139e-188	0.367783	0.998	0.996	2.30887e-183
2022-09-11	3.90342e-63	0.360241	0.68	0.497	9.14844e-59
CCDC186	9.4848e-59	0.357977	0.579	0.38	2.22295e-54
FGF1	1.1795e-75	0.354375	0.245	0.053	2.7644e-71
THRB	2.18129e-82	0.350947	0.419	0.177	5.11229e-78
COL14A1	5.22901e-51	0.350216	0.771	0.621	1.22552e-46
SDC1	1.00407e-101	0.346314	0.358	0.094	2.35325e-97
HCFC1R1	1.3068e-73	0.34431	0.684	0.467	3.06275e-69
EFNB2	1.74913e-60	0.343208	0.486	0.276	4.09944e-56
ISLR	1.0252e-67	0.33903	0.929	0.844	2.40277e-63
MT-ND5	2.62699e-130	0.338472	0.984	0.94	6.15687e-126
ID2	4.51132e-39	0.337308	0.383	0.227	1.05732e-34
C1QTNF4	1.53046e-82	0.337241	0.513	0.257	3.58694e-78
FHOD3	1.73789e-108	0.336147	0.278	0.033	4.0731e-104
LAMB2	1.61897e-70	0.336125	0.647	0.408	3.79439e-66
GAS1	6.29912e-49	0.336106	0.642	0.47	1.47633e-44
BARX1	1.2724e-80	0.335183	0.524	0.277	2.98213e-76
TRIL	9.08182e-56	0.333955	0.494	0.301	2.12851e-51
TERF1	1.02122e-65	0.331792	0.568	0.351	2.39344e-61
STMN1	5.09371e-59	0.330163	0.558	0.361	1.19381e-54
SRRM2	2.74362e-80	0.328248	0.889	0.751	6.43022e-76
MT-CYB	2.71905e-204	0.326335	0.999	0.997	6.37264e-200
LMO4	9.5536e-29	0.325434	0.805	0.716	2.23908e-24
PCSK1N	7.03246e-79	0.325136	0.18	0.007	1.6482e-74
MOB3B	2.23597e-56	0.322909	0.454	0.249	5.24045e-52
ARSI	3.05733e-81	0.320646	0.264	0.056	7.16547e-77
DPYSL3	4.19479e-89	0.318535	0.394	0.135	9.83134e-85
LINC00657	4.21093e-66	0.318329	0.808	0.648	9.86915e-62
UPP1	7.27529e-64	0.317075	0.404	0.201	1.70511e-59
CYSLTR1	1.00579e-74	0.314655	0.206	0.027	2.35726e-70
DFNA5	1.37757e-76	0.313255	0.292	0.082	3.22861e-72
SHOX2	1.36262e-68	0.313064	0.434	0.203	3.19357e-64
NKD2	2.50656e-59	0.312391	0.377	0.178	5.87463e-55
ADAM12	5.73584e-41	0.312241	0.741	0.638	1.34431e-36
RDH10	1.03786e-52	0.312132	0.271	0.102	2.43243e-48
RPL7	8.01136e-135	0.311526	0.986	0.98	1.87762e-130
PTGFRN	2.61358e-71	0.310176	0.461	0.226	6.12544e-67
RARRES1	1.41293e-43	0.309241	0.232	0.087	3.31149e-39
RPL37A	8.98246e-194	0.308462	0.996	0.99	2.10522e-189
FAM107B	1.63713e-67	0.30659	0.409	0.19	3.83695e-63
MT-ND6	1.91654e-66	0.304888	0.362	0.15	4.49179e-62
TCEB2	5.4831e-78	0.3041	0.886	0.779	1.28507e-73
KERA	1.44538e-64	0.303971	0.18	0.022	3.38754e-60
MYH10	7.95749e-63	0.303567	0.483	0.265	1.865e-58
RPS10	2.85736e-103	0.301263	0.96	0.937	6.6968e-99
BEX2	3.73373e-83	0.301035	0.28	0.062	8.75073e-79
HTRA3	1.10244e-37	0.30061	0.589	0.43	2.58378e-33
TLN1	3.40071e-55	0.29922	0.5	0.295	7.97024e-51
PRKDC	1.25611e-67	0.299019	0.531	0.301	2.94395e-63
FBLN2	1.69271e-40	0.296789	0.754	0.612	3.9672e-36
F2R	1.23217e-44	0.296235	0.728	0.579	2.88785e-40
EEF2	1.42461e-92	0.294043	0.95	0.913	3.33887e-88
CALD1	1.55898e-75	0.290215	0.977	0.96	3.65377e-71
RPL27A	9.76786e-142	0.290054	0.987	0.983	2.28929e-137
EPB41L2	4.44924e-48	0.288086	0.608	0.427	1.04277e-43
CTSB	6.78217e-50	0.287294	0.684	0.527	1.58954e-45
RASL11B	6.24147e-74	0.284487	0.234	0.045	1.46281e-69
FREM1	4.8095e-61	0.283071	0.432	0.215	1.1272e-56
COL6A3	2.09507e-36	0.282668	0.895	0.864	4.91022e-32
GOLGA4	1.77077e-48	0.281677	0.589	0.406	4.15015e-44
S100A6	2.88172e-81	0.28091	0.987	0.977	6.75389e-77
PRRX2	2.12473e-37	0.280203	0.684	0.547	4.97973e-33
RPS8	1.66181e-141	0.279151	0.996	0.995	3.89479e-137
MT1E	2.40651e-50	0.278838	0.675	0.489	5.64013e-46
FZD3	6.46402e-84	0.278352	0.257	0.046	1.51497e-79
PRRX1	1.6917e-31	0.277075	0.711	0.602	3.96484e-27
AKAP9	2.0426e-52	0.276644	0.698	0.519	4.78723e-48
KLK8	2.60256e-77	0.276168	0.314	0.096	6.09961e-73
BMP2K	6.43509e-65	0.275247	0.312	0.112	1.50819e-60
OSR1	6.84529e-44	0.274813	0.577	0.404	1.60433e-39
ZFP36L2	1.48402e-27	0.274608	0.908	0.855	3.47809e-23
ZC2HC1C	5.54076e-62	0.273695	0.252	0.073	1.29859e-57
MIA	1.18088e-49	0.273521	0.154	0.025	2.76762e-45
AMOTL1	1.60734e-57	0.273413	0.329	0.136	3.76713e-53
SEC31A	1.94897e-53	0.272977	0.69	0.509	4.5678e-49
GNPTAB	8.83093e-62	0.272775	0.345	0.139	2.06971e-57
ALDH7A1	2.34435e-54	0.272729	0.524	0.326	5.49445e-50
EID1	2.59832e-88	0.272178	0.941	0.882	6.08969e-84
GRAMD3	1.3426e-53	0.270122	0.415	0.216	3.14665e-49
COL6A1	7.91411e-53	0.269853	0.923	0.891	1.85483e-48
PHPT1	2.96179e-60	0.269049	0.755	0.602	6.94154e-56
AQP3	3.8148e-37	0.267817	0.177	0.061	8.94075e-33
VIPR2	2.69396e-57	0.266113	0.322	0.129	6.31382e-53
WNT6	4.8697e-52	0.265294	0.375	0.184	1.14131e-47
HLA-B	8.55594e-47	0.264199	0.792	0.613	2.00526e-42
MMP10	3.45903e-63	0.263392	0.14	0.002	8.10693e-59
ID3	1.42688e-32	0.262059	0.58	0.421	3.34417e-28
OMD	5.81532e-42	0.261538	0.339	0.169	1.36294e-37
PHLDA3	5.26488e-53	0.261208	0.476	0.276	1.23393e-48
IRF2BP2	5.60294e-44	0.260113	0.629	0.455	1.31316e-39
RAMP1	6.33079e-67	0.259983	0.354	0.136	1.48375e-62
FMO2	1.01975e-31	0.257204	0.439	0.28	2.38999e-27
LINC00578	1.81688e-68	0.254242	0.22	0.042	4.25823e-64
LMCD1	8.23239e-48	0.253855	0.261	0.101	1.92943e-43
MT-CO2	1.38088e-145	0.252571	0.999	0.999	3.23638e-141
MACF1	3.99154e-36	0.252143	0.608	0.442	9.35497e-32
XPC	1.03619e-55	0.251894	0.37	0.168	2.42853e-51
KLK6	1.16983e-56	0.251009	0.21	0.051	2.74172e-52
ZFHX3	4.01467e-42	0.250815	0.443	0.265	9.40919e-38
TMBIM4	8.12555e-41	-0.250953	0.577	0.672	1.90438e-36
RP11-392O17.1	2.03955e-52	-0.251153	0.143	0.291	4.7801e-48
GINM1	3.13974e-36	-0.251375	0.53	0.625	7.35861e-32
MAP1LC3A	2.90751e-34	-0.251961	0.483	0.602	6.81432e-30
KITLG	4.38994e-84	-0.252213	0.038	0.174	1.02887e-79
MIR99AHG	1.13103e-42	-0.252628	0.24	0.398	2.65079e-38
KLF2	6.3015e-19	-0.252652	0.269	0.368	1.47688e-14
CLDN15	1.4935e-84	-0.252708	0.067	0.227	3.50031e-80
GSTM5	2.90536e-18	-0.25289	0.327	0.402	6.80929e-14
OLFM2	7.09332e-30	-0.253228	0.231	0.341	1.66246e-25
C2orf82	1.2375e-81	-0.254409	0.026	0.147	2.90033e-77
TMEM173	8.03148e-44	-0.254736	0.279	0.432	1.88234e-39
IFITM2	4.58473e-35	-0.256649	0.56	0.658	1.07452e-30
TNFSF12	3.43558e-43	-0.256818	0.308	0.461	8.05196e-39
KCNE4	3.40726e-33	-0.257228	0.121	0.229	7.98561e-29
LAMA2	4.38038e-28	-0.257603	0.233	0.352	1.02663e-23
GJA1	2.13751e-29	-0.257994	0.22	0.338	5.00969e-25
ANPEP	2.54158e-21	-0.258017	0.385	0.472	5.95671e-17
ARHGAP6	1.80198e-92	-0.258313	0.061	0.229	4.22331e-88
KLF10	6.41897e-25	-0.259692	0.302	0.411	1.50441e-20
LGMN	6.07792e-47	-0.265659	0.332	0.482	1.42448e-42
HMGN2	2.23427e-46	-0.265815	0.776	0.806	5.23645e-42
KRT19	8.42442e-22	-0.265817	0.313	0.415	1.97443e-17
BST2	3.69093e-27	-0.267048	0.101	0.192	8.65043e-23
C1S	1.35681e-45	-0.267078	0.827	0.88	3.17996e-41
IGLC2	1.52387e-29	-0.269474	0.046	0.121	3.5715e-25
CRYAB	4.26833e-28	-0.270174	0.21	0.328	1.00037e-23
RSRP1	2.06848e-36	-0.271314	0.658	0.738	4.84789e-32
TMEM98	3.8844e-42	-0.272996	0.641	0.711	9.10387e-38
SERPING1	1.15191e-47	-0.273452	0.862	0.893	2.69972e-43
CARMN	1.49885e-39	-0.275275	0.141	0.267	3.51285e-35
SMPDL3A	3.80338e-78	-0.275451	0.104	0.28	8.91399e-74
TMEM55A	2.74596e-54	-0.27626	0.233	0.397	6.4357e-50
ADAMTS1	3.29811e-40	-0.278236	0.203	0.348	7.72978e-36
PLCB4	2.72829e-131	-0.278287	0.017	0.17	6.39429e-127
INTS6	2.78139e-34	-0.279543	0.269	0.398	6.51874e-30
IGSF8	2.39265e-59	-0.279888	0.199	0.37	5.60765e-55
H3F3B	1.34876e-108	-0.280199	0.971	0.971	3.16108e-104
UBE2B	1.83587e-46	-0.28203	0.617	0.708	4.30272e-42
ELMSAN1	1.37547e-48	-0.282412	0.203	0.359	3.22369e-44
H1FX	2.1555e-27	-0.28566	0.54	0.623	5.05184e-23
CLEC14A	1.0586e-50	-0.288842	0.06	0.173	2.48104e-46
CDKN2C	2.78135e-42	-0.290113	0.412	0.553	6.51865e-38
SSBP2	2.4707e-50	-0.290138	0.373	0.534	5.79058e-46
ARID5B	6.96147e-37	-0.290171	0.778	0.802	1.63156e-32
RHOJ	3.65956e-41	-0.290913	0.365	0.503	8.57691e-37
B4GALT1	1.0546e-51	-0.291133	0.237	0.4	2.47168e-47
NID1	1.90739e-40	-0.291427	0.557	0.67	4.47034e-36
PROS1	1.35521e-34	-0.29352	0.27	0.402	3.1762e-30
LY6E	3.80701e-53	-0.29448	0.834	0.845	8.92248e-49
CASP1	5.58549e-159	-0.295534	0.037	0.246	1.30907e-154
VCAM1	1.80032e-58	-0.296303	0.19	0.369	4.21941e-54
ACP5	2.02157e-39	-0.297068	0.363	0.496	4.73795e-35
CTD-2020K17.1	2.64951e-75	-0.29751	0.077	0.235	6.20965e-71
PTGS2	5.1852e-58	-0.297679	0.068	0.195	1.21526e-53
LFNG	4.95645e-24	-0.298593	0.355	0.458	1.16164e-19
CITED2	7.24626e-58	-0.298706	0.126	0.281	1.69831e-53
DST	1.42216e-41	-0.299068	0.196	0.341	3.33311e-37
NPTN	4.91062e-50	-0.299219	0.461	0.601	1.1509e-45
FTL	1.72876e-99	-0.299369	0.99	0.985	4.05169e-95
TOB1	8.36901e-40	-0.301013	0.386	0.527	1.96144e-35
PLPP1	6.1106e-41	-0.302536	0.341	0.48	1.43214e-36
CRABP2	1.79916e-45	-0.302623	0.778	0.832	4.21669e-41
ENPEP	3.22606e-118	-0.303815	0.054	0.242	7.56092e-114
PLCB1	4.08096e-119	-0.307049	0.05	0.237	9.56454e-115
NFIL3	1.834e-105	-0.307256	0.07	0.255	4.29835e-101
BICC1	4.75521e-52	-0.314443	0.53	0.669	1.11448e-47
CRABP1	0.0009424	-0.314608	0.494	0.474	1
ECM1	1.8797e-44	-0.315127	0.325	0.466	4.40545e-40
CNTN1	4.99189e-60	-0.315449	0.245	0.435	1.16995e-55
SELENBP1	8.40492e-49	-0.31593	0.382	0.527	1.96986e-44
CD81	2.19149e-139	-0.316763	0.979	0.981	5.13619e-135
ARRDC3	3.64372e-46	-0.31844	0.233	0.387	8.53978e-42
HSPH1	2.88682e-15	-0.319165	0.39	0.454	6.76584e-11
THBS1	2.62968e-11	-0.320291	0.356	0.403	6.16317e-07
IGKC	5.13787e-51	-0.320863	0.09	0.225	1.20416e-46
GMFG	5.22737e-68	-0.320941	0.171	0.353	1.22514e-63
TSC22D1	5.29961e-65	-0.321473	0.764	0.827	1.24207e-60
TMEM59	1.85551e-105	-0.322152	0.876	0.895	4.34875e-101
SOCS2	3.86482e-106	-0.322156	0.091	0.29	9.05797e-102
IER5L	1.92938e-34	-0.322253	0.592	0.674	4.52188e-30
FZD7	8.36649e-58	-0.322695	0.226	0.4	1.96085e-53
MYADM	6.30118e-51	-0.324037	0.435	0.585	1.47681e-46
SQSTM1	1.24643e-55	-0.324812	0.621	0.727	2.92126e-51
MT2A	2.25786e-23	-0.325191	0.655	0.722	5.29175e-19
YPEL3	4.3635e-55	-0.325244	0.466	0.611	1.02267e-50
LAPTM4A	2.42081e-144	-0.325575	0.963	0.951	5.67366e-140
CLEC11A	1.23838e-55	-0.32792	0.624	0.713	2.90238e-51
APOC1	7.71568e-31	-0.329301	0.215	0.331	1.80832e-26
SCPEP1	1.57952e-56	-0.332959	0.576	0.685	3.70193e-52
PNRC1	6.60397e-67	-0.334146	0.749	0.814	1.54777e-62
MYC	1.30366e-28	-0.334262	0.222	0.328	3.05539e-24
ALDH1A1	2.24529e-66	-0.334353	0.18	0.374	5.26229e-62
IRF2BPL	9.45596e-62	-0.334852	0.228	0.408	2.21619e-57
CD248	1.48355e-44	-0.337558	0.6	0.693	3.47699e-40
SERTAD3	8.18322e-85	-0.339226	0.217	0.428	1.9179e-80
TNFRSF1A	6.81962e-64	-0.339321	0.604	0.724	1.59831e-59
DUSP5	1.45318e-119	-0.340105	0.067	0.263	3.40582e-115
CPQ	4.27015e-68	-0.341054	0.37	0.553	1.0008e-63
KRT15	8.39037e-53	-0.342868	0.192	0.364	1.96645e-48
MIR503HG	6.79279e-44	-0.343851	0.163	0.3	1.59203e-39
PFN1	2.74497e-66	-0.344355	0.727	0.787	6.43338e-62
MEG3	1.06485e-39	-0.344638	0.843	0.876	2.49568e-35
FGF7	3.32298e-75	-0.344932	0.443	0.68	7.78806e-71
BTG1	1.31138e-65	-0.344963	0.806	0.846	3.07347e-61
COL6A2	1.75619e-108	-0.346164	0.958	0.98	4.11599e-104
HLA-A	1.4135e-99	-0.346883	0.904	0.929	3.31281e-95
KLF6	1.15903e-50	-0.346958	0.38	0.541	2.71643e-46
MYL12A	1.46957e-100	-0.347076	0.844	0.879	3.44424e-96
ABI3BP	1.76613e-75	-0.348162	0.133	0.32	4.13928e-71
TMEM176A	2.16764e-52	-0.348611	0.646	0.732	5.08029e-48
CSRNP1	3.97638e-87	-0.350397	0.103	0.283	9.31945e-83
ATP6V0D1	7.65207e-50	-0.350798	0.348	0.49	1.79342e-45
ADAM33	3.55376e-65	-0.352605	0.197	0.383	8.32896e-61
SLC2A4RG	1.73469e-70	-0.3528	0.353	0.542	4.06559e-66
PRNP	5.54051e-80	-0.353868	0.764	0.843	1.29853e-75
IRF1	4.61024e-37	-0.356099	0.209	0.336	1.0805e-32
FXYD6	1.57098e-73	-0.358441	0.212	0.413	3.68191e-69
CEBPD	6.10921e-22	-0.358709	0.75	0.766	1.43182e-17
PLAU	2.02529e-92	-0.358841	0.155	0.366	4.74667e-88
ACTG1	1.63711e-136	-0.35987	0.98	0.984	3.8369e-132
MAFF	9.88639e-77	-0.360596	0.112	0.286	2.31707e-72
CTSK	8.81029e-71	-0.361318	0.838	0.856	2.06487e-66
CALM2	3.62768e-106	-0.363674	0.932	0.929	8.50219e-102
FGL2	3.55764e-95	-0.366932	0.124	0.336	8.33804e-91
LDB2	2.6352e-85	-0.369169	0.331	0.549	6.17612e-81
IER5	2.41103e-45	-0.369485	0.452	0.582	5.65072e-41
ENPP2	9.68944e-96	-0.373591	0.146	0.359	2.27091e-91
HNMT	5.88597e-194	-0.374585	0.053	0.315	1.3795e-189
FAP	1.64819e-126	-0.377027	0.14	0.391	3.86286e-122
LAMC3	6.03698e-56	-0.378757	0.164	0.329	1.41489e-51
B2M	7.59867e-178	-0.379406	0.99	0.985	1.7809e-173
MEIS2	7.96841e-77	-0.38175	0.34	0.545	1.86756e-72
COL6A6	1.20786e-159	-0.382569	0.052	0.285	2.83086e-155
HSPE1	1.00816e-48	-0.383239	0.705	0.75	2.36283e-44
RND3	4.60931e-54	-0.389397	0.483	0.617	1.08028e-49
MMP23B	4.36029e-197	-0.390362	0.033	0.268	1.02192e-192
GGT5	1.86141e-103	-0.390936	0.182	0.421	4.36258e-99
NFIB	5.60237e-80	-0.391736	0.308	0.518	1.31303e-75
CXCL6	9.77078e-25	-0.392107	0.287	0.384	2.28998e-20
SULT1A1	1.76129e-103	-0.399817	0.278	0.518	4.12794e-99
TNFSF10	3.52689e-83	-0.404438	0.399	0.606	8.26596e-79
MFGE8	9.88331e-95	-0.404772	0.703	0.808	2.31635e-90
DPT	7.38622e-39	-0.406353	0.279	0.413	1.73111e-34
ABCA6	2.19786e-46	-0.406967	0.362	0.53	5.15112e-42
RPS26	4.43346e-150	-0.40817	0.88	0.95	1.03907e-145
COLEC12	9.69204e-89	-0.410942	0.514	0.706	2.27152e-84
LGALS3	3.88039e-144	-0.41149	0.927	0.923	9.09447e-140
DNAJB4	6.09158e-99	-0.411773	0.154	0.368	1.42768e-94
IFI27	8.15986e-100	-0.421088	0.605	0.785	1.91243e-95
CCNL1	1.15359e-54	-0.421135	0.44	0.588	2.70367e-50
IFNGR1	9.29654e-112	-0.421674	0.349	0.589	2.17883e-107
CLEC2B	8.96152e-123	-0.423528	0.174	0.426	2.10031e-118
HSD11B2	1.59579e-223	-0.4264	0.039	0.304	3.74005e-219
SOD3	1.31559e-39	-0.42802	0.616	0.746	3.08334e-35
NDRG2	1.11044e-94	-0.42957	0.329	0.556	2.60254e-90
EDNRB	4.29632e-95	-0.430723	0.392	0.605	1.00693e-90
CAV1	2.88516e-69	-0.431954	0.204	0.395	6.76196e-65
HNRNPH1	7.08348e-78	-0.434681	0.643	0.755	1.66015e-73
LGALS3BP	1.69455e-129	-0.437216	0.761	0.859	3.97152e-125
NFKBIA	8.28553e-66	-0.441719	0.569	0.696	1.94188e-61
CD47	2.86396e-108	-0.443557	0.532	0.723	6.71226e-104
DDIT3	4.84714e-92	-0.447263	0.294	0.514	1.13602e-87
DUSP6	3.01363e-72	-0.447301	0.232	0.425	7.06305e-68
RNASET2	6.3804e-112	-0.449368	0.285	0.544	1.49538e-107
HSP90AA1	1.48773e-92	-0.455087	0.958	0.959	3.4868e-88
F10	9.10222e-290	-0.455412	0.022	0.318	2.13329e-285
LIMA1	4.27273e-91	-0.456501	0.532	0.71	1.0014e-86
CD44	1.26561e-110	-0.460288	0.355	0.611	2.9662e-106
TMEM158	4.5105e-82	-0.46143	0.252	0.445	1.05712e-77
GADD45G	1.23415e-72	-0.462268	0.111	0.277	2.89248e-68
SPON2	1.83072e-120	-0.463425	0.802	0.892	4.29066e-116
CST3	1.71697e-94	-0.463435	0.918	0.94	4.02407e-90
SFRP4	4.14724e-29	-0.463858	0.198	0.082	9.71989e-25
LHFP	1.01443e-115	-0.464405	0.604	0.774	2.37752e-111
COL15A1	4.55572e-87	-0.465964	0.736	0.843	1.06772e-82
PLAGL1	2.0925e-94	-0.468928	0.611	0.797	4.9042e-90
CFH	6.27514e-78	-0.469115	0.284	0.492	1.4707e-73
RHOB	4.99314e-80	-0.469615	0.354	0.546	1.17024e-75
FAH	6.98002e-112	-0.476211	0.17	0.398	1.63591e-107
ATF3	3.35351e-84	-0.478773	0.185	0.39	7.85962e-80
EPHX1	4.24281e-108	-0.481602	0.536	0.727	9.94388e-104
LAMB1	2.7028e-125	-0.481849	0.338	0.61	6.33456e-121
ENPP6	4.27258e-225	-0.484382	0.068	0.373	1.00137e-220
VMP1	6.55399e-87	-0.48457	0.475	0.661	1.53606e-82
EFEMP1	5.43585e-156	-0.485667	0.063	0.297	1.274e-151
HES1	9.87983e-48	-0.488564	0.409	0.546	2.31554e-43
FRZB	2.28722e-73	-0.48913	0.475	0.629	5.36056e-69
SERTAD1	9.39965e-116	-0.496157	0.264	0.503	2.203e-111
FMO1	1.69574e-90	-0.496229	0.368	0.582	3.9743e-86
ABCA8	1.06639e-84	-0.498564	0.129	0.328	2.49929e-80
MDK	1.20504e-113	-0.499637	0.654	0.807	2.82424e-109
CCL2	6.01176e-61	-0.505338	0.061	0.188	1.40898e-56
LRRN4CL	1.70188e-207	-0.507737	0.133	0.463	3.98869e-203
FXYD1	1.97869e-131	-0.510726	0.676	0.829	4.63745e-127
GPC3	5.40187e-94	-0.512218	0.248	0.481	1.26604e-89
IER3	4.90144e-50	-0.513613	0.476	0.616	1.14875e-45
PPP1R15A	4.1181e-97	-0.519712	0.344	0.57	9.65159e-93
NR4A2	1.45815e-113	-0.52346	0.089	0.295	3.41746e-109
TMEM176B	1.10828e-129	-0.530843	0.797	0.846	2.59748e-125
FABP4	1.49059e-213	-0.534727	0.086	0.4	3.49348e-209
PCOLCE	1.80287e-183	-0.538682	0.823	0.917	4.22538e-179
CCL8	5.31417e-166	-0.555261	0.023	0.217	1.24548e-161
ITM2B	5.56188e-302	-0.556156	0.956	0.96	1.30354e-297
SGCE	1.27962e-146	-0.558694	0.395	0.648	2.99904e-142
NOVA1	9.80697e-196	-0.560076	0.184	0.517	2.29846e-191
ACTB	5.24631e-229	-0.560391	0.974	0.984	1.22958e-224
GBP1	2.43168e-111	-0.568643	0.33	0.562	5.69912e-107
EGR2	2.30404e-125	-0.599512	0.567	0.764	5.39998e-121
DUSP2	3.30677e-27	-0.606879	0.135	0.232	7.75007e-23
TNN	3.8357e-134	-0.607795	0.272	0.56	8.98974e-130
CRISPLD2	4.17913e-166	-0.619568	0.272	0.571	9.79463e-162
C11orf96	7.63036e-38	-0.619776	0.152	0.27	1.78833e-33
HSPB1	6.41575e-183	-0.628192	0.791	0.891	1.50366e-178
NPPC	8.20471e-76	-0.632937	0.064	0.209	1.92294e-71
GSN	2.90452e-213	-0.644611	0.976	0.987	6.80732e-209
SERPINE1	2.90521e-188	-0.65354	0.07	0.332	6.80895e-184
MCL1	3.21089e-158	-0.658007	0.424	0.681	7.52536e-154
ECEL1	3.42014e-75	-0.660214	0.114	0.28	8.01579e-71
CPE	3.09519e-243	-0.66199	0.883	0.938	7.25419e-239
TNFAIP6	6.34343e-211	-0.689155	0.118	0.434	1.48671e-206
TAC1	1.57116e-61	-0.69072	0.253	0.416	3.68233e-57
RASD1	1.64041e-122	-0.697547	0.28	0.533	3.84463e-118
FIGF	5.64637e-177	-0.704975	0.386	0.693	1.32334e-172
TXNIP	2.50134e-265	-0.709865	0.85	0.946	5.86239e-261
UBC	6.51236e-283	-0.713374	0.953	0.984	1.5263e-278
EGR3	4.78058e-180	-0.715879	0.123	0.409	1.12043e-175
SEPP1	0	-0.727667	0.932	0.955	0
TFPI	7.82165e-268	-0.729889	0.302	0.706	1.83316e-263
CEBPB	1.37295e-165	-0.741549	0.525	0.739	3.21778e-161
CXCL1	1.93407e-102	-0.747565	0.072	0.253	4.53288e-98
CH25H	8.30336e-35	-0.766142	0.321	0.431	1.94606e-30
LSP1	4.94864e-285	-0.779402	0.339	0.736	1.15981e-280
SRPX	5.7136e-257	-0.787661	0.707	0.869	1.3391e-252
GEM	1.1614e-160	-0.791691	0.153	0.432	2.72198e-156
GADD45B	2.37429e-100	-0.830678	0.285	0.511	5.56462e-96
PLAC9	6.62634e-272	-0.880259	0.456	0.785	1.55302e-267
JUND	0	-0.88728	0.893	0.965	0
BTG2	1.24587e-196	-0.980652	0.349	0.636	2.91996e-192
SOCS3	5.86238e-125	-0.981621	0.261	0.501	1.37397e-120
PLTP	3.22057e-275	-1.00244	0.465	0.78	7.54805e-271
SLC2A3	2.2038e-287	-1.03926	0.177	0.563	5.16504e-283
FOSB	2.18733e-237	-1.07141	0.372	0.714	5.12645e-233
HSPA6	4.77592e-152	-1.10292	0.023	0.202	1.11933e-147
DLK1	0	-1.11246	0.261	0.717	0
IER2	0	-1.20908	0.648	0.902	0
APOE	0	-1.21439	0.822	0.94	0
SERPINF1	0	-1.21857	0.369	0.813	0
APOD	0	-1.29568	0.983	0.985	0
CXCL12	0	-1.40103	0.683	0.966	0
JUN	0	-1.41514	0.806	0.946	0
ZFP36	0	-1.52639	0.505	0.835	0
DNAJB1	0	-1.57943	0.4	0.784	0
CTGF	1.19053e-248	-1.58868	0.45	0.741	2.79024e-244
JUNB	0	-1.61762	0.73	0.95	0
SPARCL1	0	-1.68678	0.379	0.909	0
FOS	0	-1.84012	0.763	0.962	0
DUSP1	0	-1.87417	0.369	0.834	0
EGR1	0	-1.88499	0.437	0.926	0
NR4A1	0	-1.93879	0.212	0.815	0
HSPA1A	0	-2.24617	0.814	0.979	0
HSPA1B	0	-2.28641	0.403	0.91	0
CYR61	0	-2.51656	0.231	0.802	0
CFD	0	-2.64184	0.274	0.732	0
PTGDS	0	-2.67056	0.326	0.876	0

## Sheet: endothelial cells
DEGS of endothelial cells between normal and fibroadenoma tissues
	p_val	avg_logFC	pct.1	pct.2	p_val_adj
MT-ND1	1.19727e-179	0.599557	0.994	0.986	2.80605e-175
MGP	1.37449e-179	0.872722	0.995	0.96	3.22139e-175
PIP	1.03653e-170	1.13681	0.631	0.154	2.42933e-166
MUCL1	7.89016e-138	0.930423	0.686	0.245	1.84922e-133
MT-ND3	1.04819e-92	0.335657	0.993	0.996	2.45664e-88
IGF2	1.0505e-92	1.32421	0.575	0.265	2.46207e-88
EGFL6	3.39527e-92	0.625536	0.278	0.019	7.9575e-88
PMEPA1	3.90582e-90	0.543861	0.887	0.688	9.15407e-86
RPL27A	2.626e-87	0.343218	0.971	0.914	6.15456e-83
RPS19	3.26178e-86	0.344502	0.994	0.988	7.64463e-82
COL4A2	1.84075e-76	0.683723	0.718	0.454	4.31417e-72
HIST1H4C	6.85034e-76	0.561041	0.535	0.235	1.60551e-71
CALD1	4.42048e-73	0.443297	0.98	0.921	1.03603e-68
PRSS23	1.67149e-70	0.536246	0.348	0.091	3.91748e-66
RAD51B	6.1721e-70	0.39775	0.246	0.027	1.44655e-65
NDUFS5	9.0219e-66	0.401144	0.753	0.493	2.11446e-61
MT-CO3	1.51759e-64	0.259339	0.998	0.999	3.55678e-60
TPM2	3.27992e-62	0.448213	0.927	0.81	7.68716e-58
CBLN1	1.92627e-60	0.490076	0.326	0.089	4.5146e-56
RBP1	2.71129e-60	0.344454	0.329	0.089	6.35444e-56
RAMP1	3.26911e-60	0.421736	0.221	0.03	7.66181e-56
FN1	5.42361e-60	0.52593	0.329	0.095	1.27113e-55
OLFML2B	6.03543e-57	0.474861	0.364	0.125	1.41452e-52
TFF3	2.76569e-56	0.54702	0.505	0.232	6.48196e-52
RPS10	7.66565e-56	0.296551	0.951	0.854	1.7966e-51
RAB13	1.08827e-55	0.335036	0.59	0.312	2.55059e-51
CCND1	1.54982e-54	0.545046	0.566	0.31	3.6323e-50
PHPT1	2.54348e-53	0.397186	0.671	0.41	5.96117e-49
COL4A1	1.37216e-51	0.601646	0.602	0.356	3.21592e-47
MYH11	1.70375e-51	0.653047	0.348	0.125	3.99308e-47
RPS27L	8.55633e-51	0.401751	0.752	0.524	2.00535e-46
PRSS35	9.73798e-51	0.302431	0.164	0.011	2.28229e-46
DSTN	2.78674e-49	0.387711	0.888	0.713	6.53128e-45
SLIT3	3.09553e-49	0.425482	0.536	0.287	7.25499e-45
PLCE1	5.24414e-49	0.355137	0.237	0.052	1.22907e-44
ZMAT3	1.97405e-48	0.2893	0.299	0.09	4.62658e-44
TLN1	2.03248e-45	0.383259	0.605	0.358	4.76352e-41
NDUFA4	2.05763e-44	0.351554	0.696	0.451	4.82246e-40
FILIP1L	1.04675e-43	0.385066	0.64	0.393	2.45327e-39
FAT1	1.38793e-43	0.322731	0.339	0.13	3.25288e-39
RPL23	4.6248e-43	0.252492	0.945	0.865	1.08391e-38
ARPC5	3.92213e-42	0.341109	0.801	0.601	9.1923e-38
UACA	7.49798e-42	0.416761	0.484	0.261	1.7573e-37
MYLK	7.49394e-40	0.32185	0.697	0.467	1.75635e-35
PDE5A	3.82964e-39	0.300454	0.522	0.283	8.97552e-35
SERPINE2	2.17001e-38	0.552612	0.25	0.083	5.08585e-34
HEY2	3.48109e-38	0.274335	0.221	0.063	8.15862e-34
UQCRB	5.38811e-38	0.254025	0.882	0.693	1.26281e-33
ACTG2	5.44447e-37	0.507804	0.205	0.056	1.27602e-32
SCGB1D2	6.41275e-37	0.551797	0.166	0.032	1.50296e-32
GUCY1A3	1.79494e-36	0.269392	0.63	0.385	4.20681e-32
SBSPON	2.64775e-36	0.268499	0.174	0.037	6.20553e-32
CEP162	2.71502e-36	0.287929	0.187	0.045	6.3632e-32
TAGLN	3.34604e-36	0.318993	0.946	0.842	7.84211e-32
SERPINI1	2.18334e-35	0.321198	0.345	0.157	5.1171e-31
NCKAP5	6.54033e-35	0.32602	0.366	0.172	1.53286e-30
APOE	1.65095e-34	0.483481	0.849	0.745	3.86932e-30
2022-09-11	2.53723e-34	0.256631	0.5	0.283	5.94651e-30
THY1	2.58511e-33	0.661833	0.505	0.334	6.05872e-29
RCAN2	7.43188e-33	0.352607	0.411	0.219	1.74181e-28
MT-ND2	8.98481e-33	0.252875	0.986	0.97	2.10577e-28
MAGED2	9.83029e-33	0.295418	0.687	0.477	2.30392e-28
STMN1	1.82945e-32	0.298755	0.273	0.108	4.28769e-28
NTRK2	2.18108e-32	0.352393	0.33	0.154	5.11181e-28
MDK	2.19295e-32	0.357211	0.555	0.356	5.13962e-28
VCAN	4.71545e-32	0.512785	0.161	0.037	1.10516e-27
MT-ND6	4.76895e-32	0.256699	0.247	0.091	1.1177e-27
LINC00924	8.99317e-32	0.353264	0.17	0.043	2.10773e-27
PRRX1	1.36673e-31	0.32011	0.698	0.502	3.20321e-27
EDNRA	1.64021e-30	0.272106	0.543	0.329	3.84417e-26
SERPINA1	3.03588e-30	0.305485	0.157	0.036	7.11518e-26
AGR2	1.32648e-29	0.270476	0.236	0.087	3.10888e-25
NET1	2.39474e-29	0.654824	0.302	0.153	5.61256e-25
COL1A1	1.03591e-28	0.709018	0.581	0.417	2.42786e-24
ANGPT2	4.3747e-28	0.28493	0.42	0.233	1.0253e-23
TPM1	2.46212e-27	0.298173	0.936	0.85	5.77047e-23
KCNAB1	2.51193e-27	0.261879	0.223	0.086	5.88722e-23
ASPN	2.55055e-27	0.268382	0.157	0.043	5.97772e-23
NCL	5.32907e-27	0.250804	0.644	0.432	1.24897e-22
CXCL14	5.86955e-27	0.629811	0.206	0.073	1.37565e-22
SFRP2	7.03724e-27	0.404919	0.171	0.051	1.64932e-22
ACTA2	7.07789e-27	0.359394	0.934	0.863	1.65884e-22
ITGB1	1.13547e-26	0.250529	0.869	0.739	2.6612e-22
LDHB	1.3633e-26	0.258218	0.756	0.574	3.19516e-22
RGS5	2.63796e-25	0.272628	0.939	0.887	6.18259e-21
NEXN	1.58485e-24	0.293639	0.323	0.171	3.71441e-20
PLN	7.02081e-24	0.288629	0.269	0.126	1.64547e-19
LMOD1	1.07521e-23	0.285969	0.479	0.307	2.51998e-19
KCNJ8	2.06264e-23	0.291425	0.555	0.382	4.83422e-19
POSTN	2.35653e-23	0.485765	0.237	0.107	5.52299e-19
AC018647.3	4.48217e-23	0.261201	0.251	0.119	1.05049e-18
SPARC	4.60234e-23	0.26672	0.932	0.883	1.07865e-18
MGLL	1.97538e-22	0.251453	0.567	0.387	4.6297e-18
CASQ2	1.00199e-18	0.26954	0.248	0.129	2.34837e-14
SCGB2A2	1.08534e-18	0.810795	0.239	0.132	2.54371e-14
COL3A1	5.87116e-18	0.482418	0.783	0.68	1.37602e-13
CCL19	6.46642e-18	1.02106	0.147	0.058	1.51553e-13
ADIRF	3.78956e-15	0.278021	0.931	0.874	8.88159e-11
RERGL	1.86542e-10	0.321781	0.232	0.147	4.37199e-06
COL1A2	9.04288e-08	0.258049	0.791	0.725	0.00211938
PTN	6.26122e-05	0.291769	0.462	0.402	1

## Sheet: immune cells
DEGS of immune cells between normal and fibroadenoma tissues
	p_val	avg_logFC	pct.1	pct.2	p_val_adj
ELF1	1.85444e-05	0.251612	0.505	0.441	0.434626
CTSD	1.28168e-09	0.256951	0.481	0.389	3.00387e-05
CD160	8.41794e-11	0.257644	0.101	0.041	1.97291e-06
CST7	1.79273e-07	0.257972	0.431	0.362	0.00420163
MARCKS	0.00321129	0.258322	0.295	0.259	1
FTL	0.000235784	0.262473	0.959	0.966	1
PPP1R14B	4.46812e-13	0.264138	0.32	0.209	1.04719e-08
MS4A7	9.79376e-08	0.266243	0.162	0.097	0.00229536
MT-CO3	6.26005e-49	0.266414	0.992	0.999	1.46717e-44
CA2	2.47873e-25	0.267778	0.135	0.029	5.8094e-21
PRF1	0.00013622	0.270205	0.208	0.164	1
CYBB	1.67224e-06	0.272765	0.169	0.113	0.0391923
IGSF6	8.59952e-07	0.274195	0.146	0.091	0.0201547
FCGR3A	2.05927e-12	0.282428	0.163	0.08	4.82632e-08
CST3	0.00966492	0.282568	0.48	0.458	1
ITGB2	1.02234e-17	0.293207	0.478	0.35	2.39607e-13
TMEM2	6.05346e-06	0.295537	0.231	0.175	0.141875
AIF1	0.00103638	0.296716	0.223	0.183	1
DUSP6	4.96058e-11	0.297966	0.205	0.119	1.16261e-06
MS4A6A	1.43221e-06	0.300389	0.173	0.115	0.0335666
GZMH	6.25853e-07	0.30109	0.246	0.174	0.0146681
C3	2.45632e-05	0.303269	0.136	0.089	0.575687
EFHD2	1.39565e-10	0.303941	0.292	0.203	3.27099e-06
GRN	0.000242048	0.305438	0.248	0.207	1
MAFB	7.6467e-07	0.309011	0.171	0.113	0.0179216
GOLGB1	3.88525e-13	0.320964	0.328	0.222	9.10587e-09
CTSB	6.80526e-09	0.322305	0.264	0.184	0.000159495
CCL4	9.08867e-14	0.322315	0.605	0.482	2.13011e-09
HIST1H1E	1.87076e-25	0.324392	0.127	0.025	4.38451e-21
IFNG	1.74165e-08	0.331184	0.309	0.222	0.00040819
SCGB1B2P	5.73493e-32	0.333323	0.104	0.004	1.3441e-27
PLEK	3.68001e-20	0.333817	0.22	0.1	8.62483e-16
DAB2	2.23201e-10	0.343253	0.156	0.082	5.23117e-06
NPC2	0.00221158	0.351226	0.347	0.318	1
TFPI2	2.53688e-32	0.35137	0.123	0.012	5.94568e-28
TLN1	4.30794e-23	0.358013	0.367	0.214	1.00965e-18
NEAT1	5.19088e-15	0.36115	0.619	0.515	1.21659e-10
MT-ND3	8.44955e-84	0.378615	0.985	0.993	1.98032e-79
SERPINA1	1.56731e-33	0.39283	0.254	0.089	3.67331e-29
CCL3	6.37991e-17	0.395203	0.233	0.116	1.49526e-12
TRDC	1.30281e-12	0.397359	0.106	0.039	3.0534e-08
MT-ND1	1.99227e-80	0.398758	0.983	0.988	4.66928e-76
C1QC	1.22278e-05	0.405937	0.18	0.127	0.286583
SAT1	3.36573e-14	0.409803	0.68	0.602	7.88827e-10
XCL1	0.000148879	0.410794	0.263	0.213	1
PSAP	0.00102746	0.418364	0.395	0.365	1
TYROBP	7.2126e-19	0.422516	0.31	0.173	1.69042e-14
RNF213	6.62072e-25	0.429024	0.417	0.257	1.5517e-20
TNF	4.54138e-18	0.449808	0.325	0.19	1.06436e-13
APOE	0.200557	0.452012	0.3	0.344	1
FCER1G	4.00863e-18	0.45205	0.26	0.136	9.39502e-14
KLRD1	1.64932e-12	0.475436	0.22	0.131	3.86552e-08
CCL4L2	1.13856e-12	0.486289	0.381	0.273	2.66843e-08
AGR2	2.90746e-41	0.493551	0.281	0.092	6.8142e-37
TFF1	8.56172e-43	0.5074	0.363	0.151	2.00661e-38
GZMA	4.89485e-23	0.512645	0.437	0.285	1.14721e-18
XCL2	1.17959e-14	0.530605	0.354	0.241	2.76462e-10
AZGP1	1.97325e-56	0.573132	0.677	0.451	4.6247e-52
C1QA	6.55837e-06	0.595081	0.195	0.142	0.153708
APOC1	2.01058e-08	0.634138	0.138	0.077	0.00047122
FCGBP	2.35714e-11	0.663921	0.105	0.043	5.52443e-07
CD14	1.17212e-10	0.666977	0.179	0.105	2.7471e-06
C1QB	1.83384e-06	0.670425	0.186	0.132	0.0429796
GNLY	2.53949e-10	0.742826	0.186	0.109	5.9518e-06
SCGB1D2	3.52145e-61	0.800186	0.253	0.04	8.25321e-57
NKG7	1.39096e-15	0.809337	0.435	0.336	3.25998e-11
TFF3	2.7183e-102	0.868425	0.597	0.233	6.37089e-98
MGP	5.04986e-199	1.13967	0.975	0.844	1.18354e-194
MUCL1	3.52016e-197	1.14527	0.777	0.251	8.25021e-193
SCGB2A2	3.47801e-56	1.19246	0.357	0.14	8.15141e-52
PIP	3.15759e-200	1.40435	0.672	0.158	7.40044e-196

## Sheet: pericytes
DEGS of pericytes between normal and fibroadenoma tissues
	p_val	avg_logFC	pct.1	pct.2	p_val_adj
ITGB1	1.13547e-26	0.250529	0.869	0.739	2.6612e-22
NCL	5.32907e-27	0.250804	0.644	0.432	1.24897e-22
MGLL	1.97538e-22	0.251453	0.567	0.387	4.6297e-18
RPL23	4.6248e-43	0.252492	0.945	0.865	1.08391e-38
MT-ND2	8.98481e-33	0.252875	0.986	0.97	2.10577e-28
UQCRB	5.38811e-38	0.254025	0.882	0.693	1.26281e-33
2022-09-11	2.53723e-34	0.256631	0.5	0.283	5.94651e-30
MT-ND6	4.76895e-32	0.256699	0.247	0.091	1.1177e-27
COL1A2	9.04288e-08	0.258049	0.791	0.725	0.00211938
LDHB	1.3633e-26	0.258218	0.756	0.574	3.19516e-22
MT-CO3	1.51759e-64	0.259339	0.998	0.999	3.55678e-60
AC018647.3	4.48217e-23	0.261201	0.251	0.119	1.05049e-18
KCNAB1	2.51193e-27	0.261879	0.223	0.086	5.88722e-23
SPARC	4.60234e-23	0.26672	0.932	0.883	1.07865e-18
ASPN	2.55055e-27	0.268382	0.157	0.043	5.97772e-23
SBSPON	2.64775e-36	0.268499	0.174	0.037	6.20553e-32
GUCY1A3	1.79494e-36	0.269392	0.63	0.385	4.20681e-32
CASQ2	1.00199e-18	0.26954	0.248	0.129	2.34837e-14
AGR2	1.32648e-29	0.270476	0.236	0.087	3.10888e-25
EDNRA	1.64021e-30	0.272106	0.543	0.329	3.84417e-26
RGS5	2.63796e-25	0.272628	0.939	0.887	6.18259e-21
HEY2	3.48109e-38	0.274335	0.221	0.063	8.15862e-34
ADIRF	3.78956e-15	0.278021	0.931	0.874	8.88159e-11
ANGPT2	4.3747e-28	0.28493	0.42	0.233	1.0253e-23
LMOD1	1.07521e-23	0.285969	0.479	0.307	2.51998e-19
CEP162	2.71502e-36	0.287929	0.187	0.045	6.3632e-32
PLN	7.02081e-24	0.288629	0.269	0.126	1.64547e-19
ZMAT3	1.97405e-48	0.2893	0.299	0.09	4.62658e-44
KCNJ8	2.06264e-23	0.291425	0.555	0.382	4.83422e-19
PTN	6.26122e-05	0.291769	0.462	0.402	1
NEXN	1.58485e-24	0.293639	0.323	0.171	3.71441e-20
MAGED2	9.83029e-33	0.295418	0.687	0.477	2.30392e-28
RPS10	7.66565e-56	0.296551	0.951	0.854	1.7966e-51
TPM1	2.46212e-27	0.298173	0.936	0.85	5.77047e-23
STMN1	1.82945e-32	0.298755	0.273	0.108	4.28769e-28
PDE5A	3.82964e-39	0.300454	0.522	0.283	8.97552e-35
PRSS35	9.73798e-51	0.302431	0.164	0.011	2.28229e-46
SERPINA1	3.03588e-30	0.305485	0.157	0.036	7.11518e-26
TAGLN	3.34604e-36	0.318993	0.946	0.842	7.84211e-32
PRRX1	1.36673e-31	0.32011	0.698	0.502	3.20321e-27
SERPINI1	2.18334e-35	0.321198	0.345	0.157	5.1171e-31
RERGL	1.86542e-10	0.321781	0.232	0.147	4.37199e-06
MYLK	7.49394e-40	0.32185	0.697	0.467	1.75635e-35
FAT1	1.38793e-43	0.322731	0.339	0.13	3.25288e-39
NCKAP5	6.54033e-35	0.32602	0.366	0.172	1.53286e-30
RAB13	1.08827e-55	0.335036	0.59	0.312	2.55059e-51
MT-ND3	1.04819e-92	0.335657	0.993	0.996	2.45664e-88
ARPC5	3.92213e-42	0.341109	0.801	0.601	9.1923e-38
RPL27A	2.626e-87	0.343218	0.971	0.914	6.15456e-83
RBP1	2.71129e-60	0.344454	0.329	0.089	6.35444e-56
RPS19	3.26178e-86	0.344502	0.994	0.988	7.64463e-82
NDUFA4	2.05763e-44	0.351554	0.696	0.451	4.82246e-40
NTRK2	2.18108e-32	0.352393	0.33	0.154	5.11181e-28
RCAN2	7.43188e-33	0.352607	0.411	0.219	1.74181e-28
LINC00924	8.99317e-32	0.353264	0.17	0.043	2.10773e-27
PLCE1	5.24414e-49	0.355137	0.237	0.052	1.22907e-44
MDK	2.19295e-32	0.357211	0.555	0.356	5.13962e-28
ACTA2	7.07789e-27	0.359394	0.934	0.863	1.65884e-22
TLN1	2.03248e-45	0.383259	0.605	0.358	4.76352e-41
FILIP1L	1.04675e-43	0.385066	0.64	0.393	2.45327e-39
DSTN	2.78674e-49	0.387711	0.888	0.713	6.53128e-45
PHPT1	2.54348e-53	0.397186	0.671	0.41	5.96117e-49
RAD51B	6.1721e-70	0.39775	0.246	0.027	1.44655e-65
NDUFS5	9.0219e-66	0.401144	0.753	0.493	2.11446e-61
RPS27L	8.55633e-51	0.401751	0.752	0.524	2.00535e-46
SFRP2	7.03724e-27	0.404919	0.171	0.051	1.64932e-22
UACA	7.49798e-42	0.416761	0.484	0.261	1.7573e-37
RAMP1	3.26911e-60	0.421736	0.221	0.03	7.66181e-56
SLIT3	3.09553e-49	0.425482	0.536	0.287	7.25499e-45
CALD1	4.42048e-73	0.443297	0.98	0.921	1.03603e-68
TPM2	3.27992e-62	0.448213	0.927	0.81	7.68716e-58
OLFML2B	6.03543e-57	0.474861	0.364	0.125	1.41452e-52
COL3A1	5.87116e-18	0.482418	0.783	0.68	1.37602e-13
APOE	1.65095e-34	0.483481	0.849	0.745	3.86932e-30
POSTN	2.35653e-23	0.485765	0.237	0.107	5.52299e-19
CBLN1	1.92627e-60	0.490076	0.326	0.089	4.5146e-56
ACTG2	5.44447e-37	0.507804	0.205	0.056	1.27602e-32
VCAN	4.71545e-32	0.512785	0.161	0.037	1.10516e-27
FN1	5.42361e-60	0.52593	0.329	0.095	1.27113e-55
PRSS23	1.67149e-70	0.536246	0.348	0.091	3.91748e-66
PMEPA1	3.90582e-90	0.543861	0.887	0.688	9.15407e-86
CCND1	1.54982e-54	0.545046	0.566	0.31	3.6323e-50
TFF3	2.76569e-56	0.54702	0.505	0.232	6.48196e-52
SCGB1D2	6.41275e-37	0.551797	0.166	0.032	1.50296e-32
SERPINE2	2.17001e-38	0.552612	0.25	0.083	5.08585e-34
HIST1H4C	6.85034e-76	0.561041	0.535	0.235	1.60551e-71
MT-ND1	1.19727e-179	0.599557	0.994	0.986	2.80605e-175
COL4A1	1.37216e-51	0.601646	0.602	0.356	3.21592e-47
EGFL6	3.39527e-92	0.625536	0.278	0.019	7.9575e-88
CXCL14	5.86955e-27	0.629811	0.206	0.073	1.37565e-22
MYH11	1.70375e-51	0.653047	0.348	0.125	3.99308e-47
NET1	2.39474e-29	0.654824	0.302	0.153	5.61256e-25
THY1	2.58511e-33	0.661833	0.505	0.334	6.05872e-29
COL4A2	1.84075e-76	0.683723	0.718	0.454	4.31417e-72
COL1A1	1.03591e-28	0.709018	0.581	0.417	2.42786e-24
SCGB2A2	1.08534e-18	0.810795	0.239	0.132	2.54371e-14
MGP	1.37449e-179	0.872722	0.995	0.96	3.22139e-175
MUCL1	7.89016e-138	0.930423	0.686	0.245	1.84922e-133
CCL19	6.46642e-18	1.02106	0.147	0.058	1.51553e-13
PIP	1.03653e-170	1.13681	0.631	0.154	2.42933e-166
IGF2	1.0505e-92	1.32421	0.575	0.265	2.46207e-88
The Wilcoxon rank-sum test (two-sided) was employed to identify DEGs.
