# Supplementary material for: Single cell profiling of female breast fibroadenoma reveals distinct epithelial cell compositions and therapeutic targets
Source: Nat Commun. 2023 Jun 16;14:3469. doi: 10.1038/s41467-023-39059-3 (PMC10275980; doi:10.1038/s41467-023-39059-3)
Supplement: Supplementary file 7 — Supplementary Data 4 [file 41467_2023_39059_MOESM7_ESM.xlsx]

## Sheet: according to the subsets
	From N	From T	T & N
	(cell counts;	(cell counts;	(cell counts;
	% of total N)	% of total T)	% of total T&N)
Mature luminal cells (MLs)	978;	2292;	3270;
	30.82	0.7223	0.5153
Luminal progenitor cells (LPs)	976;	839;	1815;
	30.76	0.2644	0.286
Basal cells (BCs)	1219;	42;	1261;
	38.42	0.0132	0.1987
Total cells	3173;	3173;	6346;
	1	1	1

## Sheet: according to the groups
group	sample	Cell counts					Cell percentage
		ML	LP	BC	TOTAL		ML	LP	BC	TOTAL
T	131T	757	235	22	1014		0.7465	0.2318	0.0217	1
	132T	228	58	5	291		0.7835	0.1993	0.0172	1
	F8T	203	69	4	276		0.7355	0.25	0.0145	1
	F51T	1104	477	11	1592		0.6935	0.2996	0.0069	1
	TOTAL	2292	839	42	3173		0.7223	0.2644	0.0132	1
N	Ind4	94	240	151	485		0.1938	0.4948	0.3113	1
	Ind5	130	222	478	830		0.1566	0.2675	0.5759	1
	Ind6	131	137	442	710		0.1845	0.193	0.6225	1
	Ind7	481	254	102	837		0.5747	0.3035	0.1219	1
	F51N	97	55	21	173		0.5607	0.3179	0.1214	1
	F8N	45	68	25	138		0.3261	0.4928	0.1812	1
	TOTAL	978	976	1219	3173		0.3082	0.3076	0.3842	1
