# Supplementary material for: Single cell profiling of female breast fibroadenoma reveals distinct epithelial cell compositions and therapeutic targets
Source: Nat Commun. 2023 Jun 16;14:3469. doi: 10.1038/s41467-023-39059-3 (PMC10275980; doi:10.1038/s41467-023-39059-3)
Supplement: Supplementary file 8 — Supplementary Data 5 [file 41467_2023_39059_MOESM8_ESM.xlsx]

## Sheet: Markers of ML, LP and BC
Markers of ML, LP and BC
	p_val	avg_log2FC	pct.1	pct.2	p_val_adj	cluster	gene
51	0	4.19126	0.721	0.221	0	ML	TFF3
52	0	3.60283	0.883	0.248	0	ML	AGR2
53	0	3.51203	0.73	0.06	0	ML	ANKRD30A
54	0	3.43758	0.618	0.153	0	ML	TFF1
55	0	2.99023	0.911	0.589	0	ML	AZGP1
56	0	2.8649	0.962	0.686	0	ML	XBP1
57	0	2.40894	0.8	0.41	0	ML	AREG
58	0	2.32021	0.877	0.394	0	ML	SLC39A6
59	0	2.19666	0.817	0.196	0	ML	STC2
60	0	2.08043	0.585	0.1	0	ML	C8orf4
61	0	1.98381	0.66	0.066	0	ML	AGR3
62	0	1.92636	0.801	0.428	0	ML	MAGED2
63	0	1.88721	0.598	0.044	0	ML	SCUBE2
64	0	1.86997	0.761	0.186	0	ML	ELOVL5
65	0	1.83338	0.937	0.743	0	ML	CST3
66	0	1.80925	0.703	0.242	0	ML	PLAT
67	0	1.77254	0.708	0.2	0	ML	KIAA1324
68	0	1.73551	0.745	0.371	0	ML	GATA3
69	0	1.59981	0.725	0.236	0	ML	BCAM
70	0	1.58806	0.745	0.291	0	ML	IL6ST
71	0	1.52907	0.812	0.461	0	ML	NUCB2
72	0	1.46988	0.734	0.357	0	ML	GSTM3
73	0	1.45457	0.862	0.575	0	ML	APLP2
74	0	1.43996	0.62	0.044	0	ML	AFF3
75	0	1.43915	0.749	0.134	0	ML	MLPH
76	0	1.40805	0.698	0.162	0	ML	EFHD1
77	0	1.39878	0.674	0.037	0	ML	FOXA1
78	0	1.37829	0.685	0.177	0	ML	PKIB
79	0	1.33744	0.557	0.047	0	ML	PGR
80	0	1.31665	0.865	0.54	0	ML	CYB5A
81	0	1.30923	0.972	0.717	0	ML	KRT18
82	0	1.30576	0.793	0.35	0	ML	SMIM14
83	0	1.29369	0.568	0.137	0	ML	PRSS23
84	0	1.29351	0.742	0.327	0	ML	STARD10
85	0	1.28951	0.648	0.221	0	ML	ECE1
86	2.05572e-280	1.28957	0.981	0.933	5.04432e-276	ML	MT-ND3
87	6.57303e-273	4.09633	0.65	0.252	1.61289e-268	ML	PIP
88	4.70128e-263	1.53576	0.61	0.248	1.1536e-258	ML	FASN
89	3.76447e-243	1.89412	0.422	0.071	9.23726e-239	ML	CITED1
90	1.20306e-237	3.75097	0.654	0.268	2.95206e-233	ML	MUCL1
91	9.30577e-223	1.41588	0.971	0.916	2.28345e-218	ML	COX6C
92	2.11934e-210	1.30268	0.402	0.079	5.20043e-206	ML	PTHLH
93	6.52855e-195	2.18833	0.865	0.845	1.60198e-190	ML	MGP
94	2.39754e-176	1.285	0.781	0.601	5.88308e-172	ML	MDK
95	9.26689e-170	1.31003	0.267	0.021	2.27391e-165	ML	TAT
96	4.20889e-164	2.17438	0.366	0.093	1.03278e-159	ML	TFPI2
97	5.30453e-129	1.68529	0.226	0.025	1.30163e-124	ML	DIO2
98	1.05295e-112	2.03901	0.601	0.392	2.58374e-108	ML	SERPINA1
99	5.5044e-37	2.86873	0.381	0.249	1.35067e-32	ML	SCGB2A2
100	1.16801e-28	2.5381	0.299	0.182	2.86606e-24	ML	SCGB1D2
1	0	3.5147	0.653	0.173	0	LP	LTF
2	0	2.75337	0.868	0.474	0	LP	SLPI
3	0	2.35275	0.588	0.079	0	LP	PIGR
4	0	2.20502	0.81	0.311	0	LP	SFRP1
5	0	2.01067	0.824	0.271	0	LP	NDRG2
6	0	1.78077	0.499	0.084	0	LP	C2orf82
7	0	1.72049	0.688	0.19	0	LP	CCL28
8	0	1.65621	0.758	0.304	0	LP	MFGE8
9	0	1.50608	0.582	0.045	0	LP	GABRP
10	0	1.47318	0.744	0.264	0	LP	PHLDA1
11	0	1.3397	0.533	0.077	0	LP	ALDH1A3
12	0	1.2927	0.509	0.094	0	LP	RGCC
13	0	1.26123	0.497	0.058	0	LP	ELF5
14	6.07818e-302	1.69378	0.624	0.193	1.49146e-297	LP	RCAN1
15	3.12106e-292	1.3464	0.687	0.269	7.65846e-288	LP	TPT1-AS1
16	1.89312e-291	2.42475	0.83	0.534	4.64533e-287	LP	KRT15
17	8.55372e-261	1.09616	0.503	0.123	2.09891e-256	LP	S100A1
18	4.19361e-250	1.52997	0.695	0.303	1.02903e-245	LP	PDZK1IP1
19	1.27439e-246	2.27155	0.641	0.257	3.12709e-242	LP	CXCL2
20	2.92654e-224	1.95559	0.846	0.572	7.18115e-220	LP	ANXA1
21	1.97296e-212	1.36317	0.93	0.711	4.84125e-208	LP	CLDN4
22	7.05829e-212	1.39003	0.474	0.127	1.73196e-207	LP	CXCL3
23	6.68097e-210	1.1439	0.922	0.703	1.63938e-205	LP	CD24
24	2.33232e-205	2.65731	0.533	0.191	5.72303e-201	LP	LCN2
25	1.73171e-186	3.48162	0.423	0.122	4.24928e-182	LP	PI3
26	1.89534e-174	1.06078	0.7	0.362	4.65078e-170	LP	SLC25A37
27	1.169e-172	1.32476	0.711	0.404	2.8685e-168	LP	CRYAB
28	1.83648e-172	1.52238	0.529	0.255	4.50637e-168	LP	CITED4
29	1.34776e-171	1.98909	0.524	0.194	3.30713e-167	LP	MMP7
30	1.74191e-158	1.24002	0.341	0.083	4.27429e-154	LP	CALML5
31	5.26431e-150	1.13053	0.765	0.521	1.29176e-145	LP	CLDN3
32	3.07214e-147	2.45598	0.534	0.237	7.53841e-143	LP	RARRES1
33	1.11565e-130	2.91995	0.435	0.174	2.73757e-126	LP	S100A9
34	9.90438e-106	1.88857	0.165	0.021	2.43034e-101	LP	SERPINB4
35	5.24102e-104	1.03633	0.679	0.417	1.28604e-99	LP	HMGA1
36	5.79922e-100	2.03992	0.284	0.089	1.42301e-95	LP	OVOS2
37	3.30481e-97	1.02605	0.458	0.206	8.10934e-93	LP	KRT23
38	1.40469e-76	1.16676	0.539	0.361	3.44683e-72	LP	EMP1
39	1.26462e-72	3.55095	0.231	0.076	3.10314e-68	LP	S100A8
40	2.63351e-72	0.946307	0.463	0.26	6.4621e-68	LP	GLRX
41	4.4311e-66	1.45352	0.22	0.073	1.0873e-61	LP	AKR1C3
42	6.78197e-58	1.21668	0.386	0.199	1.66416e-53	LP	CXCL1
43	7.30747e-58	1.03484	0.798	0.623	1.79311e-53	LP	SOD2
44	1.26127e-44	1.44462	0.462	0.285	3.09492e-40	LP	SAA2
45	5.28644e-33	0.945819	0.322	0.181	1.29719e-28	LP	CHI3L1
46	1.20752e-30	0.957978	0.135	0.052	2.96302e-26	LP	AKR1C1
47	1.53937e-12	2.92724	0.17	0.113	3.7773e-08	LP	FDCSP
48	3.45416e-10	1.02155	0.856	0.88	8.47581e-06	LP	CSTB
49	2.63279e-08	1.23674	0.306	0.248	0.000646033	LP	KRT81
50	1.71886e-07	1.10982	0.444	0.421	0.00421773	LP	SCGB3A1
101	0	4.25067	0.849	0.221	0	BC	S100A2
102	0	4.19516	0.985	0.782	0	BC	MT2A
103	0	3.80386	0.944	0.245	0	BC	KRT14
104	0	3.48183	0.955	0.304	0	BC	KRT17
105	0	2.88805	0.965	0.675	0	BC	LGALS1
106	0	2.79091	0.717	0.26	0	BC	TAGLN
107	0	2.58571	0.918	0.233	0	BC	TPM2
108	0	2.57482	0.829	0.086	0	BC	MYLK
109	0	2.51674	0.861	0.21	0	BC	KRT6B
110	0	2.43887	0.776	0.3	0	BC	CTSC
111	0	2.35859	0.916	0.707	0	BC	NPC2
112	0	2.30108	0.952	0.452	0	BC	SFN
113	0	2.23238	0.927	0.376	0	BC	SAA1
114	0	2.20437	0.854	0.217	0	BC	KRT5
115	0	2.07662	0.846	0.239	0	BC	MYL9
116	0	1.99831	0.585	0.052	0	BC	ACTG2
117	0	1.95867	0.936	0.436	0	BC	CALD1
118	0	1.9077	0.847	0.256	0	BC	FBXO2
119	0	1.84022	0.841	0.198	0	BC	NNMT
120	0	1.79037	0.994	0.976	0	BC	GAPDH
121	0	1.66079	0.91	0.396	0	BC	PDLIM4
122	0	1.61953	0.989	0.944	0	BC	S100A11
123	0	1.59517	0.914	0.627	0	BC	PLP2
124	0	1.54867	0.636	0.147	0	BC	AKR1B1
125	0	1.48916	0.599	0.05	0	BC	C2orf40
126	0	1.36803	0.641	0.124	0	BC	MIA
127	0	1.35038	0.672	0.173	0	BC	PRKCDBP
128	5.57792e-304	1.53574	0.964	0.846	1.36871e-299	BC	NUPR1
129	3.8307e-293	1.41368	0.806	0.331	9.39977e-289	BC	FBXO32
130	1.72449e-290	2.41744	0.883	0.601	4.23156e-286	BC	MT1X
131	4.7079e-289	1.86623	0.744	0.291	1.15522e-284	BC	TINAGL1
132	6.32497e-260	1.85104	0.936	0.684	1.55202e-255	BC	VIM
133	1.01127e-259	1.57706	0.944	0.84	2.48145e-255	BC	IFITM3
134	8.01218e-239	1.54685	0.996	0.99	1.96603e-234	BC	TMSB10
135	3.33229e-233	1.45117	0.89	0.704	8.17676e-229	BC	LY6E
136	2.73239e-232	1.75226	0.397	0.06	6.70473e-228	BC	G0S2
137	1.00714e-214	1.34581	0.975	0.898	2.47131e-210	BC	S100A6
138	1.28516e-201	1.56568	0.593	0.195	3.15353e-197	BC	ANGPTL4
139	2.74642e-195	1.72101	0.543	0.184	6.73916e-191	BC	ID1
140	1.5205e-178	1.48004	0.665	0.288	3.73101e-174	BC	APOE
141	6.02088e-173	2.61999	0.892	0.818	1.4774e-168	BC	TIMP1
142	1.16973e-149	1.56404	0.936	0.828	2.87029e-145	BC	LDHA
143	1.31237e-149	2.24839	0.781	0.596	3.2203e-145	BC	MT1E
144	2.67964e-149	1.79434	0.469	0.153	6.5753e-145	BC	IGFBP3
145	7.20794e-138	1.34777	0.577	0.248	1.76869e-133	BC	NDRG1
146	1.28533e-136	1.37313	0.841	0.821	3.15393e-132	BC	FXYD3
147	2.09896e-100	1.36521	0.148	0.015	5.15044e-96	BC	MMP3
148	3.16056e-95	1.80696	0.32	0.096	7.75539e-91	BC	CCL2
149	2.39949e-93	2.20911	0.432	0.192	5.88786e-89	BC	ACTA2
150	1.81747e-32	2.16097	0.396	0.232	4.4597e-28	BC	CXCL8
The Wilcoxon rank-sum test (two-sided) was employed to identify DEGs.

## Sheet: Markers of ML in FA and N
Markers of ML in FA and N
	p_val	avg_logFC	pct.1	pct.2	p_val_adj
TFF3	0	2.96911	0.9	0.056	0
AGR2	3.2194e-275	0.461498	0.797	0.354	7.89977e-271
ANKRD30A	0	1.51139	0.709	0.101	0
TFF1	0	2.42038	0.743	0.043	0
AZGP1	0	2.06056	0.981	0.529	0
XBP1	0	1.58276	0.945	0.712	0
AREG	8.93339e-233	1.05903	0.789	0.433	2.19207e-228
SLC39A6	0	1.36095	0.838	0.448	0
STC2	1.84526e-260	0.830487	0.714	0.318	4.5279e-256
C8orf4	3.79325e-132	0.501267	0.498	0.203	9.30788e-128
AGR3	0	1.19624	0.668	0.076	0
MAGED2	0	1.30839	0.854	0.386	0
SCUBE2	0	1.31878	0.632	0.026	0
ELOVL5	0	1.15587	0.702	0.263	0
CST3	8.21112e-282	1.04607	0.906	0.779	2.01485e-277
PLAT	0	1.14649	0.703	0.256	0
KIAA1324	0	1.4058	0.835	0.088	0
GATA3	0	1.13509	0.821	0.306	0
BCAM	0	1.08659	0.787	0.189	0
IL6ST	0	1.0605	0.756	0.294	0
NUCB2	0	1.0259	0.842	0.442	0
GSTM3	1.45049e-245	0.8815	0.718	0.385	3.5592e-241
APLP2	0	0.9391	0.868	0.578	0
AFF3	0	0.895181	0.621	0.06	0
MLPH	0	0.866211	0.723	0.179	0
EFHD1	0	0.907105	0.739	0.137	0
FOXA1	0	0.872199	0.647	0.084	0
PKIB	0	0.845077	0.665	0.212	0
PGR	0	0.816219	0.571	0.048	0
CYB5A	0	0.707856	0.871	0.544	0
KRT18	2.16556e-254	0.480804	0.972	0.725	5.31386e-250
SMIM14	0	0.770633	0.799	0.358	0
PRSS23	2.28395e-197	0.774414	0.527	0.191	5.60436e-193
STARD10	0	0.83218	0.769	0.313	0
ECE1	0	0.874858	0.679	0.202	0
MT_ND3	NA	NA	NA	NA	NA
PIP	0	3.33363	0.877	0.038	0
FASN	0	1.16296	0.687	0.182	0
CITED1	0	1.33491	0.471	0.033	0
MUCL1	0	2.76984	0.871	0.062	0
COX6C	8.18979e-138	0.840104	0.959	0.93	2.00961e-133
PTHLH	2.26206e-53	0.497047	0.323	0.168	5.55064e-49
MGP	0	2.33138	1	0.711	0
MDK	1.08578e-143	0.733823	0.809	0.579	2.66428e-139
TAT	3.68507e-223	0.943486	0.291	0.005	9.04243e-219
TFPI2	6.07715e-264	1.58091	0.416	0.051	1.49121e-259
DIO2	4.16303e-154	1.18263	0.24	0.017	1.02153e-149
SERPINA1	8.86387e-152	1.3596	0.645	0.353	2.17502e-147
SCGB2A2	0	2.52492	0.556	0.078	0
SCGB1D2	0	2.2676	0.465	0.02	0

## Sheet: Markers of LP in FA and N
Markers of LP in FA and N
	p_val	avg_logFC	pct.1	pct.2	p_val_adj
LTF	1.88988e-12	-1.48164	0.279	0.341	4.63738e-08
SLPI	5.61405e-35	-1.05301	0.545	0.629	1.37758e-30
PIGR	1.14856e-81	0.740387	0.322	0.128	2.81833e-77
SFRP1	0.00290784	0.594469	0.439	0.468	1
NDRG2	2.84842e-08	-0.0818084	0.474	0.383	0.000698946
C2orf82	4.83149e-75	0.624849	0.292	0.114	1.18555e-70
CCL28	4.40055e-89	0.617969	0.44	0.224	1.07981e-84
MFGE8	0.00137938	0.258583	0.386	0.482	1
GABRP	6.10881e-31	0.213198	0.258	0.14	1.49898e-26
PHLDA1	1.18194e-76	-0.590236	0.298	0.505	2.90025e-72
ALDH1A3	1.7432e-51	-0.464022	0.136	0.279	4.27747e-47
RGCC	2.51921e-57	0.30775	0.294	0.132	6.18164e-53
ELF5	5.42397e-103	0.403936	0.288	0.079	1.33093e-98
RCAN1	0.00767506	-0.0276678	0.304	0.329	1
TPT1_AS1	NA	NA	NA	NA	NA
KRT15	4.45361e-21	0.455095	0.674	0.563	1.09283e-16
S100A1	3.22804e-83	0.358818	0.332	0.131	7.92097e-79
PDZK1IP1	5.27616e-16	-0.669087	0.401	0.431	1.29466e-11
CXCL2	0.000232401	0.0902806	0.388	0.345	1
ANXA1	1.20607e-274	-1.18391	0.471	0.83	2.95945e-270
CLDN4	1.02584e-06	-0.217907	0.835	0.713	0.0251721
CXCL3	1.62127e-11	-0.565092	0.192	0.261	3.97827e-07
CD24	1.49875e-18	-0.246804	0.857	0.675	3.67764e-14
LCN2	0	-1.82331	0.071	0.506	0
PI3	1.52417e-268	-2.23298	0.031	0.386	3.74002e-264
SLC25A37	1.16644e-27	-0.312806	0.413	0.505	2.8622e-23
CRYAB	6.06136e-15	-0.346912	0.444	0.54	1.48734e-10
CITED4	4.27467e-224	0.758159	0.519	0.148	1.04892e-219
MMP7	6.94437e-95	-0.848684	0.179	0.398	1.70401e-90
CALML5	3.94304e-119	0.488309	0.264	0.05	9.67542e-115
CLDN3	4.41897e-265	0.687097	0.811	0.371	1.08433e-260
RARRES1	3.87454e-275	-1.70941	0.121	0.522	9.50735e-271
S100A9	0	-2.30339	0.044	0.454	0
SERPINB4	1.00467e-92	-0.994869	0	0.124	2.46525e-88
HMGA1	0	-1.12811	0.282	0.702	0
OVOS2	2.47348e-203	-1.23267	0.011	0.279	6.06943e-199
KRT23	1.71807e-115	-1.07376	0.158	0.399	4.21581e-111
EMP1	5.01553e-28	-0.398368	0.363	0.461	1.23071e-23
S100A8	3.68778e-181	-2.34876	0.003	0.238	9.04908e-177
GLRX	7.47086e-13	-0.297446	0.381	0.255	1.8332e-08
AKR1C3	5.99396e-53	-0.952817	0.056	0.173	1.4708e-48
CXCL1	6.92611e-243	-2.47101	0.074	0.43	1.69953e-238
SOD2	0	-2.51626	0.507	0.839	0
SAA2	0	-2.32575	0.075	0.596	0
CHI3L1	6.19059e-139	-0.934788	0.096	0.347	1.51905e-134
AKR1C1	1.22067e-94	-0.907648	0.008	0.144	2.99529e-90
FDCSP	2.59764e-141	-1.60254	0.022	0.236	6.3741e-137
CSTB	0	-1.15173	0.826	0.92	0
KRT81	0	-1.85871	0.045	0.484	0
SCGB3A1	0	2.40364	0.796	0.059	0

## Sheet: Markers of BC in FA and N
Markers of BC in FA and N
	p_val	avg_logFC	pct.1	pct.2	p_val_adj
S100A2	0	-2.98557	0.055	0.637	0
MT2A	6.76381e-293	-3.01024	0.768	0.877	1.6597e-288
KRT14	1.64813e-294	-2.06235	0.186	0.583	4.04419e-290
KRT17	0	-3.14467	0.109	0.759	0
LGALS1	0	-2.00634	0.627	0.839	0
TAGLN	2.05996e-19	-0.714256	0.323	0.379	5.05473e-15
TPM2	1.27974e-121	-0.782479	0.258	0.48	3.14022e-117
MYLK	2.22556e-195	-0.917937	0.082	0.385	5.46109e-191
KRT6B	0	-2.29281	0.046	0.633	0
CTSC	1.07533e-189	-1.33864	0.251	0.538	2.63863e-185
NPC2	1.65496e-160	-1.25045	0.715	0.782	4.06095e-156
SFN	0	-2.10337	0.269	0.833	0
SAA1	0	-2.89946	0.226	0.744	0
KRT5	1.90131e-173	-1.00593	0.193	0.494	4.66543e-169
MYL9	3.80652e-114	-0.698166	0.248	0.471	9.34045e-110
ACTG2	5.34867e-114	-0.693945	0.057	0.26	1.31246e-109
CALD1	1.83602e-72	-0.673566	0.483	0.587	4.50522e-68
FBXO2	1.9258e-247	-1.15289	0.2	0.546	4.72552e-243
NNMT	8.96011e-299	-1.09718	0.119	0.533	2.19863e-294
GAPDH	0	-1.36462	0.971	0.988	0
PDLIM4	8.54669e-284	-0.910566	0.324	0.672	2.09719e-279
S100A11	0	-1.74034	0.934	0.972	0
PLP2	0	-0.997042	0.566	0.801	0
AKR1B1	5.06653e-231	-1.00738	0.076	0.412	1.24322e-226
C2orf40	1.24113e-107	-0.345118	0.059	0.259	3.0455e-103
MIA	1.67691e-196	-0.604027	0.073	0.38	4.1148e-192
PRKCDBP	1.5216e-213	-0.662716	0.108	0.436	3.7337e-209
NUPR1	6.90934e-91	-0.754645	0.885	0.854	1.69541e-86
FBXO32	3.38507e-225	-0.994966	0.258	0.592	8.30629e-221
MT1X	1.39765e-48	-1.52373	0.655	0.66	3.42954e-44
TINAGL1	1.38037e-236	-0.978489	0.203	0.559	3.38716e-232
VIM	1.97881e-92	-0.986002	0.714	0.755	4.85561e-88
IFITM3	1.65218e-119	-0.972824	0.865	0.857	4.05411e-115
TMSB10	0	-1.1534	0.99	0.992	0
LY6E	3.98917e-45	-0.626647	0.749	0.733	9.78862e-41
G0S2	3.98793e-168	-0.947525	0.012	0.242	9.78559e-164
S100A6	0	-1.9835	0.856	0.971	0
ANGPTL4	0	-1.1101	0.061	0.488	0
ID1	1.53214e-51	-0.810369	0.187	0.324	3.75957e-47
APOE	0.19295	-0.0282829	0.369	0.357	1
TIMP1	1.96691e-24	-1.09988	0.815	0.851	4.8264e-20
LDHA	0	-1.5825	0.789	0.91	0
MT1E	3.42222e-05	-1.11176	0.677	0.588	0.839745
IGFBP3	2.19162e-166	-1.31919	0.079	0.353	5.37779e-162
NDRG1	1.25925e-210	-0.951767	0.147	0.479	3.08994e-206
FXYD3	3.57549e-07	-0.636555	0.892	0.758	0.00877355
MMP3	NA	NA	NA	NA	NA
CCL2	1.53111e-119	-2.01366	0.041	0.24	3.75703e-115
ACTA2	0.134517	-0.188327	0.256	0.224	1
CXCL8	0	-2.95624	0.044	0.485	0
