# Supplementary material for: Single cell profiling of female breast fibroadenoma reveals distinct epithelial cell compositions and therapeutic targets
Source: Nat Commun. 2023 Jun 16;14:3469. doi: 10.1038/s41467-023-39059-3 (PMC10275980; doi:10.1038/s41467-023-39059-3)
Supplement: Supplementary file 9 — Supplementary Data 6 [file 41467_2023_39059_MOESM9_ESM.csv]

sample	group	Live cells%	ML% in CD45-CD31- cells	LP% in CD45-CD31- cells	BC% in CD45-CD31- cells	L%(ML+LP) in CD45-CD31- cells	Epithelial%(ML+LP+BC) in CD45-CD31- cells	ML% in epithelial cell	LP% in epithelial cell	BC% in epithelial cell	L%(ML+LP) in epithelial cell
F8N	N	77.9	8.84	18	1.88	26.84	28.72	30.77994429	62.67409471	6.545961003	93.454039
F8T	T	84.5	6.03	1.53	2.2	7.56	9.76	61.78278689	15.67622951	22.54098361	77.45901639
F9T	T	44.6	25.7	18.3	10.9	44	54.9	46.81238616	33.33333333	19.85428051	80.14571949
F21T	T	84.2	42	13.7	3.15	55.7	58.85	71.36788445	23.27952421	5.352591334	94.64740867
F22N	N	48.2	34.1	14.2	5.74	48.3	54.04	63.10140637	26.27683198	10.62176166	89.37823834
F22T	T	70.5	73.1	15	1.38	88.1	89.48	81.69423335	16.76352257	1.542244077	98.45775592
F24N	N	74.7	21.2	39.6	15.1	60.8	75.9	27.9314888	52.17391304	19.89459816	80.10540184
F24T	T	72.5	20.1	8.62	5.11	28.72	33.83	59.41472066	25.48034289	15.10493645	84.89506355
F25N	N	59.9	15.9	35.6	10.2	51.5	61.7	25.76985413	57.69854133	16.53160454	83.46839546
F25T	T	71.7	36.1	34.5	2.15	70.6	72.75	49.62199313	47.42268041	2.95532646	97.04467354
F26TL	T	80.5	42.3	8.14	3.12	50.44	53.56	78.97684839	15.19790889	5.825242718	94.17475728
F26TR	T	66.3	55.1	20.9	1.53	76	77.53	71.06926351	26.95730685	1.97342964	98.02657036
F27T	T	70.3	73.8	6.39	1.4	80.19	81.59	90.45226131	7.831842138	1.715896556	98.28410344
F28T	T	65.6	33.8	25.1	2.62	58.9	61.52	54.94148244	40.79973992	4.258777633	95.74122237
F30N	N	62.1	6.93	31.4	19.7	38.33	58.03	11.94209891	54.10994313	33.94795795	66.05204205
F30T	T	68.8	20.5	19.5	9.75	40	49.75	41.20603015	39.1959799	19.59798995	80.40201005
F32N	N	42.6	41.8	11.7	15.9	53.5	69.4	60.23054755	16.85878963	22.91066282	77.08933718
F32T	T	64.9	22.4	2.55	3.11	24.95	28.06	79.82893799	9.08766928	11.08339273	88.91660727
F34T	T	74.5	11.7	2.54	0.79	14.24	15.03	77.84431138	16.89953426	5.256154358	94.74384564
F36T	T	90.6	16	10.3	4.81	26.3	31.11	51.43040823	33.1083253	15.46126647	84.53873353
F37N	N	66.5	15.8	16.9	5.07	32.7	37.77	41.83214191	44.74450622	13.42335187	86.57664813
F37T	T	61.4	3.95	27.8	0.62	31.75	32.37	12.20265678	85.8819895	1.915353723	98.08464628
F38N	N	73.7	17.7	26.6	19.3	44.3	63.6	27.83018868	41.82389937	30.34591195	69.65408805
F40T	T	67.6	29.5	5.83	2.24	35.33	37.57	78.52009582	15.51770029	5.962203886	94.03779611
F41T	T	70.3	35.1	32	1.71	67.1	68.81	51.01002761	46.50486848	2.485103909	97.51489609
F42T	T	66.7	23.8	13.1	7.2	36.9	44.1	53.96825397	29.70521542	16.32653061	83.67346939
F43N	N	42	11.8	22.6	1.33	34.4	35.73	33.02546879	63.25216905	3.722362161	96.27763784
F43T	T	87.2	24.6	17.4	2.8	42	44.8	54.91071429	38.83928571	6.25	93.75
F45N	N	81.3	2.26	2.26	0.32	4.52	4.84	46.69421488	46.69421488	6.611570248	93.38842975
F45T	T	86.6	18.9	8.52	5.75	27.42	33.17	56.97919807	25.68586072	17.33494121	82.66505879
F46N	N	65.6	14.9	43.9	8.48	58.8	67.28	22.14625446	65.24970273	12.60404281	87.39595719
F46T	T	84.1	9.21	5.97	4.95	15.18	20.13	45.75260805	29.65722802	24.59016393	75.40983607
F48N	N	70.8	6.8	34	10.6	40.8	51.4	13.22957198	66.14785992	20.62256809	79.37743191
F48T	T	62.5	45.4	10.5	0.73	55.9	56.63	80.16952146	18.54140915	1.289069398	98.7109306
F50T	T	41	24.4	25	1.62	49.4	51.02	47.8243826	49.000392	3.175225402	96.8247746
F51N	N	77.2	34.4	19.4	1.54	53.8	55.34	62.1611854	35.05601735	2.782797253	97.21720275
F51TR	T	82	62.1	11.9	0.083	74	74.083	83.8248991	16.0630644	0.1120365	99.8879635
F52T	T	75.7	13.5	14.3	6.16	27.8	33.96	39.75265018	42.10836278	18.13898704	81.86101296
F56T	T	80.1	12.4	59.5	1.81	71.9	73.71	16.82268349	80.72174739	2.455569122	97.54443088
F57T	T	75.4	10.9	59	2.14	69.9	72.04	15.13048306	81.89894503	2.970571904	97.0294281
F60T	T	75.6	9.88	47.5	5.66	57.38	63.04	15.67258883	75.34898477	8.978426396	91.0215736
F61T	T	64.7	19	16.9	0.17	35.9	36.07	52.67535348	46.85334073	0.471305794	99.52869421
F62T	T	86	2.71	11.5	0.49	14.21	14.7	18.43537415	78.23129252	3.333333333	96.66666667
F63T	T	77.3	15.5	22.8	1.53	38.3	39.83	38.91539041	57.24328396	3.841325634	96.15867437
F66T	T	63.2	44.3	23.4	1.09	67.7	68.79	64.39889519	34.01657218	1.584532636	98.41546736
F70T	T	71.4	32.1	22.8	0.92	54.9	55.82	57.50627015	40.84557506	1.648154783	98.35184522
F71T	T	88.2	26	27.2	1.05	53.2	54.25	47.92626728	50.13824885	1.935483871	98.06451613
F72T	T	56.9	45.8	19.3	1.12	65.1	66.22	69.16339474	29.14527333	1.691331924	98.30866808
F76T	T	68.7	33.8	18.1	2.29	51.9	54.19	62.37313157	33.40099649	4.225871932	95.77412807
F77T	T	54.8	12.2	56.3	9.33	68.5	77.83	15.67518952	72.33714506	11.98766542	88.01233458
F80T	T	86.9	4.13	1.84	2.19	5.97	8.16	50.6127451	22.54901961	26.83823529	73.16176471
F81T	T	63.5	45.7	14.8	1.95	60.5	62.45	73.17854283	23.69895917	3.122497998	96.877502
F87T	T	77.4	2.32	8.77	1.97	11.09	13.06	17.76416539	67.15160796	15.08422665	84.91577335
F93N	N	86	9.33	14.6	19	23.93	42.93	21.73305381	34.00885162	44.25809457	55.74190543
F93T	T	51.3	17.4	3.78	8.91	21.18	30.09	57.82652044	12.56231306	29.6111665	70.3888335
F94T	T	54.2	16.3	17.7	1.52	34	35.52	45.88963964	49.83108108	4.279279279	95.72072072
F95T	T	59.8	33.1	14.2	11.4	47.3	58.7	56.38841567	24.19080068	19.42078365	80.57921635
F96T	T	69.6	5.37	3.35	5.39	8.72	14.11	38.05811481	23.74202693	38.19985826	61.80014174
F99T	T	70.6	10.1	7.71	7.13	17.81	24.94	40.49719326	30.91419407	28.58861267	71.41138733
F100N	N	76.5	15.6	10.2	8.32	25.8	34.12	45.72098476	29.89449004	24.38452521	75.61547479
F100T	T	40.9	20	8.22	3.85	28.22	32.07	62.36357967	25.63143124	12.00498909	87.99501091
F103N	N	50.9	1.45	33.4	22.2	34.85	57.05	2.541630149	58.54513585	38.91323401	61.08676599
F103T	T	48.4	9.64	25.7	20.3	35.34	55.64	17.32566499	46.18979152	36.48454349	63.51545651
F104T	T	55.1	4.54	50.5	2.64	55.04	57.68	7.871012483	87.5520111	4.576976422	95.42302358
F105T	T	51.8	15.1	20	3.42	35.1	38.52	39.20041537	51.92107996	8.878504673	91.12149533
F106T	T	84.7	7.96	12.3	0.75	20.26	21.01	37.88672061	58.54355069	3.569728701	96.4302713
F107N	N	50.4	16.5	15	3.07	31.5	34.57	47.72924501	43.39022274	8.880532253	91.11946775
F107T	T	48.3	25.8	1.91	1.7	27.71	29.41	87.72526352	6.494389663	5.780346821	94.21965318
F108T	T	46.3	54.7	5.05	1	59.75	60.75	90.04115226	8.312757202	1.646090535	98.35390947
F109N	N	49.9	10.9	4.22	1.12	15.12	16.24	67.1182266	25.98522167	6.896551724	93.10344828
F111T	T	88.7	3.55	0.59	1.28	4.14	5.42	65.49815498	10.88560886	23.61623616	76.38376384
F113N	N	46.4	10.7	3.87	5.23	35.9	19.8	54.04040404	19.54545455	26.41414141	73.58585859
F114N	N	59.1	12.2	34	3.62	14.21	49.82	24.48815737	68.24568446	7.266158169	92.73384183
F114T	T	74	38.5	2.8	4.27	57.38	45.57	84.48540707	6.144393241	9.370199693	90.62980031
F115N	N	65.1	24.4	5.68	2.14	38.3	32.22	75.72936065	17.62880199	6.641837368	93.35816263
F115T	T	69.6	10.5	1.71	2.2	67.7	14.41	72.86606523	11.8667592	15.26717557	84.73282443
F116T	T	75	14.2	4.92	2.84	54.9	21.96	64.66302368	22.40437158	12.93260474	87.06739526
F117T	T	71.2	12.7	14.9	7.04	53.2	34.64	36.66281755	43.01385681	20.32332564	79.67667436
F118T	T	98.4	15.5	40.1	2.16	65.1	57.76	26.83518006	69.42520776	3.739612188	96.26038781
F120T	T	73	6.42	1.45	0.6	60.5	8.47	75.79693034	17.11924439	7.083825266	92.91617473
