# Supplementary material for: Single cell profiling of female breast fibroadenoma reveals distinct epithelial cell compositions and therapeutic targets
Source: Nat Commun. 2023 Jun 16;14:3469. doi: 10.1038/s41467-023-39059-3 (PMC10275980; doi:10.1038/s41467-023-39059-3)
Supplement: Supplementary file 10 — Supplementary Data 7 [file 41467_2023_39059_MOESM10_ESM.xlsx]

## Sheet: DEGs of total epithelial cells 
	p_val	avg_log2FC	pct.1	pct.2	p_val_adj
PIP	0	4.80941	0.877	0.038	0
TFF3	0	4.28351	0.9	0.056	0
MUCL1	0	3.99604	0.871	0.062	0
SCGB2A2	0	3.64269	0.556	0.078	0
TFF1	0	3.49188	0.743	0.043	0
SCGB3A1	0	3.46772	0.796	0.059	0
MGP	0	3.36347	1	0.711	0
SCGB1D2	0	3.27146	0.465	0.02	0
AZGP1	0	2.97275	0.981	0.529	0
MT-ND3	0	2.61589	0.994	0.922	0
MT-ATP6	0	2.53778	0.997	0.967	0
MT-CO3	0	2.37009	0.995	0.971	0
MT-CYB	0	2.32589	0.993	0.962	0
JUND	0	2.31686	0.974	0.349	0
XBP1	0	2.28344	0.945	0.712	0
TFPI2	6.07715e-264	2.28077	0.416	0.051	1.49121e-259
FOS	0	2.27974	0.928	0.484	0
ANKRD30A	0	2.18048	0.709	0.101	0
MT-ND1	0	2.12904	0.987	0.976	0
KIAA1324	0	2.02815	0.835	0.088	0
SLC39A6	0	1.96344	0.838	0.448	0
SERPINA1	8.86387e-152	1.96149	0.645	0.353	2.17502e-147
CITED1	0	1.92586	0.471	0.033	0
SCUBE2	0	1.9026	0.632	0.026	0
MAGED2	0	1.88761	0.854	0.386	0
GNAS	0	1.80965	0.98	0.712	0
MT-CO1	0	1.80851	0.991	0.98	0
FOSB	0	1.76636	0.807	0.298	0
AGR3	0	1.72581	0.668	0.076	0
MT-ND5	0	1.72349	0.968	0.894	0
DIO2	4.16303e-154	1.70617	0.24	0.017	1.02153e-149
MT-CO2	0	1.69691	0.994	0.981	0
FASN	0	1.67779	0.687	0.182	0
ELOVL5	0	1.66756	0.702	0.263	0
PLAT	0	1.65404	0.703	0.256	0
GATA3	0	1.63759	0.821	0.306	0
MT-ND4	0	1.63588	0.988	0.977	0
JUN	0	1.59834	0.947	0.791	0
SCGB1B2P	2.39216e-111	1.59815	0.16	0.005	5.86989e-107
BCAM	0	1.56762	0.787	0.189	0
BTG2	0	1.54308	0.744	0.237	0
IL6ST	0	1.52997	0.756	0.294	0
AREG	8.93339e-233	1.52786	0.789	0.433	2.19207e-228
CST3	8.21112e-282	1.50915	0.906	0.779	2.01485e-277
NUCB2	0	1.48006	0.842	0.442	0
EGR1	0	1.47077	0.746	0.258	0
ZFP36	3.29502e-197	1.46319	0.775	0.536	8.08532e-193
CD81	0	1.43493	0.91	0.383	0
IER2	3.14452e-246	1.43187	0.898	0.747	7.71603e-242
JUNB	2.8815e-280	1.4172	0.904	0.677	7.07062e-276
TRPS1	0	1.38184	0.857	0.228	0
DSP	0	1.37542	0.882	0.569	0
TAT	3.68507e-223	1.36116	0.291	0.005	9.04243e-219
APLP2	0	1.35483	0.868	0.578	0
TMEM238	0	1.31042	0.79	0.063	0
EFHD1	0	1.30868	0.739	0.137	0
SH3BGRL	0	1.29642	0.826	0.327	0
AFF3	0	1.29147	0.621	0.06	0
LRP2	0	1.27561	0.55	0.032	0
GSTM3	1.45049e-245	1.27174	0.718	0.385	3.5592e-241
ECE1	0	1.26215	0.679	0.202	0
FOXA1	0	1.25832	0.647	0.084	0
MLPH	0	1.24968	0.723	0.179	0
PKIB	0	1.21919	0.665	0.212	0
COX6C	8.18979e-138	1.21201	0.959	0.93	2.00961e-133
HSPA1A	0	1.20855	0.963	0.526	0
STARD10	0	1.20058	0.769	0.313	0
STC2	1.84526e-260	1.19814	0.714	0.318	4.5279e-256
AR	0	1.1891	0.63	0.067	0
PEBP1	0	1.18744	0.952	0.787	0
EVL	0	1.17836	0.67	0.1	0
PGR	0	1.17755	0.571	0.048	0
CPB1	3.36952e-97	1.17737	0.135	0.002	8.26813e-93
SCGB2A1	1.23921e-91	1.17381	0.177	0.024	3.04077e-87
XIST	0	1.17183	0.929	0.667	0
CRACR2B	0	1.16856	0.807	0.147	0
PDCD4	0	1.1565	0.824	0.299	0
GOLGB1	0	1.15307	0.818	0.417	0
SEPP1	0	1.13948	0.838	0.304	0
DDX17	0	1.13269	0.909	0.578	0
PI15	5.10592e-99	1.12104	0.235	0.054	1.25289e-94
ALCAM	0	1.1209	0.66	0.117	0
PRSS23	2.28395e-197	1.11724	0.527	0.191	5.60436e-193
SMIM14	0	1.11179	0.799	0.358	0
SUB1	6.99134e-128	1.09454	0.957	0.897	1.71553e-123
CITED4	4.27467e-224	1.09379	0.519	0.148	1.04892e-219
CDH1	0	1.08869	0.791	0.367	0
SLC7A2	0	1.08727	0.514	0.073	0
IRX3	0	1.07452	0.821	0.378	0
PIGR	1.14856e-81	1.06815	0.322	0.128	2.81833e-77
TNFSF10	0	1.06207	0.787	0.313	0
MDK	1.08578e-143	1.05868	0.809	0.579	2.66428e-139
SPDEF	0	1.04998	0.674	0.07	0
ITM2B	0	1.04857	0.97	0.87	0
MT-ND4L	0	1.03846	0.907	0.693	0
ATF3	5.01326e-124	1.03095	0.609	0.347	1.23015e-119
PHGR1	0	1.02334	0.397	0.009	0
CYB5A	0	1.02122	0.871	0.544	0
HSPA1B	0	0.999351	0.879	0.44	0
MARCKSL1	1.7558e-301	0.9953	0.866	0.542	4.30838e-297
NFIA	0	0.993406	0.705	0.147	0
LGALS3BP	0	0.992534	0.778	0.351	0
CLDN3	4.41897e-265	0.991271	0.811	0.371	1.08433e-260
RERG	0	0.981715	0.641	0.09	0
TTC3	0	0.981287	0.835	0.47	0
IGFBP5	2.48985e-135	0.976224	0.28	0.048	6.1096e-131
LAMB2	0	0.970645	0.645	0.17	0
CA2	1.01299e-16	0.968784	0.407	0.318	2.48567e-12
EVA1B	2.36751e-225	0.962133	0.596	0.251	5.8094e-221
ASAH1	0	0.958002	0.79	0.391	0
MUC1	0	0.94525	0.644	0.173	0
SORBS2	0	0.943733	0.653	0.113	0
RHOBTB3	0	0.942915	0.552	0.098	0
SLC4A7	1.47487e-207	0.942026	0.574	0.236	3.61904e-203
SLC9A3R1	4.09716e-270	0.93936	0.66	0.253	1.00536e-265
PRLR	0	0.937136	0.56	0.065	0
CHPT1	1.03442e-280	0.934896	0.748	0.361	2.53827e-276
CP	3.54366e-51	0.933834	0.127	0.028	8.69544e-47
ZFP36L1	4.55626e-231	0.924217	0.911	0.691	1.11801e-226
IGFBP4	1.63228e-116	0.916225	0.622	0.369	4.00529e-112
IGSF1	1.04684e-229	0.910146	0.308	0.01	2.56872e-225
NR4A1	2.75089e-241	0.908482	0.466	0.087	6.75014e-237
FLNB	7.02382e-226	0.908323	0.704	0.375	1.7235e-221
SCP2	0	0.904367	0.812	0.413	0
TSPAN13	4.10499e-251	0.90352	0.73	0.373	1.00728e-246
C2orf82	4.83149e-75	0.901467	0.292	0.114	1.18555e-70
RHOB	1.48159e-159	0.895791	0.743	0.438	3.63551e-155
NPY1R	2.30696e-151	0.893417	0.243	0.021	5.66082e-147
DCXR	2.5459e-271	0.892675	0.801	0.482	6.24714e-267
CCL28	4.40055e-89	0.891541	0.44	0.224	1.07981e-84
PDZK1	1.28917e-302	0.889156	0.407	0.022	3.16335e-298
RSRP1	0	0.886097	0.806	0.38	0
ESR1	0	0.881265	0.474	0.034	0
CRNDE	0	0.875652	0.82	0.444	0
GTF2I	0	0.875168	0.811	0.389	0
SLC40A1	2.13501e-296	0.867868	0.428	0.036	5.2389e-292
CCDC74A	8.82476e-219	0.867507	0.439	0.096	2.16542e-214
TBC1D9	0	0.866367	0.582	0.123	0
TM4SF18	9.6965e-297	0.853782	0.477	0.065	2.37933e-292
CXCL13	2.42243e-71	0.853374	0.1	0.002	5.94415e-67
ERBB3	0	0.849564	0.661	0.155	0
NEK10	2.64566e-304	0.843735	0.39	0.013	6.49193e-300
IGFBP2	8.85219e-177	0.842933	0.545	0.226	2.17215e-172
IRX5	0	0.842049	0.615	0.1	0
NME3	0	0.8363	0.847	0.466	0
RARRES3	2.67972e-248	0.829071	0.687	0.283	6.5755e-244
CA12	5.36402e-273	0.82449	0.616	0.191	1.31622e-268
GUSB	0	0.82352	0.578	0.138	0
PBX1	0	0.817807	0.646	0.134	0
C16orf89	0	0.817187	0.453	0.022	0
EID1	6.05576e-280	0.815189	0.863	0.569	1.48596e-275
MYBPC1	5.02003e-124	0.810727	0.183	0.008	1.23182e-119
FTO	0	0.810417	0.525	0.08	0
H2AFJ	4.02149e-193	0.809955	0.876	0.654	9.86793e-189
ZKSCAN1	5.13029e-237	0.808749	0.671	0.3	1.25887e-232
BCL2	0	0.807477	0.526	0.049	0
FBP1	0	0.799052	0.521	0.066	0
SF1	1.23151e-266	0.796065	0.866	0.56	3.02187e-262
EMP2	1.52642e-180	0.795655	0.736	0.448	3.74552e-176
ITPR2	7.5773e-248	0.793866	0.565	0.17	1.85932e-243
ERBB2	0	0.793393	0.608	0.163	0
PREX1	0	0.790495	0.447	0.033	0
MARCKS	8.03974e-169	0.787961	0.819	0.602	1.97279e-164
CD46	1.26974e-282	0.787229	0.79	0.387	3.11568e-278
MBTPS1	0	0.783942	0.647	0.172	0
H3F3A	0	0.782642	0.991	0.976	0
IRX2	9.97192e-276	0.782365	0.684	0.269	2.44691e-271
ZNF91	4.62782e-268	0.781534	0.588	0.183	1.13557e-263
HACD3	4.13894e-237	0.781336	0.72	0.366	1.01561e-232
SYTL2	1.72951e-239	0.776483	0.456	0.088	4.24386e-235
GRN	2.69107e-190	0.773905	0.777	0.474	6.60334e-186
BOD1L1	0	0.771934	0.679	0.202	0
ATRX	1.11055e-244	0.768281	0.755	0.401	2.72508e-240
RABEP1	2.8289e-228	0.766937	0.621	0.268	6.94155e-224
GALNT7	9.10063e-286	0.765526	0.506	0.1	2.23311e-281
SERPINA5	5.24505e-230	0.764909	0.458	0.099	1.28703e-225
AUTS2	0	0.763649	0.547	0.056	0
SREBF1	1.11127e-296	0.763599	0.573	0.142	2.72684e-292
TGOLN2	1.93793e-266	0.763222	0.709	0.33	4.75528e-262
TFAP2B	2.32684e-255	0.761956	0.442	0.07	5.70959e-251
LAMP1	8.4249e-226	0.759663	0.827	0.553	2.0673e-221
LRIG1	0	0.759422	0.544	0.077	0
IQGAP2	0	0.756341	0.49	0.03	0
SMOC2	6.62002e-210	0.75351	0.298	0.015	1.62442e-205
GLRA3	5.86182e-83	0.751615	0.12	0.003	1.43837e-78
DCDC2	6.26431e-252	0.741868	0.399	0.046	1.53714e-247
MT-ND2	2.49017e-228	0.739749	0.977	0.981	6.11038e-224
GLUL	2.42117e-179	0.736598	0.739	0.43	5.94107e-175
RERE	1.63492e-278	0.734155	0.625	0.2	4.01175e-274
ADAM10	1.19665e-236	0.733747	0.551	0.176	2.93634e-232
TOB1	3.78621e-248	0.733239	0.638	0.24	9.29061e-244
SHROOM3	2.41572e-303	0.732418	0.618	0.171	5.92769e-299
TMEM59	1.19388e-225	0.728092	0.93	0.863	2.92953e-221
C8orf4	3.79325e-132	0.723176	0.498	0.203	9.30788e-128
LINC00993	4.09176e-290	0.722665	0.422	0.032	1.00404e-285
RAB11FIP1	6.22301e-183	0.721325	0.645	0.297	1.527e-178
NRIP1	3.02107e-192	0.72055	0.53	0.2	7.4131e-188
SMARCA2	0	0.718403	0.601	0.144	0
PCYOX1	0	0.71821	0.562	0.124	0
PTHLH	2.26206e-53	0.717087	0.323	0.168	5.55064e-49
MYB	0	0.717025	0.447	0.023	0
NKTR	2.14144e-179	0.716504	0.726	0.423	5.25467e-175
LPP	3.57937e-175	0.711523	0.751	0.477	8.78306e-171
GMNN	3.15007e-177	0.707912	0.449	0.139	7.72964e-173
CALML5	3.94304e-119	0.704481	0.264	0.05	9.67542e-115
DUSP1	2.24439e-93	0.703236	0.753	0.55	5.50728e-89
ERBB4	0	0.702467	0.441	0.031	0
HNRNPH1	5.46818e-208	0.701586	0.814	0.501	1.34178e-203
HNMT	2.6183e-303	0.701408	0.609	0.15	6.42478e-299
ZG16B	1.00778e-290	0.701399	0.664	0.209	2.47289e-286
RNASET2	4.78707e-280	0.700766	0.614	0.19	1.17465e-275
NR2F2	6.66683e-292	0.700028	0.572	0.141	1.63591e-287
KRT18	2.16556e-254	0.693654	0.972	0.725	5.31386e-250
NUCKS1	4.19592e-225	0.692283	0.897	0.674	1.02959e-220
FAM214A	1.81892e-277	0.691663	0.491	0.09	4.46325e-273
SARAF	5.93648e-216	0.687788	0.888	0.636	1.45669e-211
SYNE2	4.48466e-199	0.686046	0.62	0.259	1.10045e-194
PRDX3	1.73702e-215	0.685922	0.79	0.496	4.26231e-211
SELENBP1	0	0.684888	0.594	0.098	0
FCGRT	1.01214e-237	0.682036	0.766	0.4	2.48358e-233
RRBP1	1.65529e-159	0.679047	0.796	0.566	4.06175e-155
CIRBP	1.90829e-249	0.679002	0.956	0.814	4.68256e-245
DHCR24	1.45836e-180	0.677948	0.57	0.244	3.57851e-176
ZNF652	2.06146e-285	0.676012	0.558	0.135	5.05841e-281
ARMT1	2.01014e-205	0.673325	0.497	0.157	4.93249e-201
AHNAK	8.84929e-163	0.672508	0.871	0.679	2.17144e-158
THSD4	1.85986e-274	0.667091	0.486	0.084	4.56372e-270
TPT1	0	0.666312	0.999	0.999	0
AGR2	3.2194e-275	0.665801	0.797	0.354	7.89977e-271
AES	2.958e-242	0.66515	0.788	0.41	7.25834e-238
SMIM22	1.13213e-281	0.663786	0.789	0.332	2.77802e-277
MACF1	2.3169e-182	0.661979	0.657	0.332	5.6852e-178
KRT15	4.45361e-21	0.656563	0.674	0.563	1.09283e-16
METRN	0	0.656465	0.566	0.121	0
HES1	3.53602e-110	0.654214	0.747	0.498	8.67669e-106
ENPP1	3.31672e-275	0.654199	0.412	0.039	8.13856e-271
IGF1R	1.83764e-234	0.653552	0.562	0.176	4.50921e-230
CPE	7.84224e-154	0.653499	0.461	0.16	1.92433e-149
SLC9A3R2	1.86929e-263	0.653459	0.659	0.232	4.58686e-259
NPDC1	3.79601e-247	0.653456	0.672	0.283	9.31464e-243
RBM3	2.6738e-207	0.653405	0.829	0.533	6.56098e-203
AKAP9	1.08173e-170	0.653357	0.819	0.599	2.65435e-166
CMBL	8.36517e-297	0.649728	0.456	0.055	2.05264e-292
GLA	1.68252e-86	0.648998	0.383	0.173	4.12856e-82
GCC2	5.44615e-195	0.647148	0.721	0.388	1.33638e-190
TTC39A	4.11178e-208	0.642802	0.458	0.114	1.00895e-203
LRRC26	0	0.641797	0.438	0.025	0
CREB3L4	2.36284e-292	0.640073	0.534	0.112	5.79793e-288
DIRAS3	1.05648e-149	0.638788	0.217	0.009	2.59238e-145
EPCAM	4.33586e-193	0.637248	0.914	0.615	1.06393e-188
NFIB	1.00832e-82	0.636059	0.619	0.433	2.47421e-78
FARP1	2.62525e-255	0.634198	0.615	0.205	6.44185e-251
GFRA1	5.59218e-183	0.631854	0.264	0.014	1.37221e-178
GREB1	9.04236e-266	0.628119	0.385	0.027	2.21882e-261
INHBB	1.73873e-195	0.627544	0.413	0.092	4.2665e-191
NTRK2	1.45207e-70	0.626788	0.355	0.178	3.56308e-66
LTBP3	5.10166e-180	0.625365	0.638	0.312	1.25184e-175
UTRN	1.79058e-255	0.624264	0.522	0.129	4.39372e-251
ABCD3	6.93666e-212	0.621286	0.491	0.144	1.70212e-207
TMBIM4	5.8257e-207	0.620254	0.759	0.444	1.42951e-202
CCNG2	2.74337e-224	0.619659	0.586	0.202	6.73169e-220
GALNT6	3.51909e-218	0.619028	0.438	0.094	8.63514e-214
ACADSB	4.05633e-237	0.617563	0.455	0.088	9.95342e-233
RBM47	1.11907e-225	0.614421	0.604	0.219	2.74598e-221
TAF10	4.9443e-238	0.614182	0.674	0.298	1.21323e-233
PCM1	1.51987e-194	0.613415	0.647	0.299	3.72945e-190
DDX5	2.27528e-172	0.610977	0.957	0.826	5.58307e-168
BPTF	2.97701e-190	0.610275	0.654	0.32	7.30498e-186
VPS13C	6.43744e-262	0.607119	0.494	0.1	1.57962e-257
KLF2	1.53475e-138	0.603747	0.331	0.079	3.76597e-134
C1orf21	1.93573e-158	0.603266	0.575	0.274	4.7499e-154
PTP4A2	3.80665e-125	0.601697	0.808	0.592	9.34077e-121
MXD4	4.84257e-256	0.601374	0.559	0.158	1.18827e-251
CTSH	3.68852e-224	0.599707	0.543	0.172	9.0509e-220
TMEM176B	2.77767e-270	0.596338	0.43	0.047	6.81584e-266
CCDC170	1.77611e-282	0.596051	0.386	0.02	4.35821e-278
TMC4	1.25354e-259	0.594329	0.571	0.165	3.07594e-255
SGK3	8.95271e-222	0.59303	0.376	0.052	2.19682e-217
PVRL2	2.43882e-167	0.592955	0.725	0.426	5.98438e-163
ADD3	3.84531e-261	0.592602	0.51	0.111	9.43562e-257
IL20RA	1.76291e-274	0.592038	0.459	0.067	4.32583e-270
MAP3K1	1.06332e-253	0.59171	0.458	0.08	2.60917e-249
HIPK2	5.91436e-167	0.59094	0.539	0.219	1.45127e-162
VAV3	1.49773e-243	0.590374	0.456	0.085	3.67514e-239
DNAJB1	1.16879e-100	0.588969	0.743	0.564	2.86798e-96
SLC44A1	9.62973e-198	0.588654	0.518	0.175	2.36294e-193
VTCN1	1.49753e-176	0.588564	0.41	0.101	3.67464e-172
CLU	3.42049e-181	0.587955	0.835	0.518	8.3932e-177
ECHDC2	3.91144e-211	0.587434	0.676	0.311	9.59789e-207
INPP4B	1.72923e-189	0.587209	0.402	0.089	4.24318e-185
AHCYL1	4.89087e-194	0.58711	0.67	0.33	1.20012e-189
OSBPL1A	2.84289e-218	0.586321	0.609	0.244	6.97588e-214
ACAA1	4.5211e-210	0.584532	0.617	0.261	1.10939e-205
ATP6AP1	3.0279e-189	0.584292	0.661	0.327	7.42985e-185
ELF5	5.42397e-103	0.582756	0.288	0.079	1.33093e-98
TC2N	3.9006e-214	0.581389	0.62	0.241	9.5713e-210
WNT4	6.97693e-167	0.580897	0.254	0.017	1.712e-162
MAP2K2	2.57903e-228	0.580263	0.656	0.281	6.32843e-224
NUMA1	2.10495e-238	0.579748	0.585	0.187	5.16512e-234
BORCS7	7.21157e-220	0.578277	0.589	0.217	1.76958e-215
ECI1	1.3507e-217	0.577288	0.655	0.286	3.31434e-213
SOX4	4.39552e-136	0.575821	0.898	0.68	1.07857e-131
SPTAN1	1.83709e-181	0.573602	0.562	0.233	4.50785e-177
KMT2C	1.0292e-199	0.572015	0.559	0.206	2.52544e-195
CRIP1	1.85341e-186	0.571404	0.403	0.09	4.5479e-182
IDH1	1.51162e-208	0.570208	0.5	0.147	3.70921e-204
ARSD	6.85347e-236	0.570091	0.506	0.131	1.68171e-231
ARHGDIB	1.14974e-188	0.569769	0.611	0.249	2.82123e-184
OCIAD1	8.0174e-175	0.569145	0.829	0.568	1.96731e-170
NPTN	1.92606e-264	0.567014	0.539	0.123	4.72617e-260
LONP2	1.7509e-169	0.566811	0.557	0.242	4.29637e-165
USP22	2.19764e-179	0.566727	0.622	0.291	5.39257e-175
CTNND1	1.19312e-177	0.565743	0.665	0.335	2.92767e-173
GALNT1	2.81405e-269	0.56488	0.518	0.113	6.90512e-265
AK5	1.6037e-240	0.563008	0.413	0.058	3.93515e-236
CD164	1.25378e-139	0.562628	0.873	0.684	3.07651e-135
PRPF4B	1.24667e-150	0.562257	0.637	0.337	3.05907e-146
STAT3	6.07216e-123	0.561051	0.748	0.537	1.48999e-118
PTMS	4.75043e-155	0.560018	0.882	0.662	1.16566e-150
ERP29	5.46148e-160	0.556616	0.87	0.706	1.34014e-155
CTA-292E10.6	5.95207e-159	0.553648	0.357	0.086	1.46052e-154
MBD2	8.97157e-200	0.550987	0.548	0.197	2.20144e-195
RUNX1	7.55182e-80	0.550392	0.674	0.494	1.85306e-75
MARVELD3	4.16755e-156	0.550208	0.425	0.137	1.02263e-151
RBBP8	7.11087e-41	0.550062	0.371	0.234	1.74487e-36
CCPG1	1.61465e-177	0.549682	0.58	0.249	3.96203e-173
SLC12A2	1.0757e-121	0.548555	0.537	0.255	2.63956e-117
PTPRF	7.50929e-176	0.546385	0.718	0.388	1.84263e-171
N4BP2L2	9.28181e-129	0.545745	0.888	0.708	2.27757e-124
GSTK1	5.97183e-167	0.545137	0.822	0.512	1.46537e-162
THUMPD1	1.69842e-168	0.543761	0.568	0.253	4.16759e-164
MALAT1	2.0544e-59	0.54353	0.996	0.997	5.04108e-55
GJC3	2.16597e-273	0.543255	0.478	0.073	5.31485e-269
KCTD3	2.9381e-210	0.542082	0.455	0.111	7.20951e-206
ATP5G2	5.06598e-174	0.539549	0.949	0.882	1.24309e-169
PHYHD1	7.73846e-238	0.539208	0.516	0.131	1.89886e-233
PLEKHH3	3.24903e-265	0.53842	0.477	0.082	7.97246e-261
SUSD3	4.04685e-176	0.533118	0.315	0.043	9.93016e-172
SLC25A29	6.55936e-250	0.531985	0.481	0.092	1.60954e-245
IRF2BP2	5.14299e-146	0.531127	0.678	0.39	1.26199e-141
HES4	6.42606e-155	0.530575	0.72	0.383	1.57683e-150
HMGN3	2.69723e-167	0.530251	0.796	0.462	6.61847e-163
MED13L	3.32975e-195	0.529616	0.492	0.149	8.17054e-191
LRBA	2.32103e-195	0.529157	0.481	0.142	5.69533e-191
CANX	1.97893e-127	0.528905	0.876	0.673	4.8559e-123
CTD-3252C9.4	8.86284e-40	0.52665	0.284	0.157	2.17476e-35
NINJ1	3.16552e-157	0.526188	0.659	0.327	7.76754e-153
DPP7	1.25955e-161	0.523216	0.762	0.471	3.09069e-157
SRSF6	9.2236e-190	0.52256	0.622	0.269	2.26329e-185
LRRC75A	4.50725e-153	0.522271	0.331	0.069	1.10599e-148
RPS4X	3.15674e-188	0.520533	1	1	7.74602e-184
CCDC57	8.88005e-209	0.52028	0.507	0.151	2.17899e-204
CTSZ	1.32152e-147	0.5194	0.711	0.433	3.24276e-143
S100A1	3.22804e-83	0.517664	0.332	0.131	7.92097e-79
PABPN1	1.65409e-143	0.516505	0.684	0.4	4.0588e-139
LDHB	5.62302e-114	0.516493	0.855	0.69	1.37978e-109
TST	5.839e-251	0.516216	0.481	0.1	1.43277e-246
RARRES2	2.08331e-29	0.514496	0.243	0.137	5.11202e-25
SLC38A1	1.6157e-83	0.514363	0.702	0.521	3.96461e-79
BAMBI	1.73333e-121	0.511546	0.396	0.138	4.25324e-117
CADPS2	2.30503e-174	0.510804	0.331	0.054	5.65609e-170
ASH1L	1.48034e-140	0.509627	0.618	0.32	3.63246e-136
KDM4B	7.00963e-185	0.509348	0.446	0.124	1.72002e-180
CASZ1	2.10971e-197	0.508658	0.443	0.112	5.1768e-193
RASEF	1.0181e-178	0.507238	0.46	0.139	2.49821e-174
TTC14	3.98001e-136	0.506114	0.484	0.207	9.76615e-132
APBB2	2.06067e-255	0.506107	0.381	0.031	5.05647e-251
ID2	7.61163e-113	0.506024	0.519	0.25	1.86774e-108
GAMT	2.42308e-238	0.505273	0.509	0.126	5.94574e-234
AIG1	7.40966e-132	0.504343	0.629	0.351	1.81818e-127
KIF16B	9.41761e-191	0.503375	0.412	0.094	2.31089e-186
KMT2A	4.64981e-151	0.503293	0.574	0.27	1.14097e-146
MCCC2	3.94805e-181	0.50254	0.486	0.16	9.68773e-177
FKBP5	8.27861e-108	0.502153	0.38	0.154	2.0314e-103
ARGLU1	8.96761e-89	0.501794	0.766	0.567	2.20047e-84
AGRN	2.30906e-147	0.501765	0.492	0.196	5.66598e-143
TFAP2A	7.09243e-125	0.501443	0.676	0.402	1.74034e-120
PIGT	1.86989e-110	0.500799	0.606	0.374	4.58834e-106
SH3GLB2	7.60462e-221	0.500687	0.539	0.164	1.86602e-216
UBE2M	1.10065e-193	0.500574	0.6	0.244	2.70077e-189
TMED4	5.65835e-143	0.500492	0.668	0.387	1.38845e-138
MRPL23	3.21907e-103	-0.500174	0.368	0.568	7.89896e-99
CRYAB	6.06136e-15	-0.500488	0.444	0.54	1.48734e-10
UQCRFS1	5.41804e-102	-0.501311	0.622	0.743	1.32948e-97
ATP5I	5.54831e-34	-0.502296	0.861	0.866	1.36144e-29
SLC1A5	2.87884e-72	-0.502935	0.308	0.491	7.0641e-68
EMC4	1.88151e-113	-0.502971	0.574	0.72	4.61685e-109
VDAC1	2.46033e-61	-0.503214	0.743	0.76	6.03715e-57
CDC42EP1	2.47552e-92	-0.503615	0.252	0.463	6.07444e-88
CDH3	2.64068e-169	-0.503806	0.047	0.308	6.47971e-165
NPM3	9.79064e-110	-0.504404	0.201	0.425	2.40243e-105
LGALS7	5.7968e-88	-0.505331	0.009	0.14	1.42242e-83
NDUFAF2	6.09264e-99	-0.505929	0.376	0.572	1.49501e-94
UBE2D2	4.5049e-96	-0.506399	0.67	0.764	1.10541e-91
SDF2L1	2.21489e-15	-0.507652	0.533	0.559	5.4349e-11
EIF3J	9.49256e-47	-0.508079	0.629	0.667	2.32928e-42
TRAPPC1	8.30364e-88	-0.510119	0.697	0.77	2.03755e-83
LGALS3	1.21217e-60	-0.510213	0.861	0.891	2.97441e-56
RAB32	5.80902e-125	-0.510607	0.191	0.446	1.42542e-120
RALA	2.18863e-105	-0.51095	0.388	0.588	5.37047e-101
PPP2R2A	2.61667e-49	-0.511057	0.484	0.57	6.42077e-45
PSMD14	5.02374e-44	-0.512718	0.442	0.53	1.23272e-39
RPLP0	5.67038e-209	-0.513367	0.989	0.996	1.3914e-204
VKORC1	4.25464e-61	-0.514698	0.573	0.658	1.044e-56
FSTL3	4.56161e-112	-0.515092	0.091	0.305	1.11933e-107
ZNF593	1.24477e-94	-0.515245	0.526	0.674	3.05441e-90
NDUFB9	5.52921e-100	-0.515992	0.757	0.821	1.35676e-95
WTAP	9.0266e-38	-0.516325	0.463	0.554	2.21495e-33
PRSS3	1.58566e-125	-0.518672	0.001	0.166	3.89089e-121
GLIPR1	1.16736e-155	-0.519194	0.061	0.318	2.86448e-151
LY6K	5.26841e-136	-0.520067	0.102	0.351	1.29276e-131
PSMD12	2.0195e-46	-0.520384	0.436	0.529	4.95545e-42
BACE2	3.20555e-81	-0.520499	0.293	0.481	7.86577e-77
SEC11C	3.3516e-28	-0.521409	0.605	0.638	8.22415e-24
TPD52L2	8.14139e-103	-0.521638	0.263	0.477	1.99773e-98
MRGPRX3	1.33668e-132	-0.521732	0	0.173	3.27995e-128
SQRDL	2.8154e-56	-0.525985	0.366	0.497	6.90842e-52
EIF4E2	2.46866e-139	-0.526182	0.4	0.635	6.0576e-135
RPS27A	6.1921e-219	-0.526503	0.995	0.999	1.51942e-214
ATP5G1	1.71603e-42	-0.527554	0.76	0.762	4.21079e-38
PSMA4	1.00021e-84	-0.527683	0.711	0.803	2.45432e-80
TNIP1	1.25392e-101	-0.528213	0.308	0.512	3.07686e-97
IFRD1	9.57521e-52	-0.528927	0.382	0.515	2.34957e-47
CISD1	1.26086e-112	-0.530077	0.343	0.566	3.0939e-108
YIF1A	1.15911e-99	-0.530272	0.529	0.683	2.84422e-95
RANBP1	1.98465e-73	-0.53048	0.695	0.752	4.86994e-69
POLR2L	6.55328e-09	-0.531821	0.859	0.829	0.000160805
GHITM	6.38634e-73	-0.532634	0.69	0.759	1.56708e-68
NTMT1	5.28146e-131	-0.532689	0.331	0.567	1.29597e-126
RPS2	4.92102e-198	-0.532719	0.997	1	1.20752e-193
MORF4L1	2.87641e-99	-0.533276	0.798	0.841	7.05814e-95
CENPW	4.13637e-96	-0.534678	0.098	0.293	1.01498e-91
C20orf24	5.77497e-88	-0.534878	0.46	0.614	1.41706e-83
NEDD8	2.4938e-119	-0.53703	0.856	0.892	6.11929e-115
H3F3B	3.59069e-110	-0.540291	0.985	0.988	8.81084e-106
LSM7	9.32417e-95	-0.540756	0.735	0.798	2.28797e-90
CMTM7	1.23238e-114	-0.541412	0.297	0.536	3.02402e-110
NSFL1C	4.60742e-110	-0.541688	0.335	0.55	1.13057e-105
RPL8	1.98104e-261	-0.542504	0.997	0.998	4.86108e-257
PLSCR1	1.93097e-82	-0.543018	0.239	0.431	4.73823e-78
SF3B6	3.69273e-99	-0.543279	0.85	0.893	9.06123e-95
HNRNPC	1.82269e-115	-0.543503	0.881	0.893	4.47252e-111
COL6A2	1.01417e-133	-0.54354	0.103	0.358	2.48856e-129
COPZ1	8.67887e-88	-0.543856	0.658	0.755	2.12962e-83
NDUFB8	6.83091e-85	-0.544018	0.766	0.829	1.67617e-80
MRPL47	8.29907e-91	-0.544719	0.491	0.632	2.03642e-86
B2M	1.51866e-18	-0.54587	0.993	0.985	3.72649e-14
ISG20	1.55054e-17	-0.546044	0.395	0.435	3.80471e-13
PRDX1	5.75665e-89	-0.546777	0.945	0.961	1.41257e-84
KYNU	5.654e-11	-0.547838	0.122	0.171	1.38738e-06
MGST3	7.83762e-98	-0.548624	0.801	0.845	1.9232e-93
NOP56	2.83712e-12	-0.549024	0.497	0.493	6.96173e-08
ATP5J2	4.29595e-73	-0.549805	0.848	0.88	1.05414e-68
DUSP14	5.48386e-38	-0.550324	0.261	0.372	1.34563e-33
DNAJB11	1.66231e-32	-0.551487	0.432	0.506	4.07897e-28
SARS	6.78054e-97	-0.551818	0.558	0.697	1.66381e-92
GOLT1B	4.62662e-118	-0.553152	0.196	0.434	1.13528e-113
STOML2	2.95125e-120	-0.553422	0.583	0.726	7.24178e-116
GUK1	4.51771e-139	-0.554292	0.832	0.894	1.10856e-134
WBP5	9.88941e-70	-0.55465	0.451	0.586	2.42666e-65
NHP2	7.62545e-84	-0.556213	0.707	0.771	1.87113e-79
TRAPPC3	2.30165e-137	-0.556626	0.507	0.704	5.64779e-133
AC090498.1	2.59017e-72	-0.556691	0.624	0.723	6.35576e-68
CD68	8.64603e-172	-0.558146	0.094	0.382	2.12156e-167
KLK5	4.46431e-115	-0.558752	0.079	0.302	1.09545e-110
CKS1B	2.27361e-91	-0.561292	0.442	0.608	5.57899e-87
ROMO1	4.97302e-48	-0.561421	0.657	0.706	1.22028e-43
RPL23A	1.38571e-225	-0.562774	0.995	0.997	3.40026e-221
AK1	4.39191e-115	-0.563161	0.411	0.615	1.07769e-110
MRPL12	1.44964e-88	-0.564501	0.453	0.597	3.55714e-84
C14orf2	4.83015e-65	-0.564957	0.841	0.853	1.18522e-60
GYPC	8.18953e-126	-0.566945	0.102	0.338	2.00955e-121
MSN	4.14203e-166	-0.567504	0.227	0.524	1.01637e-161
RPS15	4.52703e-217	-0.568431	0.992	0.998	1.11084e-212
OSMR	1.85104e-204	-0.569524	0.089	0.413	4.54207e-200
MRPL14	1.16746e-117	-0.569627	0.633	0.751	2.86472e-113
PRNP	1.18608e-101	-0.569789	0.293	0.512	2.9104e-97
CYP1B1	2.61227e-73	-0.573359	0.068	0.224	6.41e-69
PSMC3	1.72081e-102	-0.573391	0.545	0.69	4.22253e-98
SNX3	1.41183e-117	-0.574001	0.74	0.826	3.46436e-113
EMP1	5.01553e-28	-0.574724	0.363	0.461	1.23071e-23
CCT6A	2.28847e-51	-0.57499	0.671	0.696	5.61545e-47
NOP16	3.34517e-121	-0.576409	0.215	0.452	8.20837e-117
MGLL	2.49698e-16	-0.576638	0.246	0.304	6.12709e-12
CCT5	8.21405e-26	-0.577234	0.658	0.647	2.01556e-21
MAD2L2	3.0214e-142	-0.580235	0.197	0.455	7.4139e-138
IGFBP6	1.59059e-88	-0.580489	0.047	0.214	3.903e-84
HNRNPA0	9.12134e-90	-0.580552	0.618	0.703	2.23819e-85
SVIL	6.95012e-164	-0.58131	0.22	0.521	1.70542e-159
PTTG1	1.93442e-123	-0.582016	0.041	0.245	4.74667e-119
CSRP2	3.69014e-173	-0.583902	0.066	0.342	9.05485e-169
MRPL52	1.15903e-104	-0.587577	0.646	0.75	2.84402e-100
CCDC124	1.35211e-131	-0.587705	0.467	0.665	3.31782e-127
LAMC2	1.04703e-214	-0.589924	0.048	0.364	2.56921e-210
RPS29	1.4068e-90	-0.589936	0.986	0.992	3.45201e-86
TMEM258	2.87226e-148	-0.592511	0.847	0.901	7.04794e-144
WBP2	1.51295e-100	-0.593101	0.435	0.61	3.71249e-96
IFI27L2	4.45381e-90	-0.594508	0.26	0.454	1.09287e-85
RPS19BP1	1.14715e-144	-0.597485	0.704	0.818	2.81487e-140
PSMC1	2.61775e-77	-0.597586	0.526	0.643	6.42343e-73
SNHG12	8.64205e-55	-0.599013	0.213	0.364	2.12059e-50
CBR1	6.21919e-139	-0.599729	0.268	0.524	1.52606e-134
TYMP	1.30105e-50	-0.600761	0.661	0.72	3.19252e-46
SBDS	6.93845e-69	-0.602322	0.593	0.672	1.70256e-64
PRMT1	3.00832e-68	-0.606392	0.695	0.76	7.38183e-64
PSME2	1.28433e-56	-0.609042	0.707	0.761	3.1515e-52
SEC61B	6.41369e-108	-0.60925	0.911	0.938	1.57379e-103
RBX1	3.18327e-135	-0.61067	0.778	0.847	7.8111e-131
MMADHC	2.66686e-107	-0.610924	0.523	0.667	6.54395e-103
IMP4	8.38885e-130	-0.611728	0.385	0.603	2.05846e-125
TIMM13	3.43962e-76	-0.611758	0.705	0.762	8.44015e-72
EMC6	1.1957e-158	-0.6126	0.494	0.697	2.934e-154
COPE	2.26094e-136	-0.613283	0.805	0.878	5.5479e-132
RAB7A	1.57933e-81	-0.613737	0.648	0.712	3.87536e-77
OSER1	3.86461e-99	-0.614748	0.33	0.536	9.48299e-95
TBCA	1.8177e-178	-0.615272	0.852	0.92	4.46026e-174
IFITM2	3.48978e-09	-0.617571	0.583	0.544	8.56322e-05
BLVRB	2.91934e-98	-0.617814	0.714	0.808	7.16348e-94
COX17	3.50415e-112	-0.618561	0.649	0.775	8.5985e-108
SERPINB5	1.63832e-194	-0.61936	0.028	0.304	4.0201e-190
PFKP	5.32397e-189	-0.620098	0.136	0.444	1.3064e-184
UQCRQ	5.60408e-44	-0.620376	0.863	0.865	1.37513e-39
CORO1C	3.75206e-175	-0.624669	0.105	0.397	9.2068e-171
HERPUD1	4.62226e-11	-0.626027	0.737	0.578	1.13421e-06
POLR1D	1.17065e-170	-0.626043	0.678	0.813	2.87254e-166
SDCBP	2.51242e-47	-0.628108	0.502	0.581	6.16497e-43
CYC1	1.11151e-144	-0.628672	0.635	0.771	2.72742e-140
PHLDA3	1.39342e-136	-0.629526	0.292	0.544	3.41918e-132
TAGLN2	5.08853e-136	-0.630544	0.75	0.857	1.24862e-131
DGUOK	1.81708e-164	-0.630953	0.542	0.737	4.45874e-160
TMBIM1	8.14603e-178	-0.63108	0.191	0.496	1.99887e-173
SRI	6.35435e-103	-0.632045	0.72	0.791	1.55923e-98
RPL38	1.19281e-181	-0.632088	0.976	0.989	2.92691e-177
PHF5A	1.80947e-230	-0.632602	0.182	0.537	4.44007e-226
SDCBP2	1.28449e-155	-0.633009	0.064	0.317	3.15189e-151
SF3B5	2.58665e-141	-0.633116	0.747	0.847	6.34712e-137
CD63	1.51408e-185	-0.633586	0.96	0.973	3.71525e-181
GRPEL1	4.73624e-119	-0.633946	0.372	0.58	1.16218e-114
ATP6V0B	9.22716e-123	-0.634203	0.796	0.88	2.26416e-118
FLNA	1.34271e-187	-0.634217	0.212	0.552	3.29473e-183
HNRNPH3	3.07083e-96	-0.635116	0.586	0.697	7.5352e-92
ACTN1	2.34439e-85	-0.635821	0.621	0.719	5.75267e-81
SLC16A3	7.2958e-265	-0.637935	0.012	0.349	1.79024e-260
ZNF90	1.28068e-299	-0.638394	0.032	0.419	3.14254e-295
PTRF	3.44614e-157	-0.638777	0.214	0.51	8.45614e-153
PSMA1	7.93614e-127	-0.640603	0.716	0.807	1.94737e-122
RPL15	0	-0.644608	0.994	0.997	0
ITGA2	4.35974e-114	-0.644954	0.281	0.512	1.06979e-109
PDLIM7	7.05359e-234	-0.645458	0.085	0.439	1.73081e-229
PRDX4	4.95754e-128	-0.647061	0.613	0.753	1.21648e-123
ORMDL2	7.88854e-137	-0.648831	0.431	0.646	1.93569e-132
EIF2S1	3.82615e-79	-0.649695	0.399	0.539	9.38861e-75
SNRPA1	3.58953e-183	-0.650837	0.353	0.638	8.80798e-179
ARF1	6.59161e-98	-0.650959	0.821	0.807	1.61745e-93
STRAP	2.25822e-44	-0.651139	0.588	0.602	5.54123e-40
YWHAQ	3.73986e-86	-0.651288	0.79	0.809	9.17687e-82
AKIRIN2	1.49462e-177	-0.651515	0.193	0.496	3.66751e-173
RPS27L	1.65138e-77	-0.652933	0.854	0.862	4.05215e-73
EIF3I	9.46923e-102	-0.654505	0.774	0.834	2.32356e-97
IRF6	3.27697e-73	-0.657257	0.321	0.491	8.04102e-69
NDUFA6	6.94534e-151	-0.658634	0.6	0.767	1.70425e-146
MED10	4.36909e-137	-0.658638	0.444	0.652	1.07209e-132
COTL1	2.9247e-165	-0.659758	0.07	0.339	7.17663e-161
RPSA	4.53561e-201	-0.661149	0.979	0.986	1.11295e-196
CDKN1A	6.79813e-135	-0.6618	0.226	0.499	1.66813e-130
RPS27	2.19204e-131	-0.662471	0.996	0.998	5.37884e-127
CAV2	3.25692e-194	-0.663874	0.124	0.444	7.99183e-190
DDIT3	2.28844e-60	-0.664513	0.267	0.429	5.61537e-56
CAP1	8.77651e-121	-0.665516	0.604	0.723	2.15358e-116
NUTF2	4.01305e-144	-0.665625	0.467	0.668	9.84721e-140
POLR2F	2.82971e-166	-0.665672	0.589	0.764	6.94355e-162
PRDX5	9.72402e-120	-0.66574	0.842	0.886	2.38608e-115
TCP1	1.34504e-66	-0.666318	0.618	0.674	3.30046e-62
UFM1	5.87198e-117	-0.668234	0.508	0.675	1.44087e-112
SPHK1	2.89479e-182	-0.669149	0.097	0.393	7.10323e-178
ALDH1A3	1.7432e-51	-0.669443	0.136	0.279	4.27747e-47
TRIM47	2.70832e-226	-0.670197	0.151	0.506	6.64568e-222
UBE2L3	3.93256e-144	-0.672636	0.697	0.804	9.64972e-140
PPP1R15A	4.57271e-18	-0.678689	0.591	0.626	1.12205e-13
PSMB5	7.02537e-200	-0.679515	0.697	0.845	1.72389e-195
MAP2K3	8.2231e-94	-0.682136	0.264	0.462	2.01778e-89
PTP4A1	2.07513e-67	-0.682283	0.41	0.547	5.09196e-63
PFDN4	1.39963e-217	-0.683607	0.378	0.688	3.4344e-213
BTG1	1.10183e-24	-0.68685	0.873	0.876	2.70366e-20
NDUFS5	9.66087e-138	-0.687377	0.874	0.911	2.37058e-133
BNIP3	5.70109e-88	-0.688933	0.441	0.598	1.39893e-83
HINT1	1.37418e-212	-0.693137	0.906	0.96	3.37196e-208
MRPS6	8.19908e-114	-0.693375	0.413	0.618	2.01189e-109
ANAPC11	1.25582e-185	-0.696467	0.75	0.864	3.08153e-181
C4orf3	7.63016e-49	-0.697535	0.736	0.736	1.87229e-44
PGAM1	4.05079e-125	-0.701817	0.641	0.743	9.93983e-121
CDCP1	8.49324e-198	-0.702137	0.134	0.454	2.08407e-193
CYR61	1.27443e-09	-0.703308	0.511	0.38	3.12718e-05
EIF2S2	8.18461e-194	-0.704721	0.71	0.846	2.00834e-189
FKBP1A	5.70158e-104	-0.706909	0.719	0.775	1.39905e-99
IL32	9.41536e-139	-0.70766	0.208	0.5	2.31034e-134
BEST1	0	-0.708705	0.016	0.417	0
PERP	2.27259e-89	-0.710343	0.895	0.915	5.57649e-85
GSTP1	3.07942e-124	-0.71048	0.882	0.931	7.55627e-120
RAD23A	3.27056e-143	-0.712061	0.636	0.762	8.0253e-139
PSMB3	8.68533e-162	-0.713198	0.765	0.861	2.13121e-157
BTG3	1.42267e-130	-0.715229	0.348	0.586	3.49094e-126
MAP1LC3B	3.3058e-109	-0.720312	0.666	0.8	8.11177e-105
PDCD5	2.52015e-172	-0.724219	0.702	0.817	6.18394e-168
PIM3	5.34048e-108	-0.726604	0.424	0.601	1.31045e-103
HSPB1	1.19592e-16	-0.731969	0.75	0.787	2.93456e-12
AUP1	2.24601e-151	-0.734207	0.461	0.663	5.51126e-147
PCNP	2.97843e-168	-0.734236	0.559	0.728	7.30846e-164
SNHG15	1.7728e-92	-0.735182	0.306	0.506	4.3501e-88
ARPC1B	2.79058e-168	-0.738949	0.522	0.718	6.84752e-164
CXCL16	1.53449e-183	-0.739811	0.272	0.573	3.76532e-179
FAM3C	7.12448e-116	-0.739971	0.471	0.639	1.74821e-111
SHFM1	1.11143e-182	-0.740018	0.804	0.886	2.72723e-178
PSMA3	1.46113e-118	-0.74135	0.675	0.772	3.58533e-114
YWHAH	3.13539e-62	-0.742779	0.566	0.627	7.69361e-58
DNAJB9	2.51033e-28	-0.744867	0.364	0.44	6.15986e-24
CCT4	1.33248e-115	-0.745779	0.663	0.754	3.26965e-111
RAB1A	8.08404e-123	-0.747916	0.613	0.714	1.98366e-118
PRSS8	7.22234e-70	-0.748755	0.515	0.62	1.77222e-65
LAMTOR5	9.91816e-248	-0.749084	0.773	0.884	2.43372e-243
PSMD7	1.89429e-144	-0.749294	0.527	0.708	4.6482e-140
CAV1	9.75831e-162	-0.749805	0.16	0.456	2.39449e-157
CHMP4B	3.81796e-148	-0.750575	0.477	0.681	9.36851e-144
GPX1	1.46604e-39	-0.750769	0.834	0.754	3.59737e-35
CD55	8.92856e-103	-0.751942	0.337	0.542	2.19089e-98
EIF4A1	1.55084e-77	-0.752948	0.759	0.783	3.80546e-73
MIR4435-2HG	2.84702e-181	-0.753709	0.136	0.439	6.98601e-177
SMS	8.92438e-68	-0.75615	0.641	0.714	2.18986e-63
SNRPB	3.61731e-179	-0.756418	0.815	0.874	8.87615e-175
NAA20	1.64472e-160	-0.758252	0.649	0.791	4.0358e-156
TALDO1	3.37984e-55	-0.75957	0.765	0.79	8.29345e-51
ARHGDIA	2.03588e-147	-0.762154	0.577	0.723	4.99564e-143
COX6A1	5.51232e-257	-0.763115	0.916	0.961	1.35261e-252
TMEM147	1.38102e-186	-0.77019	0.631	0.773	3.38876e-182
RPS19	0	-0.772232	0.997	0.999	0
SERP1	4.47639e-55	-0.773073	0.902	0.901	1.09842e-50
PSMB1	7.2139e-201	-0.773551	0.835	0.917	1.77015e-196
LGALS7B	3.98391e-113	-0.774857	0.004	0.16	9.77571e-109
MIF	2.04394e-92	-0.783199	0.916	0.947	5.01541e-88
SNRPD1	9.62832e-150	-0.785808	0.683	0.787	2.3626e-145
CAPN2	1.26143e-92	-0.78753	0.466	0.602	3.09531e-88
RNF181	5.54786e-226	-0.789036	0.615	0.814	1.36134e-221
RPS16	1.70681e-293	-0.792205	0.99	0.994	4.18818e-289
NBEAL1	3.96338e-256	-0.794543	0.419	0.715	9.72534e-252
TGFBI	1.22362e-155	-0.795745	0.028	0.262	3.00253e-151
WDR1	1.10353e-154	-0.796554	0.449	0.661	2.70784e-150
KDELR2	4.04607e-140	-0.803195	0.687	0.78	9.92826e-136
CYCS	9.82468e-120	-0.807173	0.719	0.791	2.41078e-115
RPL18A	0	-0.807708	0.996	0.998	0
NQO1	2.90421e-75	-0.812729	0.412	0.568	7.12635e-71
RPL36AL	0	-0.814503	0.92	0.963	0
CNIH4	2.65612e-246	-0.814574	0.454	0.734	6.51759e-242
CXCL3	1.62127e-11	-0.815255	0.192	0.261	3.97827e-07
ADRM1	1.98568e-175	-0.820395	0.513	0.714	4.87245e-171
SNRPE	3.07084e-219	-0.821444	0.766	0.867	7.53523e-215
VDAC2	6.30846e-197	-0.822264	0.716	0.837	1.54797e-192
TIMM17A	9.39138e-154	-0.824524	0.359	0.597	2.30446e-149
TUBA4A	1.10381e-216	-0.826356	0.222	0.565	2.70852e-212
ATP1B3	5.02256e-137	-0.828053	0.371	0.591	1.23244e-132
ACTR3	1.63038e-151	-0.831116	0.481	0.665	4.00062e-147
HSPA5	3.97232e-12	-0.83153	0.873	0.754	9.74728e-08
PSMD8	4.01845e-200	-0.836796	0.772	0.874	9.86046e-196
NME1	1.29801e-109	-0.837982	0.617	0.707	3.18506e-105
SNU13	2.4859e-185	-0.842642	0.829	0.883	6.09989e-181
CLTB	5.1174e-134	-0.843763	0.534	0.683	1.25571e-129
VIMP	9.02843e-69	-0.848382	0.691	0.753	2.2154e-64
USMG5	1.62015e-159	-0.851349	0.84	0.873	3.97552e-155
PHLDA1	1.18194e-76	-0.851531	0.298	0.505	2.90025e-72
DDX39A	1.21721e-160	-0.857625	0.205	0.479	2.98678e-156
FOSL1	8.4992e-239	-0.858096	0.031	0.353	2.08553e-234
ID3	1.73066e-71	-0.85829	0.181	0.358	4.24669e-67
ERO1A	3.7487e-122	-0.861929	0.271	0.503	9.19856e-118
SLIRP	1.61163e-130	-0.866859	0.704	0.776	3.95462e-126
EMP3	2.6896e-255	-0.869475	0.113	0.488	6.59975e-251
MIA	1.67691e-196	-0.871426	0.073	0.38	4.1148e-192
DRAP1	6.24006e-218	-0.881371	0.729	0.842	1.53119e-213
GADD45GIP1	3.41947e-225	-0.885089	0.747	0.844	8.39069e-221
ARF4	5.34665e-66	-0.889802	0.758	0.777	1.31196e-61
RNF114	6.58642e-196	-0.892765	0.375	0.65	1.61618e-191
GLRX3	9.09957e-199	-0.899916	0.408	0.665	2.23285e-194
RHOA	7.3812e-129	-0.902652	0.804	0.851	1.8112e-124
PLAU	6.94426e-162	-0.902978	0.023	0.258	1.70398e-157
TMSB4X	1.3423e-42	-0.902993	0.963	0.948	3.29374e-38
MYL12A	7.96659e-227	-0.903302	0.914	0.957	1.95484e-222
LY6E	3.98917e-45	-0.904061	0.749	0.733	9.78862e-41
TCEB1	2.39615e-228	-0.905781	0.639	0.816	5.87967e-224
RPL27	0	-0.912966	0.969	0.986	0
RPL13A	0	-0.914594	0.998	1	0
FXYD3	3.57549e-07	-0.918355	0.892	0.758	0.00877355
GADD45A	1.52483e-77	-0.920712	0.253	0.444	3.74162e-73
PLIN2	1.21703e-128	-0.920732	0.173	0.424	2.98634e-124
PMAIP1	8.97956e-70	-0.920949	0.233	0.413	2.2034e-65
PSMB6	1.44658e-239	-0.923343	0.732	0.856	3.54961e-235
ALDOA	1.36999e-149	-0.924256	0.951	0.954	3.36168e-145
EIF5	6.59723e-85	-0.927379	0.762	0.812	1.61883e-80
SNRPG	4.75106e-215	-0.929247	0.76	0.858	1.16582e-210
RPL35	0	-0.934198	0.991	0.997	0
RBM8A	5.02593e-299	-0.940838	0.724	0.88	1.23326e-294
EIF4EBP1	1.61699e-118	-0.941956	0.487	0.648	3.96776e-114
TRMT112	0	-0.94333	0.836	0.921	0
FABP5	1.85258e-112	-0.943647	0.119	0.34	4.54585e-108
LINC00152	1.39503e-198	-0.943695	0.245	0.567	3.42313e-194
RPS20	0	-0.948548	0.976	0.988	0
RHOC	1.89033e-229	-0.951936	0.802	0.878	4.6385e-225
PRKCDBP	1.5216e-213	-0.956098	0.108	0.436	3.7337e-209
TUBA1B	1.63134e-192	-0.956599	0.836	0.901	4.00299e-188
CHCHD2	0	-0.961078	0.939	0.971	0
CD59	3.01049e-208	-0.962936	0.937	0.953	7.38714e-204
PDZK1IP1	5.27616e-16	-0.965288	0.401	0.431	1.29466e-11
ZFAS1	5.25428e-173	-0.967885	0.888	0.926	1.28929e-168
SNRPD2	0	-0.969556	0.843	0.932	0
NOP10	5.61486e-296	-0.970702	0.707	0.858	1.37778e-291
CALD1	1.83602e-72	-0.971751	0.483	0.587	4.50522e-68
CFL1	0	-0.982371	0.934	0.96	0
C10orf10	1.76218e-114	-0.984489	0.161	0.396	4.32404e-110
TNFAIP6	2.11359e-70	-0.985104	0.013	0.125	5.18633e-66
TKT	2.21044e-126	-0.985811	0.689	0.771	5.42397e-122
CLIC1	0	-0.986223	0.882	0.951	0
ACTG2	5.34867e-114	-1.00115	0.057	0.26	1.31246e-109
MYL9	3.80652e-114	-1.00724	0.248	0.471	9.34045e-110
RPLP2	0	-1.02057	0.991	0.996	0
SSR3	1.27062e-107	-1.02286	0.778	0.818	3.11784e-103
PPIF	1.21711e-84	-1.02559	0.266	0.442	2.98655e-80
FAM96B	0	-1.02709	0.626	0.852	0
TAGLN	2.05996e-19	-1.03045	0.323	0.379	5.05473e-15
ACTG1	5.42184e-68	-1.05212	0.985	0.972	1.33041e-63
FXYD5	4.99868e-274	-1.05253	0.406	0.737	1.22658e-269
POMP	9.26993e-302	-1.05421	0.812	0.892	2.27466e-297
HIST1H1C	2.35706e-53	-1.06331	0.367	0.494	5.78375e-49
PSMB2	0	-1.0644	0.622	0.844	0
ARPC2	0	-1.06508	0.754	0.891	0
PSMA7	4.82759e-298	-1.06608	0.83	0.917	1.18459e-293
LRRC59	1.63923e-202	-1.0699	0.342	0.621	4.02234e-198
KRT6A	3.14725e-158	-1.07279	0.001	0.206	7.72273e-154
PKM	6.03222e-196	-1.07596	0.856	0.91	1.48019e-191
ANXA3	5.37012e-140	-1.07718	0.464	0.661	1.31772e-135
TXNRD1	5.66181e-157	-1.07946	0.185	0.454	1.3893e-152
OAZ1	0	-1.08193	0.947	0.972	0
CEBPB	5.1599e-142	-1.08457	0.646	0.763	1.26614e-137
NUPR1	6.90934e-91	-1.08872	0.885	0.854	1.69541e-86
RPL7	0	-1.103	0.989	0.995	0
COX7A2	0	-1.10772	0.868	0.944	0
TUBB6	0	-1.10866	0.053	0.54	0
RHEB	8.299e-238	-1.11157	0.637	0.801	2.03641e-233
BIRC3	9.00292e-191	-1.11425	0.127	0.437	2.20914e-186
EIF6	2.1698e-258	-1.12556	0.649	0.817	5.32427e-254
RPL21	0	-1.12731	0.986	0.997	0
TPM2	1.27974e-121	-1.12888	0.258	0.48	3.14022e-117
TPM4	9.89178e-196	-1.12945	0.782	0.845	2.42724e-191
H2AFZ	2.21349e-250	-1.13403	0.805	0.904	5.43146e-246
PSMB7	0	-1.14333	0.673	0.865	0
TACSTD2	4.53729e-42	-1.14798	0.935	0.913	1.11336e-37
CD44	1.00093e-298	-1.16177	0.583	0.836	2.45608e-294
UBE2D3	6.40737e-219	-1.16188	0.788	0.859	1.57224e-214
EIF5A	3.68371e-267	-1.16342	0.751	0.86	9.03909e-263
ID1	1.53214e-51	-1.16912	0.187	0.324	3.75957e-47
GSTO1	3.69821e-231	-1.1703	0.65	0.801	9.07467e-227
RPL27A	0	-1.18184	0.989	0.996	0
YBX1	0	-1.18522	0.903	0.957	0
UPP1	0	-1.18956	0.045	0.525	0
ODC1	3.94518e-122	-1.19203	0.201	0.425	9.68069e-118
PHLDA2	7.79371e-190	-1.19305	0.44	0.691	1.91242e-185
PGK1	1.31516e-218	-1.19648	0.664	0.796	3.22713e-214
SELK	5.25957e-238	-1.20256	0.718	0.876	1.29059e-233
TUBB	1.39077e-235	-1.2052	0.789	0.879	3.41267e-231
FHL2	0	-1.21683	0.264	0.705	0
ANXA5	7.82932e-97	-1.224	0.789	0.804	1.92116e-92
MMP7	6.94437e-95	-1.22439	0.179	0.398	1.70401e-90
MYL6	0	-1.22558	0.977	0.988	0
TUBA1C	1.74027e-195	-1.23554	0.514	0.732	4.27028e-191
MANF	2.11066e-211	-1.23834	0.559	0.765	5.17914e-207
DDIT4	3.00594e-82	-1.2458	0.378	0.544	7.37598e-78
EIF1	0	-1.25207	0.987	0.992	0
KRT16	4.63148e-193	-1.254	0.059	0.355	1.13647e-188
NFKBIA	5.25037e-68	-1.26617	0.672	0.754	1.28833e-63
ADM	4.06744e-221	-1.28055	0.05	0.369	9.98069e-217
DEFB1	1.28281e-57	-1.29507	0.184	0.35	3.14777e-53
PLAUR	0	-1.30618	0.121	0.605	0
MYDGF	0	-1.30755	0.748	0.887	0
AKR1C1	1.22067e-94	-1.30946	0.008	0.144	2.99529e-90
PFDN2	0	-1.30985	0.694	0.862	0
PDLIM4	8.54669e-284	-1.31367	0.324	0.672	2.09719e-279
MYLK	2.22556e-195	-1.3243	0.082	0.385	5.46109e-191
CHI3L1	6.19059e-139	-1.34861	0.096	0.347	1.51905e-134
G0S2	3.98793e-168	-1.36699	0.012	0.242	9.78559e-164
NDRG1	1.25925e-210	-1.37311	0.147	0.479	3.08994e-206
AKR1C3	5.99396e-53	-1.37462	0.056	0.173	1.4708e-48
RAN	0	-1.37465	0.845	0.929	0
MGST1	0	-1.38389	0.887	0.944	0
TM4SF1	2.70122e-162	-1.38518	0.822	0.902	6.62826e-158
RPL31	0	-1.39834	0.969	0.986	0
ANXA2	0	-1.39947	0.946	0.961	0
IFITM3	1.65218e-119	-1.40349	0.865	0.857	4.05411e-115
TXN	0	-1.40707	0.935	0.968	0
TMED9	0	-1.4086	0.659	0.877	0
TINAGL1	1.38037e-236	-1.41166	0.203	0.559	3.38716e-232
SLC3A2	9.96633e-114	-1.4147	0.677	0.727	2.44554e-109
CARHSP1	0	-1.42216	0.372	0.764	0
VIM	1.97881e-92	-1.4225	0.714	0.755	4.85561e-88
SERPINB4	1.00467e-92	-1.43529	0	0.124	2.46525e-88
FBXO32	3.38507e-225	-1.43543	0.258	0.592	8.30629e-221
PLP2	0	-1.43843	0.566	0.801	0
KRT5	1.90131e-173	-1.45124	0.193	0.494	4.66543e-169
AKR1B1	5.06653e-231	-1.45334	0.076	0.412	1.24322e-226
LAMB3	0	-1.46585	0.052	0.654	0
PRELID1	0	-1.46911	0.721	0.914	0
ATF4	1.53605e-278	-1.48775	0.716	0.854	3.76916e-274
ACTB	4.36017e-298	-1.50642	0.987	0.989	1.0699e-293
SLPI	5.61405e-35	-1.51917	0.545	0.629	1.37758e-30
S100A16	0	-1.54867	0.758	0.888	0
KRT23	1.71807e-115	-1.54911	0.158	0.399	4.21581e-111
SEC61G	0	-1.5794	0.812	0.912	0
SQSTM1	7.2261e-241	-1.58208	0.747	0.835	1.77314e-236
NNMT	8.96011e-299	-1.5829	0.119	0.533	2.19863e-294
TIMP1	1.96691e-24	-1.5868	0.815	0.851	4.8264e-20
ANGPTL4	0	-1.60154	0.061	0.488	0
HMGA1	0	-1.62752	0.282	0.702	0
PFN1	0	-1.64893	0.895	0.966	0
CSTB	0	-1.6616	0.826	0.92	0
FBXO2	1.9258e-247	-1.66327	0.2	0.546	4.72552e-243
TMSB10	0	-1.66401	0.99	0.992	0
TPI1	0	-1.68294	0.841	0.936	0
KRT7	0	-1.70594	0.828	0.932	0
ANXA1	1.20607e-274	-1.70802	0.471	0.83	2.95945e-270
S100A14	0	-1.72674	0.718	0.891	0
OVOS2	2.47348e-203	-1.77836	0.011	0.279	6.06943e-199
NPC2	1.65496e-160	-1.80402	0.715	0.782	4.06095e-156
GCLM	3.40086e-280	-1.80511	0.185	0.561	8.34503e-276
IGFBP3	2.19162e-166	-1.90318	0.079	0.353	5.37779e-162
SAT1	2.66064e-189	-1.92326	0.907	0.945	6.52869e-185
CTSC	1.07533e-189	-1.93125	0.251	0.538	2.63863e-185
GAPDH	0	-1.96873	0.971	0.988	0
WFDC2	5.75408e-59	-1.9984	0.781	0.806	1.41194e-54
SH3BGRL3	0	-2.02965	0.707	0.902	0
HMOX1	4.62507e-220	-2.07195	0.015	0.305	1.1349e-215
LTF	1.88988e-12	-2.13755	0.279	0.341	4.63738e-08
TNFRSF12A	0	-2.15325	0.444	0.806	0
MT1X	1.39765e-48	-2.19828	0.655	0.66	3.42954e-44
LDHA	0	-2.28306	0.789	0.91	0
ENO1	0	-2.28436	0.816	0.958	0
FDCSP	2.59764e-141	-2.31197	0.022	0.236	6.3741e-137
S100A10	0	-2.38302	0.819	0.927	0
RPS17	0	-2.42653	0.951	0.989	0
RARRES1	3.87454e-275	-2.46616	0.121	0.522	9.50735e-271
FTL	0	-2.49868	0.976	0.992	0
S100A11	0	-2.51078	0.934	0.972	0
LCN2	0	-2.63048	0.071	0.506	0
KRT81	0	-2.68155	0.045	0.484	0
S100A6	0	-2.86158	0.856	0.971	0
LGALS1	0	-2.89454	0.627	0.839	0
CCL2	1.53111e-119	-2.90509	0.041	0.24	3.75703e-115
KRT14	1.64813e-294	-2.97534	0.186	0.583	4.04419e-290
FTH1	0	-3.02865	0.996	0.998	0
SFN	0	-3.03452	0.269	0.833	0
PI3	1.52417e-268	-3.22151	0.031	0.386	3.74002e-264
KRT6B	0	-3.30783	0.046	0.633	0
S100A9	0	-3.32308	0.044	0.454	0
SAA2	0	-3.35535	0.075	0.596	0
S100A8	3.68778e-181	-3.38854	0.003	0.238	9.04908e-177
CXCL1	6.92611e-243	-3.56491	0.074	0.43	1.69953e-238
SOD2	0	-3.63019	0.507	0.839	0
SAA1	0	-4.18304	0.226	0.744	0
CXCL8	0	-4.26496	0.044	0.485	0
S100A2	0	-4.30727	0.055	0.637	0
MT2A	6.76381e-293	-4.34285	0.768	0.877	1.6597e-288
KRT17	0	-4.5368	0.109	0.759	0
The Wilcoxon rank-sum test (two-sided) was employed to identify DEGs.

## Sheet: DEGs of MLs 
	p_val	avg_log2FC	pct.1	pct.2	p_val_adj
PIP	0	4.47334	0.897	0.073	0
TFF3	0	3.83235	0.965	0.149	0
MGP	0	3.78135	1	0.549	0
MUCL1	1.26811e-293	3.34361	0.886	0.108	3.11168e-289
SCGB2A2	1.21152e-129	3.28478	0.517	0.062	2.97282e-125
TFF1	9.27961e-267	3.25692	0.832	0.117	2.27703e-262
SCGB1D2	4.09236e-112	3.24482	0.419	0.017	1.00418e-107
SCGB3A1	4.74096e-260	2.98256	0.791	0.069	1.16334e-255
AZGP1	0	2.69604	0.999	0.706	0
TFPI2	8.86851e-123	2.54646	0.497	0.059	2.17616e-118
SERPINA1	3.81661e-167	2.45956	0.753	0.244	9.3652e-163
MT-ATP6	0	2.1937	1	0.971	0
MT-ND3	0	2.15569	0.999	0.939	0
MT-CO3	0	2.14537	1	0.976	0
KIAA1324	0	2.08445	0.945	0.151	0
MT-ND1	0	2.05462	0.999	0.973	0
CITED1	3.98771e-147	2.04691	0.573	0.067	9.78505e-143
SCUBE2	3.3628e-279	2.03102	0.821	0.076	8.25164e-275
MT-CYB	0	2.01576	0.999	0.962	0
DIO2	2.21696e-58	1.91938	0.303	0.045	5.43998e-54
MAGED2	1.8149e-304	1.89751	0.963	0.421	4.4534e-300
PLAT	3.35511e-267	1.84365	0.902	0.236	8.23276e-263
SCGB1B2P	1.21571e-37	1.8417	0.161	0.005	2.9831e-33
XBP1	0	1.83832	0.998	0.878	0
FASN	3.09712e-200	1.82623	0.773	0.229	7.59972e-196
FOS	4.12197e-209	1.82031	0.919	0.382	1.01145e-204
GNAS	0	1.75807	0.99	0.716	0
MT-ND5	8.75312e-300	1.74829	0.993	0.89	2.14784e-295
MT-CO2	4.93564e-287	1.71015	0.999	0.979	1.21111e-282
SLC39A6	2.26201e-251	1.67973	0.971	0.656	5.55053e-247
ELOVL5	1.8794e-231	1.63832	0.892	0.455	4.61168e-227
MT-CO1	3.60402e-281	1.63534	1	0.971	8.84355e-277
JUND	1.19174e-256	1.61619	0.98	0.39	2.92428e-252
CST3	5.26223e-258	1.57026	0.984	0.826	1.29125e-253
DSP	4.98222e-243	1.56257	0.945	0.578	1.22254e-238
CD81	2.94932e-280	1.56144	0.926	0.293	7.23705e-276
TAT	1.16367e-96	1.56142	0.374	0.015	2.85541e-92
MT-ND4	1.99217e-287	1.5506	0.997	0.974	4.88839e-283
BCAM	4.56145e-281	1.54922	0.93	0.246	1.11929e-276
IL6ST	1.08235e-196	1.49508	0.877	0.436	2.65586e-192
AGR3	4.95571e-211	1.47362	0.844	0.229	1.21603e-206
NUCB2	2.45843e-211	1.46858	0.921	0.554	6.03251e-207
BTG2	9.81321e-168	1.44494	0.783	0.241	2.40797e-163
CPB1	1.855e-36	1.4327	0.155	0.004	4.55179e-32
GATA3	7.72246e-222	1.42421	0.904	0.374	1.89494e-217
ITM2B	1.71135e-277	1.41713	0.991	0.805	4.1993e-273
CA2	4.61452e-38	1.41574	0.437	0.215	1.13231e-33
APLP2	2.82357e-247	1.40338	0.957	0.64	6.92847e-243
JUNB	5.29297e-111	1.38341	0.891	0.683	1.29879e-106
COX6C	1.05652e-132	1.34537	0.983	0.941	2.5925e-128
SH3BGRL	1.31999e-237	1.32837	0.907	0.303	3.23898e-233
SUB1	2.2024e-142	1.32517	0.981	0.9	5.40425e-138
ECE1	4.98326e-204	1.31968	0.82	0.243	1.22279e-199
ANKRD30A	3.07207e-226	1.3141	0.915	0.294	7.53825e-222
GSTM3	1.12049e-156	1.31037	0.846	0.472	2.74947e-152
IGFBP2	1.36781e-173	1.30628	0.664	0.099	3.35632e-169
LRP2	1.92006e-183	1.30561	0.674	0.082	4.71144e-179
IGFBP4	2.31271e-133	1.29936	0.753	0.305	5.67494e-129
SEPP1	2.9184e-227	1.26218	0.854	0.203	7.16117e-223
AFF3	1.54448e-219	1.25863	0.81	0.174	3.78984e-215
TMEM238	4.66298e-252	1.25	0.797	0.088	1.1442e-247
RBP1	9.82613e-155	1.24423	0.794	0.325	2.41114e-150
TRPS1	2.49287e-216	1.22458	0.877	0.247	6.11701e-212
PI15	1.07153e-49	1.21946	0.283	0.051	2.62932e-45
FOXA1	6.16063e-232	1.21727	0.856	0.247	1.51169e-227
MDK	5.97182e-127	1.21067	0.894	0.515	1.46537e-122
STARD10	1.47204e-210	1.19437	0.89	0.396	3.61208e-206
LGALS3BP	2.1495e-205	1.17875	0.844	0.309	5.27445e-201
AR	2.86717e-216	1.17137	0.817	0.194	7.03546e-212
PHGR1	1.59021e-143	1.16986	0.52	0.03	3.90205e-139
DDX17	6.57712e-223	1.16605	0.953	0.54	1.61389e-218
JUN	1.90297e-84	1.15458	0.945	0.851	4.66952e-80
SCGB2A1	4.21669e-32	1.14484	0.161	0.015	1.03469e-27
PDCD4	1.88183e-201	1.14423	0.818	0.229	4.61764e-197
PGR	4.44146e-202	1.12412	0.749	0.106	1.08984e-197
PEBP1	1.19463e-226	1.1212	0.972	0.796	2.93139e-222
LAMB2	1.34672e-194	1.11778	0.746	0.166	3.30459e-190
SLC4A7	2.38371e-136	1.11759	0.665	0.221	5.84914e-132
CRNDE	8.23299e-216	1.10633	0.886	0.374	2.02021e-211
GRN	9.38551e-177	1.10604	0.851	0.392	2.30302e-172
EVL	1.9543e-196	1.1045	0.788	0.154	4.79546e-192
GOLGB1	8.04917e-160	1.09582	0.871	0.494	1.97511e-155
PKIB	3.57098e-116	1.09445	0.795	0.428	8.76246e-112
IRX3	7.19201e-184	1.09218	0.874	0.388	1.76478e-179
EVA1B	1.91898e-145	1.09079	0.706	0.245	4.7088e-141
CDH1	3.87257e-189	1.08361	0.899	0.481	9.50251e-185
IGSF1	3.79754e-102	1.07954	0.409	0.029	9.31841e-98
EGR1	8.71643e-128	1.07685	0.71	0.204	2.13884e-123
PRSS23	1.46325e-75	1.07671	0.66	0.352	3.59051e-71
ALCAM	1.20215e-178	1.07666	0.779	0.251	2.94983e-174
IGFBP5	4.14474e-51	1.07085	0.271	0.038	1.01704e-46
IER2	2.45592e-53	1.07078	0.884	0.828	6.02633e-49
CXCL13	6.22596e-32	1.06853	0.133	0.002	1.52773e-27
EFHD1	9.08802e-169	1.06352	0.852	0.336	2.23002e-164
MLPH	1.05671e-191	1.06288	0.889	0.422	2.59295e-187
ZFP36	2.2146e-52	1.06017	0.747	0.569	5.43419e-48
CP	2.88244e-16	1.05885	0.154	0.054	7.07292e-12
FOSB	4.38838e-137	1.04981	0.779	0.275	1.07682e-132
MT-ND4L	5.21449e-161	1.04811	0.942	0.67	1.27953e-156
CRACR2B	4.36014e-207	1.0452	0.828	0.188	1.06989e-202
SLC7A2	8.77972e-127	1.04465	0.676	0.217	2.15437e-122
EID1	3.92038e-188	1.04281	0.89	0.48	9.61982e-184
EMP2	1.21574e-169	1.04238	0.884	0.481	2.98318e-165
XIST	6.78286e-192	1.0418	0.966	0.69	1.66438e-187
SPDEF	1.51243e-203	1.03688	0.77	0.155	3.71119e-199
TTC3	9.44084e-164	1.0207	0.881	0.471	2.31659e-159
APOD	1.32706e-14	1.01527	0.342	0.202	3.25633e-10
PDZK1	3.67377e-135	1.00551	0.533	0.059	9.01469e-131
NEK10	5.52437e-146	1.00272	0.522	0.031	1.35557e-141
NFIA	5.78808e-185	0.994935	0.771	0.224	1.42028e-180
NME3	1.87363e-200	0.990641	0.898	0.399	4.5975e-196
MYBPC1	1.01009e-51	0.986433	0.233	0.016	2.47855e-47
HES1	6.91965e-103	0.977267	0.789	0.408	1.69794e-98
NPY1R	6.15257e-61	0.974871	0.308	0.045	1.50972e-56
SMIM14	5.8977e-168	0.970293	0.915	0.506	1.44718e-163
CHPT1	1.11985e-133	0.965708	0.81	0.436	2.74788e-129
FLNB	2.3209e-145	0.964278	0.831	0.422	5.69501e-141
SLC40A1	1.94803e-128	0.962474	0.545	0.077	4.78006e-124
RERG	8.96637e-164	0.962452	0.709	0.171	2.20017e-159
CCDC74A	3.03633e-121	0.96193	0.569	0.106	7.45056e-117
H3F3A	4.77142e-236	0.961345	0.996	0.971	1.17081e-231
SERPINA5	3.03669e-144	0.961224	0.602	0.104	7.45144e-140
ESR1	1.15326e-146	0.950172	0.606	0.093	2.82986e-142
RHOBTB3	5.07678e-154	0.94262	0.729	0.221	1.24574e-149
ZG16B	2.95371e-159	0.93634	0.75	0.235	7.24781e-155
C16orf89	1.60981e-149	0.936169	0.562	0.052	3.95014e-145
ASAH1	8.99055e-160	0.93584	0.878	0.481	2.2061e-155
DCXR	6.79046e-133	0.934976	0.831	0.462	1.66624e-128
SLC9A3R1	3.68694e-113	0.933957	0.722	0.34	9.04701e-109
CPE	3.15454e-130	0.927971	0.589	0.111	7.74062e-126
SORBS2	1.98251e-170	0.921382	0.661	0.099	4.86469e-166
H2AFJ	7.63783e-143	0.920528	0.939	0.599	1.87417e-138
SCP2	4.69881e-171	0.917774	0.867	0.469	1.15299e-166
MARCKSL1	1.00444e-117	0.914849	0.865	0.508	2.46469e-113
NUCKS1	1.4915e-163	0.9084	0.928	0.608	3.65983e-159
PRLR	1.6111e-138	0.903243	0.652	0.15	3.95332e-134
GUSB	5.98148e-161	0.90253	0.697	0.187	1.46774e-156
TSTD1	4.58067e-143	0.902018	0.904	0.55	1.124e-138
SMOC2	2.06681e-93	0.90134	0.384	0.028	5.07155e-89
GTF2I	5.01983e-173	0.899735	0.864	0.359	1.23177e-168
MUC1	6.74675e-127	0.892199	0.716	0.247	1.65552e-122
PTMS	1.94193e-157	0.884874	0.916	0.572	4.76512e-153
AREG	1.93217e-45	0.873488	0.85	0.682	4.74115e-41
PCYOX1	1.21806e-171	0.86962	0.664	0.112	2.98888e-167
TM4SF18	1.90686e-104	0.866659	0.558	0.144	4.67906e-100
ZKSCAN1	2.78411e-131	0.865474	0.766	0.329	6.83166e-127
GLRA3	3.08225e-32	0.858363	0.152	0.01	7.56322e-28
IRX2	1.76193e-144	0.856946	0.685	0.193	4.32343e-140
RARRES3	2.36539e-122	0.854689	0.697	0.216	5.80419e-118
SERPINA6	9.41712e-25	0.847846	0.107	0.003	2.31077e-20
PBX1	6.94667e-158	0.842458	0.706	0.158	1.70457e-153
TNFSF10	9.92762e-134	0.841606	0.815	0.31	2.43604e-129
IRX5	2.61885e-159	0.839132	0.685	0.151	6.42613e-155
BCL2	3.72259e-161	0.836135	0.648	0.092	9.1345e-157
MT-ND2	2.91773e-139	0.834593	0.998	0.983	7.15951e-135
TGOLN2	7.85066e-144	0.834215	0.786	0.353	1.92639e-139
RBBP8	6.8641e-56	0.830472	0.431	0.162	1.68431e-51
LRIG1	1.33451e-150	0.828391	0.617	0.094	3.27463e-146
FTO	7.39512e-152	0.828355	0.658	0.124	1.81461e-147
TBC1D9	1.05071e-140	0.828244	0.733	0.211	2.57824e-136
RSRP1	3.27112e-144	0.82782	0.827	0.358	8.02666e-140
PREX1	3.49886e-136	0.825646	0.594	0.104	8.5855e-132
TMEM59	1.11397e-160	0.822533	0.973	0.869	2.73346e-156
GALNT7	2.12247e-122	0.822476	0.62	0.181	5.20811e-118
DIRAS3	5.95702e-73	0.822179	0.285	0.006	1.46173e-68
FCGRT	9.31674e-150	0.819067	0.776	0.264	2.28614e-145
ERBB3	4.75972e-143	0.817503	0.735	0.235	1.16794e-138
AUTS2	8.34903e-155	0.814609	0.617	0.086	2.04869e-150
ERBB2	2.54818e-138	0.814547	0.682	0.191	6.25272e-134
RERE	2.20814e-142	0.81343	0.71	0.227	5.41833e-138
ZNF91	3.79721e-123	0.809817	0.684	0.249	9.31759e-119
LPP	1.33433e-109	0.808634	0.81	0.507	3.27417e-105
TPM1	2.11627e-90	0.806555	0.949	0.77	5.1929e-86
FBP1	7.09681e-140	0.798739	0.683	0.195	1.74142e-135
MBTPS1	4.1072e-152	0.798133	0.74	0.221	1.00783e-147
SREBF1	9.52675e-133	0.796078	0.656	0.182	2.33767e-128
LAMP1	1.93572e-134	0.794004	0.908	0.624	4.74987e-130
IQGAP2	3.59209e-135	0.792503	0.517	0.048	8.81427e-131
MYB	1.21544e-151	0.792144	0.596	0.066	2.98245e-147
RARRES2	1.14976e-49	0.790871	0.293	0.057	2.82129e-45
AES	2.38325e-148	0.789228	0.812	0.325	5.84802e-144
DCDC2	5.78862e-99	0.784934	0.524	0.13	1.42041e-94
GMNN	1.39352e-90	0.782662	0.547	0.171	3.41943e-86
SLC9A3R2	9.84234e-133	0.780812	0.699	0.232	2.41511e-128
C1orf21	1.6604e-120	0.770262	0.704	0.259	4.07428e-116
MARCKS	8.31508e-79	0.769438	0.839	0.595	2.04035e-74
SARAF	1.63583e-132	0.769341	0.94	0.673	4.01399e-128
SMARCA2	9.37744e-145	0.764967	0.65	0.136	2.30104e-140
TIMP1	3.20256e-55	0.763954	0.881	0.805	7.85844e-51
GSTK1	7.63737e-136	0.763342	0.857	0.394	1.87406e-131
RABEP1	1.24793e-110	0.758895	0.754	0.392	3.06218e-106
ATRX	2.47027e-121	0.758659	0.8	0.417	6.06156e-117
TFAP2B	8.81191e-104	0.758242	0.581	0.162	2.16227e-99
ADAM10	1.5628e-106	0.758183	0.649	0.244	3.83479e-102
GLA	1.05913e-53	0.755983	0.463	0.186	2.59888e-49
GFRA1	8.1397e-80	0.755465	0.349	0.031	1.99732e-75
RNASET2	2.0441e-135	0.755401	0.675	0.184	5.01581e-131
ERP29	2.28831e-125	0.754837	0.904	0.635	5.61507e-121
ERBB4	2.84455e-129	0.74004	0.585	0.092	6.97996e-125
NGFRAP1	3.10642e-118	0.737826	0.721	0.266	7.62254e-114
FAM214A	9.81674e-119	0.735093	0.581	0.13	2.40883e-114
ITPR2	1.99513e-106	0.732863	0.568	0.14	4.89565e-102
NPDC1	2.02329e-131	0.732147	0.651	0.179	4.96475e-127
PRDX2	9.71648e-102	0.72777	0.911	0.691	2.38423e-97
SHROOM3	3.05696e-123	0.723676	0.671	0.209	7.50117e-119
ZFP36L1	5.98793e-71	0.723402	0.927	0.719	1.46932e-66
NRIP1	9.48051e-90	0.72159	0.653	0.299	2.32633e-85
CREB3L4	3.47255e-125	0.720562	0.589	0.138	8.52094e-121
HACD3	2.04199e-99	0.719814	0.81	0.513	5.01064e-95
DHCR24	2.34551e-99	0.718586	0.705	0.311	5.7554e-95
CMBL	1.16985e-128	0.715963	0.577	0.113	2.87059e-124
AHNAK	4.05325e-96	0.710676	0.919	0.683	9.94588e-92
CD46	8.88253e-112	0.709834	0.836	0.482	2.1796e-107
CTSH	5.49766e-119	0.708482	0.599	0.15	1.34902e-114
GLUL	1.42926e-85	0.708111	0.828	0.542	3.50711e-81
TSPAN13	7.26153e-100	0.705281	0.876	0.599	1.78184e-95
C9orf16	1.05501e-119	0.702186	0.796	0.398	2.58877e-115
ENPP1	2.50923e-117	0.70167	0.541	0.099	6.15715e-113
BOD1L1	4.42612e-131	0.700468	0.715	0.242	1.08608e-126
ARMT1	3.38826e-94	0.699015	0.621	0.249	8.3141e-90
PIK3R1	2.08982e-112	0.698347	0.562	0.125	5.128e-108
CTSZ	2.45926e-107	0.696264	0.76	0.409	6.03454e-103
ZNF652	5.78671e-124	0.693833	0.608	0.149	1.41994e-119
HMGN3	3.51981e-119	0.693414	0.804	0.358	8.63692e-115
NKTR	3.65585e-97	0.692358	0.801	0.47	8.97072e-93
MXD4	3.64509e-136	0.687095	0.623	0.136	8.94433e-132
CCDC170	5.73282e-127	0.686926	0.517	0.053	1.40672e-122
LTBP3	4.76046e-111	0.685024	0.718	0.314	1.16812e-106
TIMP3	1.57627e-39	0.683903	0.223	0.034	3.86785e-35
SLC44A1	6.5276e-114	0.683888	0.619	0.19	1.60174e-109
ABCD3	7.26659e-103	0.679715	0.613	0.213	1.78308e-98
WNT4	1.64886e-60	0.677181	0.303	0.042	4.04598e-56
HNMT	5.12055e-114	0.670705	0.675	0.215	1.25648e-109
CA12	1.12303e-92	0.669041	0.757	0.376	2.7557e-88
METRN	8.49794e-117	0.666636	0.578	0.14	2.08522e-112
CCNG2	2.24304e-123	0.665373	0.656	0.179	5.50397e-119
SYTL2	5.90633e-79	0.664005	0.597	0.234	1.4493e-74
MZT2B	1.93156e-99	0.659992	0.933	0.803	4.73967e-95
SGK3	3.4325e-96	0.659622	0.493	0.106	8.42266e-92
IGFBP7	2.25725e-86	0.654689	0.461	0.083	5.53883e-82
SOX4	3.21591e-85	0.654233	0.911	0.65	7.8912e-81
ADD3	1.10278e-126	0.650819	0.573	0.103	2.706e-122
GREB1	4.52283e-108	0.650525	0.5	0.072	1.10981e-103
NR2F2	3.1834e-110	0.650255	0.603	0.179	7.81143e-106
THSD4	4.79747e-100	0.649855	0.594	0.178	1.1772e-95
IGF1R	5.86084e-105	0.649297	0.651	0.226	1.43813e-100
TMBIM4	7.96121e-111	0.648838	0.83	0.493	1.95352e-106
AHCYL1	1.90389e-106	0.646947	0.728	0.335	4.67175e-102
CYB5A	3.63602e-95	0.645529	0.938	0.693	8.92207e-91
CELSR2	2.1453e-96	0.642538	0.465	0.074	5.26413e-92
PRDX3	2.98416e-97	0.641744	0.842	0.566	7.32253e-93
BEX4	1.94415e-100	0.641704	0.698	0.293	4.77056e-96
LINC00993	7.81278e-112	0.64102	0.554	0.095	1.9171e-107
TCEAL4	1.42633e-77	0.640852	0.847	0.578	3.49993e-73
DPP7	1.39081e-103	0.639344	0.79	0.424	3.41278e-99
PNKD	3.22699e-107	0.638509	0.726	0.306	7.91838e-103
ARHGDIB	5.63952e-97	0.636255	0.65	0.234	1.38383e-92
MACF1	5.05122e-96	0.634964	0.729	0.364	1.23947e-91
SEPW1	2.88522e-92	0.634497	0.883	0.624	7.07975e-88
ACAA1	3.71884e-104	0.630585	0.688	0.3	9.1253e-100
CRIP1	3.21179e-86	0.630384	0.509	0.133	7.88108e-82
TOB1	4.39585e-88	0.628756	0.636	0.254	1.07865e-83
ATP5G2	1.98674e-94	0.628104	0.959	0.814	4.87505e-90
SELENBP1	2.73815e-125	0.627697	0.588	0.115	6.71888e-121
GAA	1.82473e-103	0.627276	0.581	0.17	4.47753e-99
IL20RA	4.89297e-114	0.627101	0.563	0.12	1.20064e-109
ECI2	8.94586e-106	0.626769	0.616	0.214	2.19513e-101
CALML3	6.93594e-55	0.625836	0.304	0.058	1.70194e-50
CTA-292E10.6	1.91982e-79	0.625777	0.442	0.103	4.71086e-75
MARVELD3	2.81723e-70	0.623517	0.501	0.182	6.91293e-66
PIEZO2	1.73434e-50	0.623454	0.221	0.012	4.25571e-46
VAV3	1.42674e-107	0.622768	0.578	0.139	3.50093e-103
ALKBH7	7.78897e-93	0.62249	0.754	0.406	1.91126e-88
NPTN	5.17138e-124	0.62137	0.606	0.131	1.26895e-119
AKR7A2	9.28434e-94	0.619402	0.647	0.279	2.27819e-89
PCM1	1.17754e-88	0.619189	0.688	0.329	2.88944e-84
BPTF	5.84433e-87	0.618183	0.676	0.328	1.43408e-82
LAMA3	3.21757e-78	0.617716	0.428	0.095	7.89529e-74
VPS13C	2.99298e-108	0.615497	0.553	0.128	7.34419e-104
S100A13	2.59408e-59	0.613483	0.85	0.666	6.36535e-55
IDH1	1.34047e-106	0.613468	0.595	0.172	3.28925e-102
TMEM176B	5.58914e-94	0.613331	0.449	0.067	1.37146e-89
RRBP1	1.5379e-68	0.613224	0.854	0.629	3.77369e-64
STC2	3.22804e-78	0.611487	0.901	0.621	7.92096e-74
SYNE2	4.32811e-91	0.611017	0.652	0.254	1.06203e-86
GALNT6	6.85179e-76	0.609026	0.561	0.22	1.68129e-71
MBD2	2.31184e-90	0.608518	0.599	0.227	5.67279e-86
ATP6AP2	1.74067e-87	0.607609	0.839	0.585	4.27126e-83
MAP3K1	1.13753e-87	0.607249	0.491	0.124	2.79127e-83
CTSD	3.44411e-61	0.603018	0.792	0.546	8.45115e-57
TST	3.45675e-116	0.602279	0.544	0.109	8.48218e-112
BORCS7	7.08561e-96	0.599538	0.636	0.246	1.73867e-91
USP22	3.44715e-93	0.598985	0.703	0.328	8.45862e-89
INHBB	8.28528e-58	0.598958	0.474	0.185	2.03304e-53
SF1	1.35156e-85	0.59732	0.901	0.64	3.31646e-81
SEZ6L2	1.89078e-103	0.596574	0.555	0.139	4.6396e-99
TMC4	1.15931e-101	0.596103	0.623	0.212	2.84471e-97
ATP6AP1	1.11711e-88	0.595602	0.733	0.382	2.74115e-84
N4BP2L2	4.15563e-86	0.595579	0.932	0.72	1.01971e-81
NTRK2	1.37303e-39	0.595441	0.223	0.036	3.36914e-35
HSPA1A	4.42219e-179	0.595291	0.972	0.615	1.08512e-174
TMED4	4.76242e-91	0.594231	0.729	0.385	1.1686e-86
LONP2	6.87234e-78	0.594155	0.622	0.286	1.68634e-73
TPT1	5.77657e-126	0.593961	1	0.998	1.41746e-121
CYBA	1.17053e-72	0.591504	0.815	0.52	2.87225e-68
CEBPD	5.87194e-07	0.591334	0.827	0.753	0.0144086
SPTAN1	1.33821e-92	0.590726	0.639	0.251	3.28371e-88
PLEKHH3	4.24406e-111	0.590637	0.508	0.081	1.04141e-106
SLC12A2	1.69177e-84	0.590529	0.506	0.133	4.15126e-80
MAGED1	5.70273e-101	0.587452	0.52	0.12	1.39934e-96
GCC2	3.26966e-77	0.585897	0.763	0.456	8.02308e-73
ATPIF1	1.09853e-96	0.58488	0.925	0.703	2.69556e-92
CADPS2	5.58665e-79	0.584584	0.415	0.078	1.37085e-74
ARSD	9.79855e-96	0.58446	0.599	0.209	2.40437e-91
ACADSB	4.23998e-85	0.58422	0.575	0.188	1.04041e-80
CMTM6	2.02055e-77	0.577229	0.784	0.512	4.95803e-73
FKBP5	6.51336e-54	0.575487	0.476	0.213	1.59825e-49
CMYA5	7.95322e-78	0.575234	0.407	0.075	1.95156e-73
NUMA1	2.41476e-113	0.574965	0.621	0.163	5.92535e-109
MED13L	2.18469e-96	0.574785	0.531	0.139	5.3608e-92
NFIX	2.64436e-80	0.572099	0.408	0.074	6.48874e-76
AGRN	4.14608e-81	0.572098	0.562	0.199	1.01737e-76
FARP1	8.62432e-98	0.57166	0.657	0.244	2.11624e-93
RUNX1	6.05011e-54	0.569253	0.755	0.518	1.48458e-49
PRKDC	1.06353e-70	0.567095	0.626	0.315	2.60969e-66
CTNND1	7.33521e-84	0.565556	0.705	0.352	1.79991e-79
RPS4X	4.96523e-110	0.565026	1	1	1.21837e-105
GBAS	5.91456e-86	0.563046	0.66	0.298	1.45131e-81
GAMT	4.23212e-110	0.56293	0.511	0.088	1.03848e-105
SUSD3	8.6978e-66	0.562571	0.418	0.11	2.13427e-61
UTRN	2.55318e-85	0.561111	0.543	0.18	6.26499e-81
HMGB1	2.16011e-102	0.560905	0.985	0.936	5.30048e-98
AIG1	3.25488e-81	0.560723	0.708	0.35	7.98683e-77
PNISR	2.62577e-81	0.559815	0.903	0.703	6.44312e-77
GATA3-AS1	8.99765e-80	0.558835	0.388	0.056	2.20784e-75
CLDN3	5.73455e-65	0.55878	0.792	0.479	1.40714e-60
PTPRF	7.8219e-86	0.558046	0.729	0.353	1.91934e-81
RBM47	6.66567e-78	0.556809	0.663	0.331	1.63562e-73
KMT2C	5.24608e-84	0.556193	0.602	0.239	1.28728e-79
NENF	1.26826e-82	0.554163	0.818	0.563	3.11207e-78
OSBPL1A	2.99629e-80	0.554082	0.629	0.292	7.35229e-76
SMARCA1	3.5791e-97	0.553739	0.453	0.072	8.7824e-93
WWP1	6.26923e-92	0.553059	0.551	0.163	1.53834e-87
HSD17B4	7.06829e-93	0.552166	0.603	0.218	1.73442e-88
CCPG1	3.37868e-81	0.551108	0.684	0.334	8.29061e-77
KCTD3	1.15922e-90	0.551031	0.517	0.135	2.8445e-86
APBB2	1.65846e-104	0.550501	0.477	0.064	4.06952e-100
CD164	7.39251e-81	0.549742	0.931	0.772	1.81397e-76
LRBA	5.46821e-82	0.547506	0.561	0.198	1.34179e-77
ARSA	2.11979e-96	0.547108	0.503	0.111	5.20154e-92
C3orf14	1.0701e-69	0.545516	0.583	0.259	2.62581e-65
ECHDC2	6.70345e-88	0.545205	0.715	0.351	1.64489e-83
INPP4B	1.1273e-63	0.545156	0.539	0.228	2.76616e-59
SLC2A4RG	1.51936e-103	0.544794	0.576	0.147	3.72821e-99
TAF10	1.17519e-83	0.544644	0.683	0.337	2.88367e-79
LAMP2	5.91819e-83	0.544593	0.784	0.482	1.45221e-78
PHYHD1	2.34487e-95	0.544579	0.596	0.191	5.75385e-91
LINC00657	8.95389e-79	0.543846	0.71	0.36	2.1971e-74
ARL6IP5	8.89801e-74	0.542439	0.877	0.654	2.18339e-69
CAMK2N1	5.48223e-58	0.540941	0.501	0.208	1.34523e-53
PCMTD1	2.47835e-95	0.54013	0.633	0.219	6.08138e-91
CCDC57	6.20085e-88	0.539648	0.534	0.163	1.52156e-83
MEGF9	2.45483e-95	0.539582	0.493	0.095	6.02366e-91
CASC4	1.22698e-86	0.538465	0.576	0.193	3.01075e-82
AK5	2.45379e-84	0.537089	0.468	0.096	6.0211e-80
VTCN1	1.62038e-62	0.536886	0.45	0.136	3.97608e-58
PDLIM1	9.6098e-38	0.536018	0.791	0.592	2.35805e-33
TCEA3	5.75631e-99	0.535322	0.454	0.064	1.41248e-94
TECR	1.47205e-68	0.530154	0.868	0.612	3.61212e-64
TAPBP	2.1448e-75	0.529945	0.777	0.428	5.26291e-71
ECI1	1.37232e-77	0.529655	0.67	0.34	3.3674e-73
ZNF428	1.25804e-84	0.529401	0.687	0.319	3.08698e-80
SEC14L2	1.66532e-60	0.529395	0.468	0.187	4.08637e-56
TTC14	7.664e-65	0.527243	0.572	0.269	1.88059e-60
PIGT	5.29624e-64	0.52295	0.729	0.469	1.29959e-59
ALDH7A1	3.38527e-102	0.52293	0.527	0.117	8.30678e-98
MGMT	3.49233e-81	0.522214	0.691	0.339	8.56949e-77
MCCC2	6.89451e-72	0.521787	0.548	0.219	1.69177e-67
LRRC26	3.39889e-88	0.520961	0.372	0.029	8.3402e-84
CYBRD1	1.3365e-74	0.520168	0.37	0.055	3.27949e-70
TMEM219	1.02241e-75	0.519635	0.805	0.503	2.50878e-71
SLC22A17	1.17789e-94	0.517227	0.452	0.07	2.8903e-90
TTC39A	3.80025e-54	0.516687	0.603	0.317	9.32506e-50
THUMPD1	1.64639e-67	0.51648	0.604	0.3	4.03991e-63
GJC3	1.35165e-91	0.51563	0.501	0.105	3.31669e-87
ASH1L	2.45722e-63	0.515622	0.659	0.369	6.02952e-59
ZFP36L2	1.03661e-52	0.51494	0.737	0.489	2.54364e-48
FAM120A	2.75638e-66	0.512298	0.669	0.368	6.7636e-62
SULT1A1	2.85785e-100	0.511731	0.444	0.055	7.0126e-96
YPEL2	7.78121e-58	0.511139	0.367	0.089	1.90935e-53
PHF3	1.635e-67	0.510911	0.572	0.254	4.01195e-63
NBN	1.33598e-86	0.51046	0.481	0.119	3.27823e-82
KDM4B	2.58364e-83	0.509033	0.548	0.175	6.33972e-79
ENPP5	1.50716e-95	0.506952	0.448	0.067	3.69827e-91
LDHB	9.71663e-50	0.506626	0.863	0.661	2.38427e-45
CASZ1	1.58361e-76	0.504309	0.514	0.164	3.88586e-72
HIPK2	1.97148e-51	0.501399	0.639	0.377	4.83762e-47
SLC35B1	9.40931e-45	-0.500462	0.381	0.572	2.30886e-40
CD59	3.99522e-20	-0.500693	0.954	0.929	9.80347e-16
ARHGAP29	5.80918e-11	-0.500902	0.512	0.584	1.42546e-06
NAA10	3.91319e-35	-0.50104	0.547	0.666	9.60219e-31
C19orf43	9.18102e-47	-0.501336	0.845	0.869	2.25284e-42
ALG3	1.28101e-50	-0.501346	0.308	0.527	3.14334e-46
MRPL23	1.51594e-42	-0.501374	0.37	0.556	3.71981e-38
EXOSC4	3.69458e-60	-0.501454	0.289	0.538	9.06575e-56
LMNA	1.72195e-27	-0.501568	0.877	0.855	4.22533e-23
RPS12	5.94031e-73	-0.502147	0.999	0.998	1.45763e-68
FKBP4	9.87036e-18	-0.50235	0.683	0.702	2.42199e-13
CD63	4.44512e-63	-0.50262	0.985	0.967	1.09074e-58
YTHDF2	1.21702e-27	-0.503271	0.586	0.676	2.98633e-23
WBP2	2.63546e-37	-0.503523	0.408	0.583	6.46688e-33
DGUOK	1.66228e-40	-0.504451	0.544	0.685	4.0789e-36
SSSCA1	3.08589e-39	-0.504619	0.412	0.575	7.57216e-35
RPL19	9.34035e-96	-0.504871	0.998	0.995	2.29194e-91
TGFB2	1.55008e-95	-0.505352	0.034	0.277	3.80359e-91
EIF4E2	3.50009e-61	-0.505564	0.394	0.631	8.58852e-57
NANS	6.81078e-30	-0.505988	0.606	0.689	1.67123e-25
NIP7	1.92303e-50	-0.506136	0.26	0.478	4.71873e-46
RAE1	2.61605e-55	-0.506266	0.236	0.463	6.41927e-51
CD99	1.98834e-27	-0.506675	0.661	0.713	4.87899e-23
TIMM9	3.31894e-40	-0.507332	0.377	0.548	8.14402e-36
BAG3	5.23027e-46	-0.508982	0.204	0.422	1.2834e-41
TRA2B	1.70095e-18	-0.510131	0.648	0.698	4.1738e-14
BLOC1S2	1.68248e-49	-0.5103	0.339	0.55	4.12846e-45
ZNF90	1.08397e-145	-0.510603	0.035	0.367	2.65984e-141
TGIF1	6.00842e-29	-0.51188	0.539	0.658	1.47435e-24
GORASP2	1.06699e-32	-0.511894	0.414	0.556	2.61819e-28
SERTAD1	2.10124e-37	-0.512775	0.396	0.592	5.15603e-33
TMEM11	6.93682e-63	-0.513326	0.326	0.576	1.70216e-58
ADPRHL2	2.14276e-53	-0.513563	0.261	0.488	5.25791e-49
MISP	1.00875e-79	-0.513722	0.072	0.317	2.47526e-75
STX3	5.41916e-65	-0.513809	0.242	0.509	1.32975e-60
TIMM44	6.67907e-73	-0.514916	0.202	0.483	1.63891e-68
CCNC	3.86336e-36	-0.514969	0.498	0.627	9.47991e-32
RPL32	9.19682e-105	-0.515371	0.998	0.998	2.25672e-100
ATP6V1E1	7.09712e-49	-0.516262	0.51	0.69	1.74149e-44
MRPS2	3.33776e-55	-0.516319	0.312	0.54	8.19019e-51
UGDH	2.20184e-11	-0.516445	0.517	0.581	5.40289e-07
OSMR	1.5443e-90	-0.516646	0.102	0.395	3.7894e-86
TMEM167A	5.28624e-42	-0.516744	0.545	0.678	1.29714e-37
RPL10	2.02053e-81	-0.517214	0.999	1	4.95798e-77
UBAP1	3.33033e-80	-0.518131	0.155	0.442	8.17197e-76
MAGOH	1.92116e-40	-0.518386	0.598	0.714	4.71415e-36
NAA50	1.84641e-40	-0.51862	0.397	0.571	4.53073e-36
DAZAP1	2.30327e-49	-0.519638	0.351	0.554	5.65176e-45
PPIA	1.51448e-57	-0.520924	0.98	0.958	3.71623e-53
SPTSSA	4.36834e-23	-0.521103	0.581	0.666	1.0719e-18
CHORDC1	1.74131e-27	-0.521828	0.367	0.514	4.27283e-23
NGDN	1.70776e-68	-0.522435	0.265	0.539	4.19051e-64
TMEM40	1.44072e-130	-0.522837	0.009	0.269	3.53524e-126
CRB3	2.60765e-52	-0.523038	0.314	0.537	6.39866e-48
GARS	1.76582e-60	-0.524692	0.245	0.501	4.33296e-56
MDH2	5.41833e-56	-0.525665	0.735	0.84	1.32955e-51
SHFM1	1.12142e-41	-0.526836	0.822	0.862	2.75173e-37
NDUFAB1	8.53561e-51	-0.530367	0.743	0.844	2.09447e-46
CACYBP	1.5159e-25	-0.531156	0.53	0.628	3.71973e-21
RBCK1	9.49022e-38	-0.531287	0.525	0.657	2.32871e-33
TMBIM1	2.42003e-78	-0.531933	0.183	0.47	5.93828e-74
OSTC	3.84656e-28	-0.531994	0.822	0.821	9.43869e-24
AK2	1.0329e-46	-0.533139	0.609	0.727	2.53453e-42
GTF2A2	3.68992e-53	-0.533262	0.671	0.776	9.05433e-49
EIF4H	1.26538e-46	-0.533652	0.594	0.709	3.10498e-42
UQCRFS1	4.19359e-49	-0.534257	0.629	0.755	1.02902e-44
GLIPR1	4.74024e-82	-0.534483	0.034	0.247	1.16316e-77
SNRPC	3.87939e-41	-0.534677	0.607	0.724	9.51924e-37
MRPS18C	1.77711e-47	-0.534764	0.506	0.674	4.36068e-43
HTATIP2	1.19754e-58	-0.534898	0.274	0.525	2.93853e-54
TXNL1	2.62547e-37	-0.534962	0.674	0.753	6.44238e-33
UTP11L	2.62276e-58	-0.535115	0.314	0.559	6.43573e-54
PNP	3.91177e-79	-0.535613	0.131	0.408	9.59871e-75
NHP2	1.27199e-29	-0.535772	0.702	0.745	3.12121e-25
ABCE1	7.37341e-45	-0.536201	0.347	0.545	1.80929e-40
CISD2	6.52144e-44	-0.537006	0.452	0.627	1.60023e-39
RPL7L1	9.91762e-34	-0.537363	0.629	0.704	2.43358e-29
MRPS18A	6.96208e-69	-0.537412	0.31	0.571	1.70835e-64
BEST1	3.85682e-165	-0.538013	0.013	0.339	9.46387e-161
OCIAD2	6.58873e-33	-0.538685	0.714	0.774	1.61674e-28
PELO	3.18329e-84	-0.538696	0.145	0.438	7.81116e-80
WDR43	6.77449e-47	-0.538993	0.31	0.518	1.66233e-42
UBE2D1	7.60057e-44	-0.539001	0.285	0.489	1.86503e-39
PGM3	2.00587e-39	-0.540077	0.229	0.415	4.92201e-35
NELFE	4.85796e-53	-0.54068	0.427	0.628	1.19205e-48
RPL23	1.52765e-72	-0.541105	0.982	0.976	3.74854e-68
PRMT1	1.18916e-27	-0.541556	0.698	0.742	2.91796e-23
TMEM38B	1.51971e-91	-0.542969	0.109	0.403	3.72906e-87
PSMD2	2.04131e-30	-0.543412	0.551	0.633	5.00897e-26
ZFAND2A	1.73899e-61	-0.543416	0.167	0.421	4.26714e-57
DKC1	1.20649e-40	-0.545298	0.347	0.528	2.96048e-36
SPCS3	1.33518e-32	-0.54686	0.619	0.691	3.27626e-28
HSPA9	2.88485e-29	-0.54722	0.705	0.727	7.07883e-25
CALM2	2.29102e-34	-0.548417	0.979	0.95	5.6217e-30
PRELID3B	6.15623e-60	-0.549626	0.368	0.604	1.51062e-55
YBX3	9.20678e-33	-0.550109	0.837	0.812	2.25916e-28
VCP	7.30008e-26	-0.550292	0.722	0.723	1.79129e-21
TOMM22	6.80832e-53	-0.551235	0.524	0.685	1.67063e-48
TATDN1	4.37449e-52	-0.551907	0.431	0.625	1.07341e-47
HCCS	2.53151e-91	-0.553071	0.142	0.444	6.21181e-87
PSMA4	7.46651e-47	-0.554664	0.752	0.824	1.83213e-42
PLIN3	5.02442e-28	-0.555142	0.497	0.587	1.23289e-23
RPS15A	4.91259e-86	-0.557619	0.995	0.992	1.20545e-81
PA2G4	5.92674e-35	-0.558583	0.742	0.764	1.4543e-30
CSRP1	7.1675e-24	-0.560104	0.549	0.629	1.75876e-19
TFPI	4.91814e-26	-0.561154	0.246	0.403	1.20681e-21
AC013461.1	2.97181e-52	-0.561375	0.255	0.482	7.29222e-48
MTDH	1.20748e-32	-0.561695	0.815	0.814	2.96292e-28
SEC13	1.16553e-58	-0.561726	0.36	0.586	2.85998e-54
EIF5B	1.46039e-47	-0.561817	0.786	0.839	3.5835e-43
GNL2	5.52813e-63	-0.562706	0.266	0.511	1.35649e-58
JMJD6	1.04492e-81	-0.563157	0.148	0.434	2.56403e-77
HIF1A	1.89987e-65	-0.563645	0.174	0.438	4.6619e-61
PRSS8	1.22783e-21	-0.563995	0.488	0.576	3.01284e-17
SAP18	5.7118e-59	-0.564007	0.921	0.926	1.40156e-54
ABL2	2.70625e-75	-0.56495	0.146	0.421	6.6406e-71
EEF1D	3.09427e-77	-0.56532	0.955	0.956	7.59271e-73
RBX1	9.10881e-56	-0.565687	0.808	0.864	2.23512e-51
RP1-313I6.12	1.65362e-44	-0.566496	0.201	0.41	4.05765e-40
DPH3	1.64211e-82	-0.5683	0.221	0.525	4.02941e-78
RPS6	4.34016e-118	-0.570242	1	1	1.06499e-113
HNRNPA1	3.11259e-42	-0.571028	0.955	0.911	7.63768e-38
TIMM50	7.40951e-81	-0.571109	0.253	0.539	1.81815e-76
EIF3E	5.85703e-43	-0.571715	0.871	0.846	1.4372e-38
DERL2	3.36151e-39	-0.572655	0.516	0.654	8.24847e-35
PPA1	1.59884e-39	-0.572968	0.832	0.832	3.92324e-35
SERPINB1	2.78152e-23	-0.573223	0.503	0.587	6.8253e-19
AEN	8.71743e-117	-0.573484	0.072	0.392	2.13908e-112
HINT1	9.40682e-51	-0.574209	0.906	0.937	2.30825e-46
RPL4	6.24173e-81	-0.574616	0.975	0.963	1.5316e-76
PSMD11	3.65862e-45	-0.574909	0.473	0.636	8.97753e-41
GULP1	1.89703e-76	-0.575256	0.109	0.372	4.65494e-72
AC090498.1	7.49869e-44	-0.57638	0.582	0.716	1.84003e-39
SNX3	9.80701e-52	-0.576991	0.735	0.811	2.40644e-47
DNAJC2	7.21832e-56	-0.577311	0.327	0.56	1.77123e-51
ZPR1	1.4517e-84	-0.57742	0.199	0.493	3.56219e-80
TRIB3	6.81516e-45	-0.577583	0.191	0.397	1.6723e-40
UBE2A	2.60719e-57	-0.577638	0.448	0.666	6.39753e-53
AHSA1	2.87191e-48	-0.578055	0.514	0.672	7.04709e-44
PSME2	7.91994e-18	-0.578583	0.737	0.759	1.9434e-13
MRPL52	9.84002e-49	-0.580315	0.665	0.766	2.41454e-44
PDLIM4	2.13363e-28	-0.5815	0.308	0.463	5.23551e-24
FNTA	8.70967e-56	-0.581959	0.367	0.584	2.13718e-51
HM13	4.16851e-22	-0.583278	0.682	0.693	1.02287e-17
DRAP1	1.58873e-40	-0.583801	0.758	0.798	3.89842e-36
DCAF13	1.86755e-47	-0.585241	0.358	0.539	4.5826e-43
CEBPG	3.73938e-80	-0.585614	0.216	0.507	9.17569e-76
SLC25A39	3.51745e-51	-0.585912	0.54	0.686	8.63111e-47
MRPL18	3.30165e-50	-0.587756	0.577	0.725	8.10159e-46
BZW1	1.08267e-15	-0.589008	0.908	0.81	2.65666e-11
NSFL1C	2.21194e-73	-0.589512	0.339	0.603	5.42765e-69
MAPRE1	7.07767e-49	-0.589723	0.432	0.61	1.73672e-44
MIR22HG	2.14451e-56	-0.589857	0.118	0.333	5.2622e-52
TINAGL1	6.71572e-69	-0.59008	0.088	0.324	1.6479e-64
C19orf33	3.76035e-53	-0.591189	0.188	0.421	9.22714e-49
SDCBP2	1.12142e-107	-0.592009	0.071	0.367	2.75174e-103
RPL37A	9.91528e-84	-0.593758	0.998	0.996	2.43301e-79
DPM1	1.1748e-49	-0.594293	0.44	0.63	2.88272e-45
SRP19	4.89011e-45	-0.595197	0.578	0.694	1.19994e-40
BNIP3	1.58587e-33	-0.595307	0.425	0.578	3.8914e-29
YRDC	3.42757e-86	-0.595558	0.17	0.46	8.41058e-82
EEF1B2	6.83162e-67	-0.596844	0.954	0.943	1.67634e-62
CYSTM1	2.9312e-49	-0.597671	0.628	0.752	7.19257e-45
ANAPC11	2.80248e-50	-0.597856	0.772	0.838	6.87673e-46
RALA	2.14418e-66	-0.598052	0.392	0.63	5.26138e-62
PSMB5	1.92528e-66	-0.59807	0.704	0.823	4.72426e-62
PPP2CA	1.3637e-52	-0.598272	0.495	0.658	3.34624e-48
CDC42EP1	1.97764e-87	-0.599129	0.164	0.47	4.85273e-83
TMEM45B	8.75184e-94	-0.599384	0.119	0.422	2.14753e-89
COX6A1	1.1722e-65	-0.599856	0.948	0.95	2.87634e-61
COTL1	3.50798e-124	-0.600117	0.039	0.337	8.60787e-120
GAL	3.20098e-135	-0.600269	0.007	0.27	7.85457e-131
ARPC1B	5.62917e-47	-0.600538	0.58	0.698	1.38129e-42
RNF126	1.45695e-65	-0.601703	0.321	0.562	3.57506e-61
TOMM40	5.53081e-41	-0.601926	0.389	0.547	1.35715e-36
GSTO1	4.37031e-19	-0.603537	0.675	0.698	1.07239e-14
PHB	1.31468e-51	-0.604581	0.755	0.804	3.22596e-47
RAB10	2.12352e-48	-0.60657	0.631	0.724	5.2107e-44
NABP1	2.52675e-109	-0.60667	0.086	0.396	6.20014e-105
CHMP2B	3.14584e-43	-0.60713	0.547	0.68	7.71926e-39
THAP9-AS1	5.19438e-64	-0.607504	0.247	0.498	1.2746e-59
NXT1	5.5989e-79	-0.607739	0.282	0.569	1.37386e-74
RPS27	1.82524e-54	-0.608285	0.997	0.995	4.47878e-50
H3F3B	1.81141e-65	-0.608689	0.991	0.986	4.44483e-61
PDZK1IP1	1.58922e-12	-0.609131	0.316	0.394	3.89962e-08
PRDX1	2.44707e-63	-0.609415	0.969	0.959	6.00462e-59
ZC3H15	5.85678e-46	-0.610298	0.666	0.771	1.43714e-41
DNAJA1	6.73875e-25	-0.610389	0.805	0.804	1.65356e-20
COX5A	3.23179e-64	-0.610396	0.769	0.842	7.93017e-60
SDCBP	3.32665e-29	-0.610834	0.495	0.611	8.16294e-25
P4HB	1.04023e-23	-0.61098	0.919	0.825	2.55252e-19
EMC4	6.20315e-61	-0.611121	0.581	0.738	1.52213e-56
CCK	1.63395e-111	-0.611239	0.001	0.21	4.00939e-107
GPATCH4	5.78692e-52	-0.612682	0.335	0.542	1.41999e-47
ARPC5L	1.16498e-50	-0.613384	0.592	0.712	2.85862e-46
NCL	4.33967e-26	-0.613558	0.854	0.828	1.06487e-21
SELT	2.23091e-34	-0.61371	0.695	0.704	5.47421e-30
SARS	7.4807e-53	-0.61532	0.572	0.726	1.83562e-48
SRSF3	1.77422e-26	-0.615411	0.863	0.843	4.35357e-22
MORF4L1	2.23992e-59	-0.615599	0.823	0.849	5.49632e-55
ACTN1	4.04734e-34	-0.61673	0.626	0.707	9.93137e-30
CNBP	1.06584e-47	-0.617894	0.858	0.837	2.61536e-43
PSMC4	1.41696e-57	-0.61838	0.564	0.713	3.47693e-53
CD47	4.41801e-25	-0.619522	0.626	0.697	1.08409e-20
GHITM	2.06219e-49	-0.621625	0.716	0.799	5.0602e-45
TMEM208	2.89441e-52	-0.622582	0.618	0.752	7.10231e-48
ARPP19	7.73627e-48	-0.623752	0.612	0.736	1.89833e-43
CLTA	6.16124e-67	-0.624624	0.784	0.846	1.51185e-62
MRPL14	8.48863e-55	-0.624842	0.64	0.743	2.08294e-50
BUD31	5.65873e-63	-0.625203	0.665	0.787	1.38854e-58
SURF4	2.23606e-42	-0.626079	0.461	0.605	5.48685e-38
PI3	1.45211e-96	-0.627001	0.004	0.194	3.56319e-92
TRAPPC3	4.90153e-75	-0.627265	0.518	0.727	1.20274e-70
DAPK3	6.29213e-90	-0.62749	0.192	0.504	1.54396e-85
VAPA	8.43225e-58	-0.628	0.838	0.855	2.0691e-53
FBXO32	1.01269e-20	-0.629453	0.213	0.343	2.48493e-16
STOML2	9.60273e-66	-0.630013	0.575	0.732	2.35632e-61
DCUN1D5	2.76218e-65	-0.630573	0.333	0.572	6.77783e-61
RRAS2	1.86055e-95	-0.631131	0.18	0.497	4.56542e-91
HNRNPDL	6.4381e-35	-0.634449	0.87	0.842	1.57978e-30
POLR1D	8.59859e-70	-0.634592	0.654	0.779	2.10992e-65
ATG101	2.31424e-63	-0.634778	0.39	0.612	5.67868e-59
PSMB3	6.84803e-66	-0.63511	0.803	0.878	1.68037e-61
SMS	1.03466e-42	-0.635601	0.677	0.769	2.53886e-38
NTMT1	1.09944e-75	-0.63632	0.327	0.589	2.6978e-71
WDR74	8.46998e-75	-0.637004	0.271	0.545	2.07836e-70
TRIM47	4.12621e-146	-0.638771	0.085	0.463	1.01249e-141
TBCA	7.22138e-72	-0.639064	0.877	0.911	1.77198e-67
SAP30BP	6.35913e-73	-0.639461	0.298	0.561	1.5604e-68
MTHFD2	4.66329e-59	-0.640826	0.335	0.567	1.14428e-54
MYL12B	3.70911e-59	-0.640836	0.971	0.963	9.10143e-55
ERRFI1	1.83959e-22	-0.64086	0.411	0.538	4.51397e-18
NDUFAF2	5.7802e-73	-0.643437	0.356	0.612	1.41835e-68
SPINT1	3.53023e-46	-0.643447	0.664	0.737	8.66248e-42
MRPS12	5.49676e-58	-0.643686	0.495	0.662	1.3488e-53
TPD52L2	1.01749e-73	-0.645207	0.259	0.531	2.49672e-69
NDUFB9	5.01551e-66	-0.647087	0.767	0.83	1.23071e-61
MAFF	4.38282e-58	-0.649185	0.26	0.536	1.07546e-53
CMSS1	1.47426e-70	-0.64925	0.282	0.544	3.61755e-66
YIF1A	2.36584e-59	-0.649269	0.533	0.711	5.80529e-55
MRTO4	1.91461e-61	-0.649777	0.364	0.59	4.69808e-57
NDRG1	4.97691e-29	-0.650887	0.132	0.283	1.22124e-24
PFDN4	6.72831e-93	-0.651144	0.323	0.639	1.65099e-88
YWHAZ	2.23224e-56	-0.652096	0.763	0.807	5.47747e-52
NOB1	5.8676e-73	-0.653131	0.272	0.535	1.43979e-68
GNAI3	1.5948e-48	-0.653889	0.464	0.621	3.91333e-44
LMCD1	1.05245e-51	-0.656916	0.148	0.367	2.58251e-47
ACOT9	1.05314e-112	-0.65694	0.143	0.484	2.5842e-108
RABGGTB	1.88287e-63	-0.657056	0.339	0.58	4.62019e-59
TMEM165	6.29625e-45	-0.65748	0.647	0.748	1.54497e-40
NOP58	6.60913e-40	-0.65777	0.458	0.6	1.62175e-35
EIF1AX	2.26381e-44	-0.658303	0.858	0.852	5.55493e-40
RSL24D1	3.85689e-67	-0.660929	0.742	0.82	9.46405e-63
PSMC3	2.37877e-65	-0.661025	0.566	0.719	5.83703e-61
DSTN	3.74847e-88	-0.662412	0.973	0.966	9.19799e-84
SSBP1	7.12505e-65	-0.662567	0.801	0.849	1.74835e-60
POLD2	4.26208e-66	-0.662947	0.353	0.585	1.04583e-61
AIMP1	1.57784e-62	-0.664059	0.601	0.734	3.87169e-58
BLVRB	2.10689e-46	-0.664352	0.758	0.821	5.16988e-42
PCMT1	1.24222e-63	-0.664573	0.607	0.759	3.04816e-59
SF3B6	4.93716e-58	-0.66526	0.875	0.904	1.21148e-53
RPL23A	3.29246e-121	-0.666335	0.996	0.993	8.07904e-117
PSMD14	8.01507e-55	-0.670013	0.479	0.649	1.96674e-50
EMC6	2.01239e-77	-0.671122	0.498	0.709	4.93801e-73
UCHL3	1.27236e-67	-0.671344	0.492	0.696	3.12211e-63
CKS2	3.58291e-26	-0.674113	0.317	0.475	8.79174e-22
C20orf24	2.07962e-65	-0.675012	0.482	0.676	5.10297e-61
SDF2L1	4.03668e-17	-0.675352	0.614	0.652	9.90521e-13
CNIH4	1.271e-67	-0.675773	0.482	0.682	3.11878e-63
RPL9	1.90014e-153	-0.677893	0.997	0.997	4.66257e-149
POLR2F	6.29631e-70	-0.679474	0.561	0.742	1.54499e-65
SRPRB	2.65504e-40	-0.679852	0.442	0.58	6.51494e-36
PHLDA3	6.36289e-63	-0.681931	0.277	0.524	1.56132e-58
ID3	2.31927e-39	-0.681942	0.181	0.371	5.69101e-35
HNRNPA0	1.33065e-60	-0.682164	0.633	0.749	3.26516e-56
FKBP11	5.99277e-44	-0.684407	0.289	0.482	1.47051e-39
C1QBP	2.01089e-49	-0.684905	0.777	0.789	4.93432e-45
KRT80	2.19907e-150	-0.684948	0.041	0.385	5.39607e-146
RPS29	1.98307e-52	-0.685442	0.989	0.985	4.86606e-48
RPS13	9.36543e-125	-0.686441	0.994	0.994	2.29809e-120
ZC3H12A	8.57024e-68	-0.687511	0.209	0.476	2.10297e-63
SRP68	1.62687e-86	-0.691216	0.237	0.532	3.99201e-82
EIF3M	1.29765e-57	-0.691219	0.664	0.754	3.18417e-53
HNRNPC	1.63651e-75	-0.691668	0.901	0.896	4.01567e-71
RANBP1	7.71931e-64	-0.692435	0.711	0.79	1.89417e-59
AMD1	1.95777e-54	-0.693486	0.412	0.609	4.80397e-50
RNPS1	4.01187e-63	-0.694224	0.563	0.721	9.84433e-59
VDAC1	1.94837e-59	-0.696211	0.743	0.798	4.78091e-55
BRIX1	2.23874e-67	-0.696295	0.402	0.622	5.49342e-63
CAP1	7.26765e-72	-0.696835	0.663	0.778	1.78334e-67
RPS19BP1	2.27878e-72	-0.697652	0.717	0.821	5.59168e-68
GIPC1	4.35291e-66	-0.698232	0.414	0.619	1.06812e-61
PSMF1	8.08271e-70	-0.701439	0.445	0.655	1.98333e-65
CCT8	3.35071e-50	-0.701997	0.75	0.77	8.22198e-46
DUSP14	9.0439e-71	-0.702956	0.228	0.488	2.21919e-66
ATP6V0B	1.73616e-80	-0.703338	0.856	0.907	4.26019e-76
BCAR3	1.1065e-104	-0.704209	0.099	0.405	2.71512e-100
RPS27L	2.7666e-35	-0.70697	0.887	0.888	6.78869e-31
STIP1	2.03058e-59	-0.708902	0.406	0.599	4.98264e-55
PTGES3	1.47539e-48	-0.713585	0.878	0.832	3.6203e-44
CLDN7	3.48769e-47	-0.713671	0.846	0.852	8.55809e-43
UBE2L3	1.11926e-82	-0.714681	0.754	0.835	2.74645e-78
AKIRIN2	8.34268e-108	-0.715704	0.166	0.503	2.04713e-103
NIFK	1.46592e-46	-0.715782	0.468	0.608	3.59708e-42
CDKN1A	1.6537e-85	-0.716251	0.208	0.531	4.05786e-81
TIMM13	1.4416e-52	-0.716534	0.705	0.781	3.53741e-48
UBE2D2	6.77946e-82	-0.718018	0.682	0.821	1.66354e-77
SAR1A	1.44515e-61	-0.718021	0.511	0.693	3.54611e-57
COX17	4.47947e-62	-0.718987	0.716	0.836	1.09917e-57
ZNF593	2.25734e-82	-0.721423	0.507	0.723	5.53907e-78
LYAR	1.28505e-107	-0.722111	0.17	0.498	3.15325e-103
CCT2	3.31248e-47	-0.722114	0.683	0.743	8.12816e-43
TNIP1	3.37892e-80	-0.723841	0.318	0.587	8.29119e-76
CXCL16	7.66967e-106	-0.725524	0.198	0.537	1.88198e-101
RAD23B	3.19205e-73	-0.727327	0.521	0.697	7.83266e-69
EIF4E	7.55244e-61	-0.728032	0.504	0.662	1.85322e-56
COPZ1	1.56938e-73	-0.729199	0.702	0.813	3.85094e-69
SQRDL	1.18942e-48	-0.729781	0.418	0.594	2.91859e-44
PKM	4.23546e-44	-0.729967	0.925	0.88	1.0393e-39
CCT7	4.07503e-55	-0.731032	0.677	0.747	9.99932e-51
FAM3C	5.3113e-55	-0.73109	0.503	0.666	1.30329e-50
HSP90AB1	5.81462e-50	-0.73149	0.984	0.981	1.42679e-45
ORMDL2	1.1656e-72	-0.731582	0.474	0.683	2.86014e-68
RPS7	2.31136e-147	-0.732319	0.998	0.992	5.67161e-143
EIF3D	9.13834e-59	-0.733349	0.748	0.783	2.24236e-54
HSPD1	1.71222e-38	-0.734567	0.828	0.824	4.20144e-34
YWHAQ	6.14038e-57	-0.73559	0.798	0.822	1.50673e-52
LAMTOR5	9.72181e-96	-0.735932	0.805	0.884	2.38554e-91
TUBB6	1.44907e-162	-0.736937	0.031	0.384	3.55572e-158
NUTF2	4.01096e-85	-0.737542	0.481	0.711	9.84209e-81
EIF2S2	9.83258e-85	-0.737994	0.716	0.835	2.41272e-80
SNRPB2	3.80876e-69	-0.738095	0.665	0.79	9.34593e-65
RPL15	4.48158e-179	-0.73911	0.997	0.995	1.09969e-174
ETF1	5.68616e-71	-0.739649	0.408	0.633	1.39527e-66
CCDC124	1.62346e-84	-0.741192	0.47	0.711	3.98365e-80
DUSP4	4.83315e-22	-0.741895	0.559	0.627	1.18596e-17
NDUFA6	9.88052e-76	-0.744811	0.651	0.794	2.42448e-71
SNRPA1	4.36538e-96	-0.745184	0.355	0.655	1.07118e-91
SRI	5.91568e-56	-0.745738	0.777	0.827	1.45159e-51
SRM	8.38244e-35	-0.745981	0.434	0.553	2.05688e-30
ARID5B	1.04384e-36	-0.746565	0.471	0.621	2.56139e-32
CYC1	1.16782e-79	-0.748785	0.64	0.775	2.86561e-75
MMADHC	5.90249e-79	-0.750692	0.537	0.719	1.44835e-74
RAB7A	7.23804e-69	-0.750779	0.678	0.782	1.77607e-64
ADK	1.94982e-81	-0.752972	0.398	0.652	4.78446e-77
RPL22L1	4.39429e-55	-0.75473	0.59	0.732	1.07827e-50
MRPL47	1.97387e-81	-0.755368	0.527	0.717	4.84349e-77
NUDC	2.07431e-69	-0.756389	0.783	0.833	5.08994e-65
USP53	3.47497e-51	-0.757885	0.281	0.509	8.52688e-47
MRPL12	1.35464e-68	-0.759726	0.442	0.632	3.32401e-64
PHF5A	6.53076e-146	-0.759971	0.184	0.589	1.60252e-141
FXYD5	9.77346e-61	-0.761018	0.373	0.604	2.39821e-56
BTG3	4.18827e-73	-0.76199	0.31	0.579	1.02772e-68
RASSF1	6.44904e-80	-0.765758	0.186	0.462	1.58247e-75
RPS15	3.98018e-142	-0.771393	0.996	0.998	9.76657e-138
CDCP1	8.91288e-126	-0.773067	0.14	0.502	2.18704e-121
RPS27A	3.10241e-163	-0.773586	0.997	0.998	7.61269e-159
NOL7	1.01121e-67	-0.774332	0.681	0.782	2.4813e-63
PSMC1	1.84034e-77	-0.77642	0.541	0.727	4.51584e-73
PSMD12	1.46004e-69	-0.777831	0.452	0.66	3.58266e-65
KARS	9.94335e-93	-0.778722	0.364	0.644	2.4399e-88
TMEM147	9.20741e-79	-0.779785	0.64	0.767	2.25931e-74
PFKP	7.52253e-143	-0.78105	0.107	0.482	1.84588e-138
SF3B5	4.56971e-73	-0.782876	0.75	0.837	1.12132e-68
GOLT1B	4.64509e-94	-0.784211	0.212	0.522	1.13981e-89
GADD45A	1.89138e-37	-0.784457	0.244	0.436	4.64108e-33
MORF4L2	3.44675e-52	-0.784947	0.794	0.785	8.45763e-48
PTGR1	4.52432e-47	-0.786791	0.482	0.643	1.11018e-42
PSMA1	2.45685e-86	-0.787178	0.712	0.815	6.02862e-82
LGALS3	3.07449e-87	-0.78822	0.866	0.904	7.5442e-83
TMED2	2.5227e-48	-0.789042	0.807	0.785	6.19021e-44
GTPBP4	8.96407e-77	-0.789658	0.312	0.565	2.1996e-72
RAB32	6.36093e-108	-0.789752	0.191	0.531	1.56084e-103
TRAM1	1.9471e-40	-0.790153	0.667	0.711	4.77779e-36
SEC61B	4.11338e-87	-0.793112	0.935	0.947	1.00934e-82
FAU	3.71308e-141	-0.793337	0.992	0.984	9.11115e-137
EBNA1BP2	9.38274e-69	-0.793895	0.527	0.693	2.30234e-64
RAD23A	3.5622e-91	-0.795508	0.624	0.783	8.74092e-87
CORO1C	7.869e-141	-0.795846	0.1	0.472	1.9309e-136
NPM1	2.46745e-70	-0.797965	0.973	0.949	6.05463e-66
SNRPE	2.829e-85	-0.799278	0.777	0.861	6.9418e-81
TSC22D1	4.06562e-16	-0.800823	0.891	0.799	9.97621e-12
PNO1	2.26398e-78	-0.802493	0.291	0.545	5.55535e-74
FKBP1A	1.07653e-64	-0.807572	0.73	0.789	2.6416e-60
AKAP12	6.92285e-66	-0.807906	0.016	0.176	1.69873e-61
PSMB1	4.12802e-106	-0.807985	0.861	0.903	1.01293e-101
RPF2	7.38061e-92	-0.808346	0.308	0.596	1.81105e-87
COPE	8.96254e-100	-0.810319	0.835	0.893	2.19923e-95
TRMT112	1.74416e-103	-0.810533	0.864	0.91	4.27982e-99
NBEAL1	2.16485e-110	-0.814844	0.415	0.699	5.31211e-106
ILF2	1.20774e-57	-0.816397	0.727	0.765	2.96355e-53
PCNP	2.17693e-88	-0.818133	0.563	0.737	5.34176e-84
RNF181	3.99821e-107	-0.826646	0.651	0.831	9.8108e-103
UFM1	1.04488e-87	-0.828874	0.524	0.736	2.56393e-83
PDCD5	6.13804e-95	-0.831688	0.698	0.811	1.50615e-90
RPL8	3.18828e-200	-0.835704	0.997	0.995	7.8234e-196
IMP4	3.38568e-112	-0.836104	0.376	0.684	8.30779e-108
RPL38	5.63899e-126	-0.837277	0.98	0.984	1.38369e-121
PPP2R2A	7.17857e-78	-0.838915	0.517	0.702	1.76148e-73
ARF1	1.90117e-87	-0.841346	0.842	0.843	4.66509e-83
EIF4A2	1.1883e-62	-0.842075	0.907	0.853	2.91584e-58
HSPA8	2.65861e-13	-0.84362	0.897	0.835	6.52369e-09
KRT16	9.83866e-101	-0.843886	0.018	0.245	2.41421e-96
ARPC2	6.42668e-119	-0.853409	0.771	0.867	1.57698e-114
KRT19	1.43833e-18	-0.854816	0.881	0.875	3.52936e-14
PRDX4	1.6642e-83	-0.855029	0.627	0.771	4.08361e-79
NOP16	1.81849e-127	-0.860134	0.182	0.541	4.46222e-123
MAP1LC3B	6.15181e-49	-0.864094	0.691	0.796	1.50953e-44
CXCL3	7.15616e-20	-0.864515	0.073	0.179	1.75598e-15
DNAJB11	1.21803e-56	-0.871429	0.452	0.635	2.9888e-52
TALDO1	2.63883e-73	-0.873771	0.781	0.845	6.47515e-69
CSTB	1.41308e-66	-0.876112	0.856	0.885	3.46742e-62
EIF3I	1.82231e-91	-0.878971	0.78	0.846	4.47159e-87
RPS5	3.73265e-154	-0.881246	0.985	0.987	9.15918e-150
H2AFZ	1.83396e-52	-0.882212	0.817	0.867	4.50017e-48
RSL1D1	5.09413e-81	-0.883426	0.671	0.789	1.25e-76
RPL36AL	2.86376e-139	-0.883526	0.931	0.946	7.02709e-135
YWHAH	5.55065e-59	-0.889093	0.595	0.702	1.36202e-54
OSER1	1.27415e-97	-0.889531	0.319	0.635	3.12651e-93
EMP3	4.79942e-136	-0.890313	0.14	0.526	1.17768e-131
KRT6B	2.01696e-104	-0.895622	0.015	0.242	4.94921e-100
MED10	3.4556e-94	-0.895628	0.46	0.701	8.47934e-90
MAP2K3	1.42321e-102	-0.898291	0.197	0.512	3.49227e-98
ERO1A	4.93671e-89	-0.904819	0.321	0.606	1.21137e-84
PSMB6	3.89766e-121	-0.906938	0.758	0.869	9.56409e-117
GRPEL1	6.60073e-115	-0.910606	0.376	0.682	1.61969e-110
SEC11C	4.68373e-58	-0.91244	0.603	0.725	1.14929e-53
CCL20	1.76525e-60	-0.912591	0.001	0.119	4.33158e-56
NAA20	4.85824e-120	-0.91471	0.69	0.84	1.19212e-115
HNRNPH3	3.23078e-95	-0.915001	0.584	0.769	7.9277e-91
EIF3J	2.93127e-92	-0.922923	0.622	0.775	7.19276e-88
ATP1B3	1.60318e-78	-0.922966	0.366	0.608	3.93388e-74
RPS16	2.92919e-155	-0.925167	0.991	0.988	7.18765e-151
HN1	4.84717e-73	-0.925193	0.534	0.702	1.1894e-68
SLPI	7.73696e-18	-0.926716	0.452	0.556	1.89849e-13
RPSA	3.81452e-135	-0.92683	0.981	0.976	9.36008e-131
GNL3	7.70691e-88	-0.934002	0.518	0.719	1.89112e-83
CCT5	6.12867e-70	-0.937445	0.66	0.747	1.50385e-65
CCT6A	1.39325e-81	-0.939567	0.662	0.767	3.41875e-77
SNRPD2	2.06789e-111	-0.94107	0.844	0.899	5.0742e-107
S100A8	1.09375e-53	-0.942344	0.001	0.104	2.68386e-49
RHOC	2.46469e-96	-0.943035	0.839	0.885	6.04786e-92
EIF2S1	9.9342e-107	-0.945125	0.405	0.677	2.43765e-102
FSTL3	1.77377e-146	-0.945454	0.089	0.46	4.35248e-142
SNRPG	4.8187e-102	-0.947	0.799	0.865	1.18241e-97
RPS2	1.76187e-175	-0.947975	0.999	1	4.32328e-171
CFL1	2.61883e-140	-0.9486	0.954	0.957	6.42609e-136
SNAPC1	2.64146e-50	-0.948868	0.193	0.404	6.48161e-46
SNRPB	6.91306e-120	-0.951852	0.828	0.879	1.69633e-115
PSMD7	5.28454e-107	-0.952755	0.54	0.757	1.29672e-102
ISG20	3.80149e-77	-0.95683	0.353	0.61	9.32809e-73
RAB1A	1.94038e-91	-0.958641	0.651	0.77	4.76131e-87
ACTR3	5.5324e-96	-0.959597	0.494	0.708	1.35754e-91
ARHGDIA	2.83887e-112	-0.960061	0.593	0.783	6.96601e-108
CD24	1.61216e-21	-0.961228	0.839	0.845	3.95592e-17
MIR4435-2HG	5.18255e-170	-0.96195	0.108	0.531	1.27169e-165
SBDS	2.42908e-99	-0.963053	0.574	0.765	5.96047e-95
GADD45GIP1	2.97956e-106	-0.967782	0.757	0.843	7.31124e-102
DDIT3	1.6422e-58	-0.969667	0.241	0.487	4.02962e-54
RBM8A	1.80804e-137	-0.970807	0.744	0.884	4.43658e-133
USMG5	1.67082e-103	-0.971924	0.86	0.878	4.09986e-99
SLIRP	2.11543e-89	-0.974694	0.72	0.816	5.19084e-85
CLDN4	1.25441e-35	-0.981036	0.813	0.849	3.07808e-31
SNHG12	2.44278e-108	-0.982376	0.151	0.483	5.99409e-104
NOP10	3.34495e-111	-0.983119	0.723	0.847	8.20785e-107
FAM96B	2.17257e-123	-0.986031	0.651	0.839	5.33106e-119
KDELR2	5.6429e-92	-0.992465	0.741	0.822	1.38465e-87
RPLP0	1.02737e-186	-0.995078	0.994	0.99	2.52096e-182
PIM3	1.18421e-90	-1.00244	0.397	0.661	2.90581e-86
ADRM1	1.81667e-130	-1.00264	0.521	0.776	4.45775e-126
NQO1	9.92327e-51	-1.00269	0.527	0.666	2.43497e-46
S100P	5.48354e-101	-1.00299	0.006	0.209	1.34555e-96
EIF4EBP1	9.90188e-49	-1.00513	0.463	0.616	2.42972e-44
PLP2	1.13847e-102	-1.00803	0.612	0.778	2.79359e-98
DDX21	1.27415e-91	-1.00878	0.623	0.774	3.1265e-87
CAPN2	3.21459e-75	-1.01694	0.487	0.668	7.88796e-71
ANGPTL4	4.40882e-121	-1.01922	0.048	0.348	1.08184e-116
CLIC1	1.17414e-157	-1.02024	0.906	0.938	2.88111e-153
IFRD1	7.96443e-104	-1.02092	0.305	0.621	1.95431e-99
EZR	1.92535e-58	-1.02692	0.7	0.766	4.72442e-54
PSMA3	9.92017e-112	-1.03152	0.702	0.829	2.43421e-107
SNRPD1	8.97872e-107	-1.03162	0.679	0.806	2.2032e-102
TUBA4A	1.73267e-153	-1.03172	0.134	0.534	4.25163e-149
HIST1H1C	1.75698e-24	-1.03881	0.399	0.533	4.31128e-20
PSMD8	3.06819e-125	-1.04103	0.793	0.877	7.52873e-121
TAF1D	1.28221e-77	-1.04141	0.568	0.735	3.14629e-73
STRAP	5.58738e-85	-1.04433	0.62	0.729	1.37103e-80
PTP4A1	5.73131e-98	-1.04503	0.417	0.681	1.40635e-93
CCT4	4.12988e-113	-1.04573	0.655	0.8	1.01339e-108
TKT	1.36099e-93	-1.04713	0.672	0.781	3.33959e-89
AUP1	7.56153e-147	-1.05112	0.472	0.769	1.85545e-142
TCP1	9.69097e-93	-1.05236	0.592	0.753	2.37797e-88
RNF114	2.00239e-122	-1.05692	0.367	0.685	4.91346e-118
RPS20	1.77322e-205	-1.06637	0.982	0.976	4.35112e-201
PSMB2	1.06974e-156	-1.06909	0.637	0.851	2.62492e-152
PRSS3	2.6894e-164	-1.0728	0	0.298	6.59924e-160
WDR1	1.33426e-122	-1.07589	0.458	0.736	3.27401e-118
C15orf48	2.2849e-21	-1.08041	0.559	0.667	5.60668e-17
PGK1	6.26592e-93	-1.08282	0.699	0.793	1.53753e-88
CD44	4.57203e-100	-1.08911	0.606	0.802	1.12188e-95
LINC00152	1.33046e-138	-1.0906	0.191	0.582	3.26467e-134
LAMB3	5.84123e-252	-1.09215	0.041	0.543	1.43332e-247
FOSL1	2.58398e-251	-1.10091	0.014	0.476	6.34057e-247
COX7A2	3.81421e-177	-1.10115	0.886	0.921	9.3593e-173
TMSB10	3.86923e-99	-1.1029	0.996	0.989	9.49432e-95
VDAC2	2.00872e-138	-1.10325	0.7	0.847	4.929e-134
IL32	6.16591e-92	-1.10495	0.143	0.459	1.51299e-87
RPL13A	1.14797e-233	-1.10684	0.999	1	2.8169e-229
NME1	2.03001e-96	-1.10727	0.607	0.759	4.98123e-92
RPL18A	2.08545e-217	-1.11216	0.996	0.996	5.11727e-213
NOP56	1.34896e-59	-1.11838	0.5	0.637	3.31007e-55
RPL27	6.1357e-193	-1.11944	0.973	0.971	1.50558e-188
EIF4A1	1.26315e-92	-1.12628	0.744	0.818	3.09951e-88
GLRX3	1.09125e-145	-1.12755	0.398	0.73	2.6777e-141
CHMP4B	1.19049e-153	-1.13226	0.5	0.79	2.92121e-149
PSMB7	3.11833e-148	-1.14287	0.675	0.842	7.65176e-144
NNMT	2.18571e-57	-1.14988	0.126	0.349	5.36328e-53
DNAJB9	3.52332e-57	-1.15134	0.381	0.59	8.64553e-53
MYL12A	3.81743e-148	-1.15361	0.94	0.958	9.3672e-144
RPL27A	2.88461e-212	-1.15433	0.992	0.993	7.07826e-208
TIMM17A	1.67909e-135	-1.16619	0.379	0.699	4.12016e-131
TCEB1	6.1315e-146	-1.16789	0.666	0.846	1.50455e-141
TMSB4X	1.35912e-26	-1.16973	0.988	0.984	3.335e-22
RPS19	1.67818e-251	-1.17043	0.998	0.997	4.11793e-247
SERP1	4.24551e-98	-1.18041	0.926	0.921	1.04176e-93
CD55	9.21118e-129	-1.18127	0.247	0.607	2.26024e-124
TACSTD2	1.55779e-19	-1.18253	0.943	0.901	3.82251e-15
RPL7	2.96463e-270	-1.19947	0.992	0.994	7.27461e-266
POMP	3.91181e-174	-1.20337	0.844	0.908	9.5988e-170
RPL35	2.30656e-209	-1.20431	0.994	0.992	5.65984e-205
SNU13	5.12231e-164	-1.20619	0.846	0.9	1.25691e-159
HSPB1	1.33139e-41	-1.20632	0.9	0.922	3.26696e-37
PSMA7	3.23295e-160	-1.20921	0.845	0.907	7.933e-156
RPLP2	2.00033e-228	-1.21459	0.993	0.993	4.9084e-224
UPP1	1.69134e-250	-1.2148	0.039	0.533	4.1502e-246
RHOA	1.95293e-108	-1.22535	0.827	0.864	4.79209e-104
CLTB	1.65155e-124	-1.23106	0.523	0.747	4.05256e-120
CYCS	2.88331e-148	-1.2349	0.73	0.868	7.07507e-144
CXCL2	3.12198e-11	-1.23877	0.252	0.348	7.66072e-07
PLIN2	3.36702e-131	-1.24157	0.12	0.483	8.26199e-127
OAZ1	3.65181e-224	-1.24457	0.966	0.974	8.96082e-220
DDX39A	3.97506e-163	-1.245	0.202	0.612	9.75401e-159
TUBB	5.00255e-102	-1.24501	0.791	0.852	1.22753e-97
TPM4	4.42897e-68	-1.24797	0.794	0.807	1.08678e-63
CHCHD2	5.1525e-191	-1.25263	0.952	0.957	1.26432e-186
VIMP	1.99585e-84	-1.25395	0.738	0.822	4.89743e-80
KRT23	9.73372e-59	-1.25653	0.089	0.304	2.38846e-54
KRT14	2.71728e-24	-1.26517	0.135	0.271	6.66767e-20
PPIF	7.90971e-114	-1.26529	0.237	0.571	1.94089e-109
MYC	1.28934e-95	-1.26594	0.294	0.61	3.16378e-91
ADM	4.08328e-192	-1.26812	0.047	0.466	1.00196e-187
PPP1R15A	1.18859e-76	-1.27802	0.562	0.755	2.91656e-72
MGLL	4.68117e-102	-1.28342	0.277	0.589	1.14867e-97
TXN	2.87509e-185	-1.28573	0.951	0.952	7.05491e-181
ANXA2	3.49048e-154	-1.29326	0.975	0.956	8.56494e-150
TXNRD1	2.89021e-145	-1.31849	0.195	0.584	7.09199e-141
SNHG15	1.74105e-143	-1.32215	0.243	0.624	4.2722e-139
TPI1	2.37794e-161	-1.33926	0.84	0.907	5.83499e-157
SAA2	1.00254e-79	-1.3416	0.032	0.242	2.46004e-75
UBE2D3	2.79331e-157	-1.35016	0.812	0.893	6.85421e-153
CEBPB	4.22765e-89	-1.35328	0.58	0.734	1.03738e-84
SSR3	8.10464e-81	-1.35329	0.806	0.824	1.98872e-76
ARF4	1.56761e-105	-1.36199	0.783	0.848	3.84661e-101
FHL2	1.43131e-175	-1.36967	0.325	0.757	3.51216e-171
EIF5	3.79142e-105	-1.37608	0.775	0.853	9.30338e-101
RPL21	1.12086e-246	-1.37971	0.987	0.994	2.75036e-242
MYL6	8.55385e-185	-1.38772	0.983	0.981	2.09894e-180
ANXA3	1.50667e-121	-1.38908	0.48	0.748	3.69708e-117
PFN1	8.77881e-190	-1.38993	0.911	0.945	2.15414e-185
TUBA1B	8.441e-165	-1.39767	0.822	0.911	2.07125e-160
S100A9	1.26291e-85	-1.42717	0.015	0.211	3.09894e-81
RARRES1	2.65943e-75	-1.44219	0.038	0.246	6.5257e-71
EIF5A	1.04916e-187	-1.44889	0.749	0.889	2.57442e-183
LCN2	4.47408e-167	-1.4544	0.016	0.352	1.09785e-162
RHEB	4.3744e-174	-1.45833	0.628	0.842	1.07339e-169
BIRC3	1.29924e-176	-1.46016	0.091	0.513	3.18807e-172
RPL31	1.16558e-249	-1.46372	0.975	0.971	2.8601e-245
EIF1	7.45885e-247	-1.47559	0.99	0.983	1.83025e-242
S100A16	4.62251e-139	-1.48708	0.791	0.881	1.13427e-134
CARHSP1	4.55834e-155	-1.48918	0.378	0.737	1.11853e-150
PFDN2	5.19039e-171	-1.49058	0.714	0.863	1.27362e-166
MANF	4.67775e-105	-1.49181	0.608	0.786	1.14783e-100
EIF6	3.33959e-168	-1.49773	0.654	0.844	8.19469e-164
S100A14	2.50261e-139	-1.50105	0.788	0.873	6.14089e-135
GAPDH	2.91338e-163	-1.51268	0.975	0.974	7.14886e-159
LRRC59	5.00204e-178	-1.51705	0.35	0.731	1.2274e-173
MYDGF	2.34338e-156	-1.51768	0.782	0.882	5.75018e-152
PRELID1	7.48866e-192	-1.51972	0.707	0.876	1.83757e-187
PLAUR	1.97484e-283	-1.54608	0.085	0.651	4.84585e-279
HMGA1	6.71784e-228	-1.54955	0.2	0.701	1.64842e-223
ANXA5	2.46563e-96	-1.56339	0.85	0.839	6.05015e-92
ACTG1	1.56725e-92	-1.56583	0.987	0.961	3.84573e-88
SELK	3.90029e-138	-1.57004	0.747	0.891	9.57053e-134
TMED9	2.37133e-188	-1.60594	0.694	0.863	5.81876e-184
S100A2	4.19437e-202	-1.6068	0.021	0.422	1.02922e-197
PHLDA2	3.08569e-170	-1.61712	0.423	0.783	7.57167e-166
YBX1	9.83261e-209	-1.6185	0.895	0.936	2.41273e-204
CYR61	2.64741e-45	-1.62064	0.466	0.629	6.49623e-41
SH3BGRL3	9.52223e-196	-1.62735	0.735	0.88	2.33657e-191
SQSTM1	8.96305e-137	-1.63457	0.745	0.851	2.19935e-132
MGST1	8.14039e-193	-1.67286	0.908	0.92	1.99749e-188
LGALS1	2.60334e-59	-1.68235	0.649	0.786	6.38807e-55
DEFB1	3.03518e-47	-1.68733	0.183	0.398	7.44773e-43
SEC61G	1.69281e-177	-1.70768	0.833	0.9	4.15383e-173
LDHA	2.7591e-138	-1.72582	0.809	0.867	6.77028e-134
ODC1	4.25048e-167	-1.7531	0.153	0.561	1.04298e-162
EDN1	3.70595e-103	-1.75318	0.101	0.405	9.09366e-99
RAN	1.04641e-217	-1.75371	0.85	0.934	2.56767e-213
ZFAS1	3.03618e-196	-1.75548	0.881	0.924	7.45018e-192
PMAIP1	1.09195e-142	-1.76666	0.202	0.606	2.67942e-138
GCLM	4.84828e-180	-1.85124	0.196	0.62	1.18967e-175
TUBA1C	2.96789e-168	-1.88576	0.503	0.786	7.2826e-164
CCL2	7.86373e-19	-1.89937	0.034	0.11	1.9296e-14
KRT81	4.17584e-184	-1.90943	0.028	0.417	1.02467e-179
ATF4	6.74834e-174	-1.92254	0.688	0.857	1.65591e-169
SLC3A2	1.87542e-153	-1.92726	0.666	0.821	4.6019e-149
S100A11	8.4129e-257	-1.96103	0.964	0.958	2.06436e-252
S100A10	2.18102e-205	-2.02988	0.874	0.924	5.35179e-201
SAT1	1.35318e-127	-2.03401	0.966	0.965	3.32045e-123
TM4SF1	3.21663e-143	-2.04745	0.808	0.897	7.89296e-139
ACTB	8.82111e-185	-2.05179	0.992	0.985	2.16452e-180
SAA1	9.41055e-98	-2.16198	0.13	0.441	2.30916e-93
ANXA1	6.96687e-120	-2.18868	0.348	0.685	1.70953e-115
HMOX1	2.06299e-173	-2.32822	0.016	0.36	5.06217e-169
NFKBIA	1.51091e-102	-2.37197	0.632	0.808	3.70748e-98
FTL	1.01246e-178	-2.42048	0.983	0.986	2.48437e-174
MT2A	8.76596e-44	-2.43501	0.805	0.853	2.15099e-39
SFN	1.2244e-264	-2.49877	0.248	0.773	3.00444e-260
TNFRSF12A	1.41037e-265	-2.53079	0.438	0.855	3.46076e-261
RPS17	2.41629e-292	-2.64905	0.957	0.981	5.9291e-288
ENO1	1.35217e-257	-2.73098	0.786	0.917	3.31796e-253
KRT7	1.67909e-191	-2.73699	0.795	0.897	4.12015e-187
CXCL1	6.58965e-157	-2.89205	0.03	0.371	1.61697e-152
S100A6	2.51637e-226	-2.9479	0.836	0.961	6.17466e-222
FTH1	8.38077e-242	-3.00211	0.997	0.995	2.05647e-237
KRT17	3.31214e-251	-3.05925	0.085	0.617	8.12734e-247
SOD2	5.13299e-113	-3.36141	0.438	0.706	1.25953e-108
CXCL8	7.20455e-233	-3.84363	0.026	0.483	1.76785e-228

## Sheet: DEGs of LPs 
	p_val	avg_log2FC	pct.1	pct.2	p_val_adj
SCGB3A1	2.28954e-207	3.92613	0.83	0.113	5.61807e-203
MT-ND3	4.16617e-180	2.4611	0.981	0.921	1.02229e-175
MT-ATP6	1.28805e-169	2.43797	0.988	0.97	3.16062e-165
PIP	1.20771e-240	2.36388	0.827	0.042	2.96349e-236
FOS	3.18817e-188	2.32052	0.963	0.541	7.82313e-184
FOSB	2.86167e-179	2.28612	0.894	0.343	7.02198e-175
MT-CO3	5.25829e-156	2.27897	0.983	0.981	1.29028e-151
JUND	2.53103e-201	2.27171	0.969	0.42	6.21065e-197
MUCL1	6.98717e-215	2.17453	0.836	0.072	1.71451e-210
MT-CYB	1.58757e-147	2.14159	0.977	0.962	3.89557e-143
CITED4	8.31126e-203	1.93616	0.901	0.21	2.03942e-198
SCGB2A2	9.68761e-130	1.89148	0.675	0.121	2.37715e-125
MGP	2.1665e-150	1.88127	1	0.785	5.31615e-146
EGR1	4.65115e-164	1.83275	0.841	0.222	1.1413e-159
SCGB1D2	1.1926e-148	1.79693	0.602	0.034	2.92639e-144
PIGR	4.57114e-133	1.74601	0.856	0.359	1.12167e-128
C2orf82	5.82586e-107	1.66104	0.738	0.294	1.42955e-102
TFF3	3.14908e-206	1.65166	0.733	0.023	7.72722e-202
MT-CO2	7.17021e-125	1.63439	0.981	0.978	1.75943e-120
KRT15	1.75341e-145	1.63413	0.983	0.699	4.30252e-141
SFRP1	2.35169e-148	1.62382	0.943	0.697	5.77058e-144
NR4A1	1.79723e-140	1.57349	0.716	0.134	4.41004e-136
MT-ND1	2.1929e-118	1.57308	0.959	0.968	5.38095e-114
JUN	1.5036e-110	1.53848	0.963	0.86	3.68954e-106
ATF3	2.40036e-78	1.53731	0.794	0.459	5.89e-74
GNAS	2.42332e-168	1.49202	0.957	0.766	5.94634e-164
MT-CO1	3.77608e-107	1.46091	0.968	0.984	9.26575e-103
MT-ND4	9.63978e-109	1.44137	0.963	0.978	2.36541e-104
ZFP36	6.24953e-79	1.43778	0.868	0.651	1.53351e-74
JUNB	1.24835e-119	1.3814	0.95	0.685	3.0632e-115
CCL28	4.7014e-128	1.37775	0.911	0.496	1.15363e-123
CD81	1.57658e-158	1.3544	0.869	0.329	3.8686e-154
IER2	1.09835e-97	1.35068	0.95	0.826	2.69512e-93
NFIB	8.69221e-135	1.33678	0.871	0.433	2.13289e-130
CALML5	9.95438e-93	1.31383	0.591	0.126	2.44261e-88
TMEM238	1.61532e-182	1.23215	0.794	0.084	3.96367e-178
MT-ND5	9.69374e-100	1.23124	0.899	0.891	2.37865e-95
MFGE8	6.98421e-104	1.22203	0.903	0.632	1.71378e-99
ELF5	3.99508e-125	1.19714	0.797	0.239	9.80314e-121
PDCD4	1.23608e-128	1.14151	0.859	0.362	3.03309e-124
TFF1	2.96212e-133	1.13515	0.52	0.013	7.26844e-129
CTD-3252C9.4	8.53738e-50	1.13415	0.477	0.178	2.0949e-45
KIT	1.5066e-157	1.12347	0.759	0.128	3.69691e-153
CLDN3	1.69101e-68	1.0951	0.893	0.656	4.14941e-64
NTRK2	2.36807e-120	1.07853	0.703	0.179	5.81077e-116
TRPS1	3.48921e-108	1.05661	0.826	0.325	8.56181e-104
GPM6B	1.44914e-96	1.03657	0.642	0.196	3.5559e-92
RGCC	2.50109e-86	0.997457	0.754	0.298	6.13717e-82
BTG2	1.84877e-94	0.988199	0.658	0.19	4.53652e-90
XIST	8.64646e-55	0.969425	0.831	0.623	2.12167e-50
CRACR2B	5.01371e-141	0.965024	0.784	0.175	1.23026e-136
S100A1	1.46956e-84	0.939113	0.743	0.297	3.606e-80
TUBA1A	2.95115e-35	0.930775	0.75	0.534	7.24153e-31
PEBP1	2.81675e-109	0.928806	0.905	0.744	6.91175e-105
PNRC1	1.89521e-66	0.923274	0.89	0.651	4.65046e-62
RPL37	1.86824e-136	0.915437	0.992	0.995	4.58428e-132
SCGB2A1	1.93729e-26	0.904697	0.23	0.057	4.75371e-22
IRX1	9.57116e-120	0.895015	0.695	0.152	2.34857e-115
LRRC75A	8.66035e-93	0.893236	0.532	0.096	2.12508e-88
TPT1	6.84665e-135	0.893131	0.999	0.999	1.68003e-130
RGS2	1.31955e-54	0.8871	0.497	0.166	3.23791e-50
DUSP1	7.68333e-42	0.886144	0.831	0.6	1.88534e-37
LRRC26	1.32599e-147	0.885188	0.638	0.053	3.25372e-143
RPS4X	6.76613e-126	0.876976	1	1	1.66027e-121
IRX2	7.74579e-104	0.874202	0.683	0.196	1.90066e-99
ANPEP	5.34804e-85	0.873606	0.61	0.175	1.3123e-80
HSPA1A	1.86827e-115	0.861411	0.943	0.572	4.58435e-111
ITPR2	1.46434e-61	0.855723	0.583	0.212	3.5932e-57
CXCL2	3.58133e-40	0.854176	0.776	0.525	8.78788e-36
DBI	2.03826e-65	0.846772	0.933	0.868	5.00147e-61
RPS8	3.49075e-118	0.84456	0.992	0.999	8.5656e-114
ARL4C	4.65828e-60	0.843357	0.616	0.261	1.14305e-55
SEPP1	7.34098e-86	0.843112	0.803	0.36	1.80133e-81
APOE	1.00217e-54	0.832483	0.566	0.214	2.45912e-50
RPL12	1.7429e-115	0.820281	0.99	0.998	4.27672e-111
SORBS2	1.11703e-65	0.817816	0.652	0.245	2.74096e-61
FOLR1	1.32236e-91	0.817506	0.692	0.225	3.24482e-87
MARCKSL1	2.29415e-77	0.813077	0.878	0.527	5.62939e-73
RPL30	9.43356e-121	0.81281	0.993	0.997	2.31481e-116
INTS6	7.49622e-56	0.808749	0.524	0.191	1.83942e-51
RPS21	2.04046e-96	0.806105	0.975	0.987	5.00688e-92
TNFSF10	8.62904e-64	0.798936	0.739	0.349	2.11739e-59
ID4	1.25291e-60	0.798648	0.608	0.227	3.0744e-56
KIAA1324	3.12534e-108	0.796459	0.573	0.083	7.66896e-104
RASL10A	3.95379e-112	0.790821	0.538	0.052	9.70182e-108
RPS24	4.39722e-118	0.784599	0.998	0.998	1.07899e-113
RPS28	1.50658e-106	0.78325	0.994	1	3.69686e-102
RSRP1	1.00117e-51	0.778751	0.753	0.453	2.45667e-47
KLF6	7.44187e-17	0.770149	0.824	0.725	1.82609e-12
NSA2	1.17256e-76	0.760031	0.87	0.696	2.87722e-72
KCNQ1OT1	5.76782e-34	0.758722	0.465	0.209	1.41531e-29
RPL39	1.72825e-85	0.758259	0.988	0.99	4.24077e-81
HSPA1B	6.94351e-75	0.747768	0.859	0.524	1.7038e-70
RPL7A	7.53299e-117	0.746839	0.994	0.999	1.84844e-112
AREG	5.71769e-44	0.745997	0.653	0.337	1.40301e-39
TOB1	3.09058e-64	0.743997	0.665	0.296	7.58367e-60
TNF	5.11392e-36	0.742436	0.34	0.105	1.25485e-31
IER5L	3.19964e-75	0.742039	0.565	0.156	7.85127e-71
GALNT1	4.49355e-104	0.739833	0.671	0.184	1.10263e-99
RPL34	5.06144e-111	0.732151	0.994	1	1.24198e-106
GABRP	5.2853e-67	0.728042	0.834	0.366	1.29691e-62
CD14	5.01711e-46	0.720582	0.536	0.211	1.2311e-41
ROPN1	1.50438e-102	0.712314	0.619	0.125	3.69144e-98
ID2	1.08037e-33	0.70701	0.585	0.331	2.65101e-29
RPL10A	6.90723e-101	0.705151	0.989	0.996	1.6949e-96
RPL18	9.5353e-111	0.703609	0.989	0.999	2.33977e-106
LDHB	8.10964e-52	0.699637	0.849	0.619	1.98994e-47
ANKRD30A	2.12335e-28	0.697251	0.179	0.026	5.21028e-24
SPARCL1	1.5797e-59	0.694756	0.493	0.127	3.87626e-55
PDLIM3	6.49027e-55	0.692234	0.518	0.172	1.59258e-50
CDC42EP5	8.26307e-101	0.691601	0.663	0.16	2.02759e-96
SLC12A2	4.32215e-38	0.690976	0.64	0.35	1.06057e-33
RPL3	1.59393e-80	0.688076	0.996	1	3.9112e-76
DSP	2.57369e-35	0.686982	0.729	0.496	6.31531e-31
SOX4	1.63299e-44	0.686464	0.871	0.616	4.00703e-40
RPL29	1.29498e-96	0.685128	0.995	0.999	3.17762e-92
GSTA1	8.12543e-43	0.683075	0.229	0.022	1.99382e-38
ARL4A	6.83399e-49	0.681756	0.707	0.39	1.67693e-44
RBM3	1.48738e-62	0.680843	0.824	0.548	3.64974e-58
RPS10	4.16218e-77	0.680556	0.958	0.989	1.02132e-72
RPS23	1.03603e-103	0.678194	0.994	0.997	2.5422e-99
RPS18	1.74266e-93	0.677778	0.999	1	4.27615e-89
APEX1	2.15195e-62	0.676861	0.807	0.518	5.28045e-58
EEF1B2	8.73452e-77	0.674869	0.954	0.974	2.14328e-72
GOLGB1	1.88577e-36	0.673103	0.689	0.427	4.6273e-32
SF1	8.16558e-40	0.670935	0.787	0.548	2.00367e-35
RPL13	3.77124e-97	0.669295	1	1	9.25388e-93
EID1	1.40482e-58	0.66735	0.8	0.493	3.44716e-54
ATP5G2	1.40798e-72	0.663111	0.927	0.909	3.45491e-68
NPDC1	1.35279e-75	0.662626	0.754	0.364	3.31948e-71
SCGB1B2P	1.07843e-34	0.66212	0.159	0.005	2.64625e-30
CIRBP	9.59997e-61	0.660267	0.924	0.839	2.35564e-56
CRABP1	1.04299e-82	0.651363	0.546	0.102	2.55929e-78
NCOA7	1.37541e-12	0.648857	0.583	0.436	3.37499e-08
BAMBI	6.36597e-49	0.647908	0.542	0.213	1.56208e-44
IGFBP7	2.03432e-60	0.64646	0.493	0.119	4.99182e-56
GNB2L1	9.35165e-88	0.643184	0.99	1	2.29471e-83
MARCKS	8.95802e-41	0.643014	0.776	0.534	2.19812e-36
NR4A2	4.02533e-54	0.641245	0.409	0.096	9.87735e-50
RPL28	1.57418e-96	0.638899	0.994	0.996	3.86273e-92
RPS9	4.01781e-81	0.633121	0.992	0.999	9.8589e-77
HMGN3	1.39011e-60	0.631642	0.783	0.404	3.41106e-56
HNRNPH1	1.79209e-30	0.631247	0.751	0.522	4.39744e-26
SELENBP1	3.344e-76	0.630198	0.64	0.194	8.20551e-72
FCGRT	3.75307e-64	0.628464	0.753	0.377	9.20928e-60
NCALD	1.89861e-54	0.627559	0.564	0.206	4.6588e-50
GLTSCR2	4.39291e-66	0.625465	0.943	0.891	1.07793e-61
PIK3R1	7.79797e-48	0.62544	0.604	0.248	1.91347e-43
EEF1A1	1.12508e-77	0.624492	0.998	1	2.76073e-73
RPL5	1.04879e-90	0.623879	0.992	0.997	2.57352e-86
ZFP36L2	2.2675e-29	0.623158	0.801	0.611	5.56399e-25
TLE4	7.29366e-38	0.622861	0.468	0.184	1.78972e-33
MT-ND4L	6.23056e-38	0.619651	0.821	0.749	1.52886e-33
FOXC1	1.43348e-66	0.618267	0.538	0.157	3.51749e-62
SYNM	3.13715e-32	0.616723	0.372	0.132	7.69794e-28
IGFBP5	1.3481e-44	0.615699	0.284	0.043	3.30796e-40
KLF2	3.04706e-57	0.61532	0.396	0.083	7.47688e-53
FAM150B	7.28324e-74	0.61423	0.414	0.056	1.78716e-69
ROPN1B	5.41193e-71	0.611916	0.601	0.191	1.32798e-66
MAP2K2	3.37398e-69	0.611559	0.702	0.32	8.27908e-65
NACA	1.50622e-99	0.606245	0.993	0.995	3.69595e-95
TOMM20	2.47525e-57	0.605538	0.883	0.809	6.07376e-53
PTPRF	6.70964e-56	0.605094	0.71	0.366	1.64641e-51
SYNE2	5.82744e-29	0.601996	0.545	0.289	1.42994e-24
DST	2.24308e-25	0.600656	0.666	0.442	5.50406e-21
RARRES3	1.96078e-54	0.597203	0.684	0.304	4.81137e-50
MT-ND2	2.67987e-32	0.596629	0.919	0.974	6.57587e-28
EPHB3	1.48906e-92	0.593824	0.535	0.092	3.65385e-88
PPP1R16A	2.33003e-78	0.590071	0.645	0.215	5.71742e-74
TC2N	2.89864e-50	0.589765	0.69	0.357	7.11269e-46
BOD1L1	5.4031e-69	0.588632	0.596	0.201	1.32581e-64
TTYH1	5.84153e-54	0.583013	0.527	0.185	1.43339e-49
ETV6	3.76272e-64	0.58298	0.613	0.23	9.23297e-60
PPP1R1B	8.11272e-67	0.582529	0.633	0.206	1.9907e-62
PPP1R1A	1.64694e-100	0.582287	0.48	0.042	4.04127e-96
EFHD1	2.97358e-85	0.580501	0.466	0.065	7.29657e-81
GUCY1A3	2.29279e-58	0.579241	0.572	0.196	5.62604e-54
WEE1	1.87612e-30	0.576576	0.454	0.211	4.60362e-26
OAT	3.52961e-45	0.575363	0.79	0.538	8.66097e-41
B4GALT1	3.31823e-46	0.57175	0.598	0.281	8.14227e-42
RPS11	4.75003e-71	0.570205	0.985	0.994	1.16556e-66
APP	7.34869e-45	0.569871	0.897	0.852	1.80322e-40
IRX3	2.31513e-49	0.568211	0.688	0.36	5.68086e-45
SNHG7	2.39425e-47	0.56808	0.831	0.626	5.87501e-43
NUCKS1	1.13918e-40	0.563904	0.82	0.623	2.79531e-36
COBL	1.26864e-44	0.562747	0.535	0.225	3.113e-40
PPP1R10	6.82702e-30	0.561589	0.579	0.334	1.67521e-25
SNHG19	1.58416e-72	0.557279	0.603	0.179	3.88721e-68
APCDD1	3.95107e-99	0.556693	0.484	0.045	9.69514e-95
ZFP36L1	1.01011e-40	0.554657	0.877	0.728	2.47862e-36
IQGAP2	2.06041e-87	0.552492	0.44	0.045	5.05583e-83
NASP	1.02349e-44	0.551855	0.625	0.303	2.51143e-40
NFIX	4.07245e-57	0.551452	0.614	0.242	9.99298e-53
MIDN	2.46945e-26	0.549217	0.555	0.336	6.05954e-22
SNHG8	8.41034e-47	0.547641	0.895	0.816	2.06373e-42
PTMS	9.8795e-39	0.547571	0.796	0.56	2.42423e-34
TAF10	3.88535e-59	0.544434	0.676	0.327	9.53388e-55
PRPF4B	7.90657e-25	0.543992	0.574	0.337	1.94011e-20
NFIA	1.58987e-77	0.543419	0.532	0.124	3.90124e-73
MAML2	1.15499e-58	0.542098	0.518	0.165	2.83412e-54
ATP1B1	2.1726e-30	0.540882	0.821	0.631	5.33113e-26
SH3BGRL	6.69771e-48	0.539543	0.616	0.266	1.64348e-43
FZD7	9.70621e-70	0.538546	0.502	0.118	2.38171e-65
VPS51	3.74032e-52	0.537956	0.691	0.343	9.17799e-48
RHOB	2.43845e-24	0.536275	0.641	0.41	5.98346e-20
METRN	6.01971e-78	0.535252	0.544	0.131	1.47712e-73
PIK3C2G	1.15391e-73	0.534281	0.442	0.066	2.83147e-69
EIF4B	7.27635e-47	0.533086	0.876	0.747	1.78547e-42
EGR3	3.67168e-64	0.531686	0.36	0.043	9.00958e-60
IRF2BP2	4.11912e-42	0.52972	0.723	0.434	1.01075e-37
GTF2I	1.58355e-44	0.529467	0.677	0.361	3.88571e-40
ATP6V1B1	3.04467e-57	0.526342	0.35	0.056	7.47102e-53
UTRN	1.35762e-64	0.524535	0.474	0.116	3.33133e-60
CCNL1	3.05452e-10	0.524259	0.772	0.679	7.49517e-06
CTNNB1	1.66271e-30	0.524048	0.695	0.47	4.07997e-26
GOLGA8A	2.45714e-45	0.522777	0.431	0.131	6.02933e-41
H3F3A	9.41175e-63	0.520473	0.981	0.967	2.30945e-58
GOLGA8B	6.19353e-40	0.518968	0.331	0.081	1.51977e-35
DDX17	7.56507e-35	0.518899	0.794	0.594	1.85632e-30
TFAP2C	1.91251e-43	0.517909	0.555	0.242	4.69291e-39
RERG	1.62097e-73	0.516354	0.485	0.097	3.97754e-69
FMO2	2.99075e-60	0.515742	0.409	0.076	7.3387e-56
CDKN1C	1.20011e-52	0.514549	0.428	0.112	2.94483e-48
EIF2S3	2.50409e-38	0.514212	0.759	0.494	6.14454e-34
NR2F2	1.01681e-39	0.513964	0.501	0.21	2.49504e-35
HES4	1.14907e-35	0.513166	0.714	0.447	2.81959e-31
PEG10	2.87473e-53	0.513102	0.406	0.094	7.05401e-49
CX3CL1	1.05543e-28	0.509016	0.666	0.398	2.58982e-24
MZT2B	2.5759e-46	0.506624	0.892	0.807	6.32073e-42
PBX1	3.99535e-72	0.504117	0.503	0.108	9.8038e-68
RPL32	8.06069e-75	0.502371	0.998	1	1.97793e-70
AKAP13	1.01231e-39	0.500921	0.623	0.318	2.484e-35
MRPS18A	3.00539e-36	-0.500123	0.297	0.524	7.37463e-32
VDAC1	2.00696e-24	-0.500807	0.759	0.775	4.92467e-20
INSIG1	7.65723e-33	-0.501524	0.159	0.387	1.87893e-28
UQCR11	5.39344e-18	-0.501727	0.79	0.853	1.32344e-13
CALM2	1.46394e-26	-0.501748	0.937	0.949	3.59223e-22
CHMP2A	1.1804e-31	-0.501863	0.772	0.812	2.89647e-27
HMOX2	5.85397e-27	-0.502637	0.291	0.471	1.43645e-22
SERPINE2	1.58772e-17	-0.503309	0.077	0.217	3.89594e-13
SLC2A1	4.38437e-18	-0.503466	0.199	0.358	1.07584e-13
SARS	2.65019e-33	-0.506358	0.534	0.675	6.50305e-29
PFKP	1.88926e-34	-0.507034	0.218	0.449	4.63587e-30
SOD1	1.4357e-25	-0.507299	0.793	0.846	3.52292e-21
C14orf2	2.08482e-21	-0.507466	0.818	0.834	5.11573e-17
BAX	7.17687e-30	-0.507748	0.498	0.624	1.76106e-25
RPL27A	3.64052e-33	-0.509006	0.982	0.997	8.93311e-29
ROMO1	4.98927e-13	-0.510463	0.628	0.68	1.22427e-08
ANG	2.52829e-26	-0.511284	0.118	0.309	6.20391e-22
PSMD4	7.35681e-36	-0.512404	0.613	0.737	1.80521e-31
PFDN6	1.57875e-25	-0.512922	0.443	0.58	3.87393e-21
DNAJB11	1.68242e-18	-0.513475	0.386	0.502	4.12833e-14
EPS8	1.30116e-41	-0.513623	0.185	0.453	3.19277e-37
SVIL	2.33412e-31	-0.514362	0.387	0.593	5.72747e-27
TMEM45A	2.64699e-23	-0.51546	0.144	0.323	6.49519e-19
ACOT9	6.26074e-45	-0.516634	0.113	0.384	1.53626e-40
NDUFAF3	7.79071e-17	-0.517145	0.583	0.642	1.91168e-12
ANXA11	2.5833e-26	-0.517188	0.527	0.637	6.3389e-22
CD55	4.18095e-14	-0.518256	0.6	0.647	1.02592e-09
NOL7	6.43131e-25	-0.519456	0.644	0.714	1.57812e-20
CHI3L2	1.56208e-07	-0.519868	0.324	0.415	0.00383303
CRB3	1.06366e-47	-0.519964	0.181	0.468	2.61001e-43
NDFIP1	1.5232e-28	-0.520504	0.571	0.678	3.73763e-24
SRP68	8.93048e-36	-0.523593	0.219	0.453	2.19136e-31
SNRPD2	7.46629e-33	-0.525452	0.845	0.912	1.83208e-28
TGFBI	6.03499e-33	-0.525871	0.027	0.215	1.48087e-28
CHTOP	3.65139e-39	-0.525975	0.346	0.582	8.95978e-35
SRA1	2.41978e-34	-0.526274	0.371	0.557	5.93766e-30
VAMP8	6.45976e-32	-0.527247	0.791	0.847	1.5851e-27
CACYBP	1.57756e-15	-0.527681	0.491	0.574	3.87102e-11
EIF4A1	1.03611e-15	-0.529686	0.812	0.814	2.5424e-11
EMC3	1.41181e-38	-0.529776	0.389	0.605	3.46431e-34
NFE2L2	7.14519e-38	-0.530305	0.476	0.679	1.75329e-33
CD47	2.2903e-23	-0.530848	0.636	0.74	5.61994e-19
UBE2D2	6.84673e-35	-0.531023	0.653	0.737	1.68005e-30
CDC26	1.46029e-42	-0.531278	0.349	0.582	3.58326e-38
CSTA	1.94256e-32	-0.531679	0.057	0.256	4.76664e-28
NTMT1	3.18122e-40	-0.532087	0.349	0.58	7.80609e-36
PTGES3	1.11828e-13	-0.534809	0.814	0.787	2.74404e-09
HIST1H2BD	3.18001e-33	-0.534906	0.088	0.304	7.80311e-29
MRPL51	3.21741e-38	-0.535116	0.713	0.78	7.89488e-34
MTHFD2	4.53367e-42	-0.537135	0.132	0.39	1.11247e-37
CEBPG	2.07104e-32	-0.540727	0.249	0.461	5.08191e-28
MIEN1	1.46271e-40	-0.540854	0.492	0.689	3.5892e-36
PMAIP1	1.41226e-14	-0.542013	0.322	0.463	3.4654e-10
IMP4	1.4323e-29	-0.542387	0.423	0.578	3.51458e-25
CDC42EP1	1.43642e-21	-0.542493	0.507	0.608	3.52469e-17
CIB1	6.17554e-25	-0.542681	0.645	0.702	1.51535e-20
UAP1	3.28171e-21	-0.542833	0.356	0.498	8.05267e-17
GNG5	3.41075e-40	-0.542927	0.796	0.848	8.36931e-36
PPIB	1.68374e-22	-0.545412	0.871	0.907	4.13155e-18
COX7A2L	2.21957e-40	-0.546695	0.72	0.804	5.44638e-36
TTLL4	1.66964e-24	-0.547359	0.094	0.272	4.09697e-20
SELM	2.15467e-12	-0.54781	0.691	0.7	5.28713e-08
DSTN	1.43409e-46	-0.548044	0.918	0.965	3.51898e-42
SPHK1	1.53213e-15	-0.549151	0.299	0.42	3.75955e-11
MCFD2	7.80721e-31	-0.549399	0.38	0.568	1.91573e-26
CHMP2B	6.5337e-18	-0.550364	0.453	0.553	1.60324e-13
MGLL	3.65248e-20	-0.551107	0.172	0.335	8.96247e-16
LURAP1L	2.1184e-24	-0.551762	0.209	0.398	5.19814e-20
ATP5I	5.14578e-20	-0.552085	0.812	0.853	1.26267e-15
CYP1A1	5.20737e-23	-0.553183	0	0.11	1.27778e-18
LGALS3	1.31611e-25	-0.554103	0.867	0.924	3.22947e-21
ARL1	7.7974e-31	-0.555395	0.502	0.632	1.91332e-26
RAD23B	1.94673e-31	-0.555902	0.482	0.625	4.77688e-27
ZFAND6	3.06527e-32	-0.556955	0.464	0.632	7.52155e-28
HLA-C	1.53732e-26	-0.560438	0.907	0.936	3.77227e-22
MRPL52	1.48661e-29	-0.560504	0.614	0.708	3.64785e-25
VAPA	6.17986e-35	-0.56168	0.797	0.835	1.51641e-30
MRPS15	7.77328e-53	-0.562796	0.542	0.723	1.90741e-48
ZNF706	1.70465e-33	-0.562951	0.673	0.756	4.18286e-29
GORASP2	3.78733e-41	-0.563463	0.306	0.541	9.29334e-37
KRT14	8.20773e-13	-0.564518	0.297	0.435	2.01401e-08
CCDC124	2.38453e-41	-0.566738	0.47	0.653	5.85117e-37
TPM1	8.61242e-29	-0.568351	0.763	0.848	2.11331e-24
PRELID3B	3.55615e-31	-0.568635	0.391	0.557	8.72607e-27
KLK10	1.02695e-19	-0.568862	0.142	0.306	2.51994e-15
SNRPD1	1.88464e-19	-0.569206	0.708	0.746	4.62454e-15
DPM1	2.99124e-31	-0.569358	0.334	0.532	7.3399e-27
PSMD2	6.13843e-24	-0.569772	0.392	0.533	1.50625e-19
CDC42	7.26599e-20	-0.570376	0.749	0.774	1.78293e-15
PHLDA3	3.1489e-25	-0.570697	0.318	0.49	7.72676e-21
NME1	6.76879e-09	-0.573261	0.656	0.63	0.000166093
SLC16A3	9.29174e-69	-0.573606	0.011	0.331	2.28001e-64
KRT10	5.68192e-35	-0.574579	0.722	0.782	1.39423e-30
SPTSSA	3.72969e-18	-0.577603	0.604	0.679	9.15191e-14
PDIA3	1.02283e-15	-0.577836	0.764	0.773	2.50982e-11
BCAP31	6.1363e-46	-0.578298	0.596	0.753	1.50573e-41
UCHL3	4.21377e-31	-0.578583	0.445	0.598	1.03398e-26
TMEM208	1.60557e-35	-0.578904	0.53	0.68	3.93974e-31
PCMT1	8.27213e-38	-0.580258	0.478	0.662	2.02982e-33
CYC1	3.17433e-38	-0.580725	0.636	0.759	7.78917e-34
ATP6V1E1	2.7726e-49	-0.581121	0.367	0.622	6.8034e-45
SBDS	4.76379e-24	-0.582488	0.651	0.721	1.16894e-19
ATP6V1G1	7.31041e-56	-0.582515	0.857	0.924	1.79383e-51
STIP1	2.46721e-26	-0.582642	0.366	0.529	6.05404e-22
HNRNPC	2.57564e-38	-0.583055	0.838	0.86	6.32011e-34
TCP1	3.34648e-22	-0.584309	0.701	0.734	8.21158e-18
PSMC4	9.13053e-31	-0.584617	0.429	0.587	2.24045e-26
RNF7	2.6533e-53	-0.585928	0.667	0.795	6.51067e-49
TUBA4A	6.3805e-24	-0.587205	0.465	0.614	1.56565e-19
CYSTM1	1.20363e-38	-0.587665	0.464	0.658	2.95347e-34
MAL2	3.76331e-22	-0.58837	0.378	0.516	9.2344e-18
SSBP1	1.27115e-37	-0.589047	0.801	0.827	3.11915e-33
GOLT1B	5.84161e-53	-0.589291	0.155	0.456	1.43341e-48
CD24	8.52857e-07	-0.589434	0.932	0.914	0.0209274
ITGA2	2.68595e-26	-0.589662	0.243	0.435	6.59078e-22
PHF5A	1.36658e-58	-0.589777	0.182	0.501	3.35331e-54
PSMA1	2.87398e-39	-0.591578	0.735	0.805	7.05217e-35
PSMD14	4.50182e-27	-0.591803	0.347	0.507	1.10466e-22
RABAC1	1.35927e-39	-0.591989	0.685	0.807	3.33537e-35
CCT5	1.23103e-14	-0.594715	0.67	0.685	3.02071e-10
IFITM2	1.11883e-13	-0.595438	0.246	0.367	2.7454e-09
EIF4H	3.74542e-31	-0.5961	0.602	0.685	9.19052e-27
PPP2CA	9.76298e-39	-0.596161	0.389	0.592	2.39564e-34
YBX1	1.78494e-38	-0.596478	0.931	0.957	4.37989e-34
PSMC3	1.69455e-45	-0.597861	0.505	0.696	4.1581e-41
LYPD3	4.39339e-10	-0.598293	0.319	0.412	1.07805e-05
NUDC	1.45944e-27	-0.598533	0.66	0.732	3.58119e-23
TM2D2	5.05421e-27	-0.598823	0.232	0.416	1.2402e-22
TNFAIP2	3.46582e-27	-0.5993	0.169	0.387	8.50444e-23
GSTP1	3.73655e-24	-0.599406	0.878	0.926	9.16874e-20
RHCG	2.87188e-22	-0.599794	0.01	0.128	7.04702e-18
PRDX4	3.21005e-34	-0.599853	0.589	0.703	7.87682e-30
RPS19BP1	4.75676e-44	-0.60129	0.678	0.795	1.16721e-39
REEP3	1.51461e-29	-0.601982	0.476	0.617	3.71655e-25
REEP5	2.03759e-37	-0.60332	0.738	0.808	4.99984e-33
POLR2L	3.48925e-12	-0.606182	0.789	0.79	8.56192e-08
RALA	3.96822e-38	-0.606736	0.373	0.579	9.73723e-34
BRK1	1.33088e-48	-0.607113	0.772	0.86	3.26572e-44
CYBA	1.2031e-09	-0.607673	0.707	0.701	2.95216e-05
EIF4E2	4.78086e-50	-0.608185	0.426	0.661	1.17313e-45
EMC6	1.41846e-48	-0.608882	0.491	0.681	3.48062e-44
CAV2	2.60889e-45	-0.609914	0.195	0.476	6.40169e-41
USP53	1.08345e-13	-0.61398	0.383	0.502	2.65858e-09
CHMP5	2.01388e-47	-0.61449	0.542	0.708	4.94167e-43
MRPL47	4.00061e-39	-0.616677	0.406	0.603	9.8167e-35
CYP27A1	9.8874e-16	-0.618229	0.153	0.287	2.42617e-11
SRP19	5.26094e-33	-0.619739	0.433	0.607	1.29093e-28
PLIN3	2.12028e-30	-0.620906	0.403	0.571	5.20275e-26
C19orf53	2.3565e-42	-0.621368	0.779	0.836	5.78239e-38
COX7B	3.81167e-43	-0.6225	0.785	0.858	9.35309e-39
VDAC2	1.2253e-37	-0.624655	0.765	0.825	3.00663e-33
CEBPB	2.32584e-15	-0.625211	0.833	0.832	5.70714e-11
SNX3	3.14166e-44	-0.625375	0.763	0.829	7.709e-40
CYCS	1.10044e-32	-0.626862	0.704	0.795	2.70025e-28
NEDD8	1.58257e-45	-0.627116	0.802	0.869	3.88332e-41
TPD52L2	1.78387e-38	-0.627515	0.28	0.506	4.37726e-34
WBP2	1.21504e-37	-0.628092	0.521	0.68	2.98147e-33
TNIP1	6.78403e-48	-0.629889	0.293	0.553	1.66467e-43
SF3B6	9.05305e-31	-0.632164	0.788	0.836	2.22144e-26
SHFM1	3.34411e-42	-0.633239	0.765	0.843	8.20579e-38
CALU	6.20981e-34	-0.633831	0.383	0.569	1.52376e-29
UQCR10	4.58812e-43	-0.636161	0.771	0.841	1.12583e-38
PIM3	2.5679e-33	-0.636661	0.513	0.669	6.3011e-29
PEA15	4.28184e-46	-0.637518	0.234	0.505	1.05068e-41
UBE2A	1.50348e-46	-0.638397	0.355	0.591	3.68925e-42
NNMT	8.41279e-33	-0.63996	0.089	0.312	2.06433e-28
DNTTIP1	1.28335e-48	-0.6406	0.285	0.558	3.14907e-44
GUK1	1.32109e-51	-0.643104	0.814	0.875	3.24168e-47
DERL2	2.42479e-33	-0.643121	0.349	0.54	5.94995e-29
FDFT1	1.97225e-19	-0.643228	0.503	0.594	4.83952e-15
CLDN1	9.09272e-24	-0.644302	0.077	0.253	2.23117e-19
PDXK	1.82191e-47	-0.645842	0.387	0.63	4.47061e-43
SRI	7.50413e-28	-0.647563	0.576	0.675	1.84136e-23
FDPS	2.5362e-24	-0.647746	0.6	0.695	6.22332e-20
RAB2A	2.02792e-41	-0.65199	0.672	0.786	4.97611e-37
ACP1	3.20203e-56	-0.652214	0.646	0.797	7.85714e-52
MED10	8.14793e-43	-0.653014	0.405	0.609	1.99934e-38
UQCRFS1	1.404e-44	-0.653666	0.615	0.734	3.44513e-40
PSMB5	3.09062e-56	-0.654635	0.692	0.811	7.58376e-52
TMEM258	1.88445e-52	-0.655965	0.812	0.888	4.62407e-48
DAPP1	8.21322e-37	-0.656525	0.172	0.416	2.01536e-32
PSMD12	5.9523e-25	-0.656841	0.398	0.534	1.46058e-20
PRR13	1.25629e-47	-0.657281	0.511	0.707	3.08268e-43
SAP18	3.25579e-45	-0.65821	0.837	0.891	7.98905e-41
ADAM9	6.66731e-64	-0.659453	0.141	0.487	1.63603e-59
EIF3I	4.79637e-37	-0.659889	0.77	0.833	1.17693e-32
OSER1	1.07026e-33	-0.662159	0.369	0.573	2.6262e-29
HNRNPH3	2.84658e-33	-0.665214	0.601	0.704	6.98494e-29
COL6A2	1.00686e-44	-0.665413	0.169	0.451	2.47064e-40
GRPEL1	5.10803e-42	-0.66632	0.375	0.59	1.25341e-37
BACE2	1.19188e-41	-0.666501	0.327	0.562	2.92463e-37
SNRPA1	8.92579e-62	-0.667501	0.358	0.651	2.19021e-57
AK1	1.16822e-50	-0.667766	0.292	0.561	2.86659e-46
TRAPPC3	8.99243e-58	-0.667821	0.484	0.707	2.20656e-53
CCT4	7.03942e-30	-0.668471	0.703	0.768	1.72733e-25
MRFAP1	1.2682e-31	-0.669226	0.732	0.756	3.11192e-27
HTATIP2	1.49558e-60	-0.670211	0.282	0.594	3.66986e-56
ABL2	1.82616e-45	-0.674444	0.106	0.375	4.48104e-41
PRKCDBP	7.38251e-57	-0.676518	0.067	0.374	1.81152e-52
RAB10	9.19477e-40	-0.677	0.526	0.665	2.25621e-35
SPINT1	4.51311e-38	-0.678664	0.677	0.76	1.10743e-33
CISD2	5.32753e-59	-0.67952	0.308	0.599	1.30727e-54
TRAM1	1.18882e-28	-0.680682	0.564	0.671	2.91713e-24
SNRPB	1.54221e-36	-0.680865	0.794	0.848	3.78427e-32
MAP2K3	5.70117e-17	-0.684424	0.459	0.555	1.39895e-12
CFB	2.00178e-28	-0.684675	0.039	0.211	4.91198e-24
ATP5J2	1.21167e-39	-0.685391	0.803	0.857	2.9732e-35
ARPC5L	2.69022e-39	-0.68555	0.484	0.642	6.60127e-35
PPP4C	1.48561e-50	-0.686191	0.56	0.73	3.64539e-46
CD68	6.18388e-86	-0.68716	0.031	0.425	1.5174e-81
CTSB	3.21821e-35	-0.688279	0.545	0.697	7.89684e-31
AK2	4.17056e-57	-0.688448	0.483	0.703	1.02337e-52
RAD23A	2.60135e-43	-0.688766	0.681	0.775	6.38318e-39
UBL5	3.36647e-49	-0.689393	0.838	0.893	8.26064e-45
BTG3	3.09681e-36	-0.689714	0.455	0.654	7.59895e-32
ISG20	7.93812e-12	-0.692117	0.528	0.571	1.94785e-07
AKIRIN2	2.44472e-46	-0.693916	0.262	0.528	5.99885e-42
H3F3B	1.38672e-36	-0.694226	0.968	0.985	3.40272e-32
RPL7	7.2128e-103	-0.695751	0.983	0.993	1.76988e-98
ARPP19	3.92583e-35	-0.696401	0.442	0.607	9.63321e-31
HNRNPA0	2.70039e-43	-0.696471	0.59	0.723	6.62622e-39
WDR45B	8.81005e-48	-0.696988	0.423	0.649	2.16181e-43
SERPINB1	2.90761e-39	-0.698312	0.318	0.545	7.1347e-35
MORF4L1	9.94279e-47	-0.699552	0.744	0.809	2.43976e-42
MORF4L2	1.50839e-38	-0.699744	0.67	0.758	3.70129e-34
PSMD11	2.26586e-37	-0.700087	0.364	0.564	5.55998e-33
DYNLT1	4.55372e-58	-0.700776	0.751	0.875	1.11739e-53
WTAP	1.19413e-23	-0.701706	0.509	0.634	2.93016e-19
SPCS3	1.06827e-37	-0.70213	0.418	0.613	2.62133e-33
CYP1B1	2.35892e-20	-0.703701	0.117	0.282	5.78832e-16
PSMA4	2.73439e-47	-0.704647	0.616	0.762	6.70964e-43
NUPR1	3.08228e-13	-0.707002	0.841	0.827	7.56331e-09
MT1X	2.03964e-15	-0.707228	0.734	0.514	5.00486e-11
DHRS7	3.0238e-48	-0.708999	0.435	0.655	7.41981e-44
CDKN1A	1.14045e-27	-0.710321	0.278	0.477	2.79843e-23
PSMC1	5.60366e-40	-0.710508	0.497	0.666	1.37503e-35
KLK6	1.55119e-23	-0.711004	0.132	0.318	3.80631e-19
SURF4	1.84243e-48	-0.71185	0.3	0.562	4.52096e-44
ANAPC11	2.66761e-58	-0.712145	0.7	0.831	6.54579e-54
AGTRAP	2.4984e-58	-0.713051	0.342	0.618	6.13059e-54
RPL31	3.29054e-85	-0.713397	0.959	0.991	8.07433e-81
RBX1	7.8605e-48	-0.713417	0.715	0.799	1.92881e-43
CCL20	7.65663e-21	-0.71449	0.015	0.134	1.87878e-16
PPP2R2A	5.82469e-38	-0.71539	0.404	0.591	1.42926e-33
GPAT3	1.33718e-56	-0.720423	0.041	0.331	3.28117e-52
EIF2S1	1.83662e-31	-0.724416	0.391	0.555	4.5067e-27
HIST1H2BG	4.31657e-09	-0.724464	0.112	0.203	0.00010592
PRDX5	3.53949e-42	-0.726571	0.818	0.884	8.6852e-38
ZNF90	7.53786e-81	-0.727907	0.024	0.399	1.84964e-76
NUTF2	4.20777e-49	-0.729897	0.441	0.652	1.0325e-44
TMEM147	8.30092e-45	-0.731041	0.619	0.73	2.03688e-40
SLC43A3	5.06968e-50	-0.731164	0.187	0.483	1.244e-45
PSME2	7.71107e-35	-0.733288	0.644	0.773	1.89214e-30
NSFL1C	7.11016e-53	-0.733496	0.324	0.595	1.74469e-48
MMADHC	6.41098e-51	-0.733521	0.497	0.69	1.57313e-46
NBEAL1	2.54e-63	-0.733883	0.434	0.684	6.23264e-59
OSMR	3.52454e-79	-0.734561	0.056	0.44	8.64852e-75
DAD1	1.89047e-69	-0.742609	0.765	0.881	4.63885e-65
CORO1C	3.3136e-52	-0.742699	0.117	0.414	8.13091e-48
EIF4E	3.79495e-33	-0.744403	0.373	0.553	9.31204e-29
GIPC1	1.02711e-36	-0.74603	0.462	0.629	2.52033e-32
NDUFB8	1.973e-47	-0.746444	0.706	0.816	4.84134e-43
MYL12B	1.35834e-46	-0.746702	0.895	0.941	3.33309e-42
SNRPE	7.47056e-46	-0.752575	0.745	0.819	1.83313e-41
RAB11A	1.67988e-62	-0.752735	0.585	0.764	4.12208e-58
CST6	2.32551e-70	-0.75513	0.038	0.381	5.70633e-66
RPL36AL	4.93562e-74	-0.757278	0.899	0.953	1.2111e-69
PRSS22	3.6287e-46	-0.7599	0.205	0.484	8.90411e-42
PSMD7	2.93459e-52	-0.763445	0.503	0.699	7.20089e-48
TMED2	7.47784e-39	-0.764111	0.689	0.745	1.83491e-34
CYP24A1	2.24895e-31	-0.769899	0.005	0.16	5.51846e-27
SPCS2	4.43407e-37	-0.77307	0.775	0.839	1.08803e-32
TMBIM1	8.52648e-64	-0.773645	0.219	0.557	2.09223e-59
VCP	1.64448e-40	-0.774637	0.515	0.68	4.03523e-36
DUSP14	2.86302e-10	-0.776097	0.356	0.427	7.02527e-06
LINC00152	7.29456e-30	-0.776387	0.406	0.596	1.78994e-25
VNN1	3.27413e-75	-0.785292	0.006	0.344	8.03407e-71
TBCA	2.12848e-73	-0.786567	0.797	0.891	5.22286e-69
PSMA3	4.00671e-53	-0.78661	0.623	0.769	9.83165e-49
PCNP	1.21032e-56	-0.787669	0.548	0.714	2.96989e-52
PTP4A1	1.86165e-25	-0.78797	0.399	0.547	4.5681e-21
CXCL5	4.01077e-24	-0.788997	0.033	0.18	9.84162e-20
MIR4435-2HG	4.06826e-35	-0.791197	0.219	0.454	9.98271e-31
NDUFA6	1.52839e-64	-0.792911	0.479	0.723	3.75036e-60
LRRFIP2	6.52867e-43	-0.793717	0.393	0.616	1.602e-38
SELT	4.25691e-36	-0.795177	0.434	0.59	1.04456e-31
YWHAQ	2.51794e-40	-0.796192	0.776	0.802	6.17852e-36
GHITM	1.13173e-57	-0.796314	0.632	0.777	2.77705e-53
PERP	3.02334e-38	-0.798867	0.856	0.901	7.41867e-34
BNIP3	1.15312e-32	-0.800011	0.499	0.639	2.82952e-28
STRAP	1.90631e-30	-0.800908	0.514	0.617	4.67769e-26
SDF2L1	3.76822e-35	-0.801763	0.329	0.537	9.24645e-31
EIF2S2	8.86251e-73	-0.806458	0.706	0.856	2.17468e-68
ARHGDIA	9.01651e-42	-0.808789	0.545	0.677	2.21247e-37
HLA-B	2.72519e-21	-0.813345	0.913	0.942	6.68707e-17
ARPC1B	4.94206e-67	-0.814217	0.379	0.673	1.21268e-62
PDLIM4	1.61384e-35	-0.814231	0.353	0.573	3.96005e-31
CXCL16	1.98786e-57	-0.817379	0.487	0.713	4.8778e-53
ATP6V1B2	1.56904e-54	-0.818119	0.203	0.506	3.85011e-50
COX17	1.30307e-66	-0.819731	0.484	0.726	3.19747e-62
CNIH4	2.09082e-75	-0.82078	0.385	0.691	5.13046e-71
H2AFZ	1.20745e-48	-0.822379	0.783	0.888	2.96285e-44
UQCRQ	7.84135e-44	-0.824745	0.788	0.855	1.92411e-39
SNU13	1.28448e-54	-0.828212	0.796	0.868	3.15187e-50
GLRX3	2.56051e-45	-0.832677	0.447	0.636	6.28297e-41
BZW1	1.66907e-20	-0.835015	0.582	0.638	4.09557e-16
ADRM1	6.70454e-58	-0.835401	0.503	0.716	1.64516e-53
TUBB	1.61026e-47	-0.839571	0.787	0.864	3.95126e-43
FHL2	8.88978e-78	-0.840668	0.091	0.481	2.18137e-73
LAMTOR5	5.49989e-85	-0.841039	0.701	0.852	1.34956e-80
DNAJB9	3.50435e-21	-0.84401	0.328	0.48	8.59898e-17
BEST1	8.70884e-96	-0.845451	0.027	0.458	2.13697e-91
HLA-A	9.22387e-45	-0.849368	0.896	0.942	2.26335e-40
C20orf24	3.1719e-74	-0.850347	0.412	0.697	7.78322e-70
COPE	1.08798e-80	-0.851174	0.738	0.858	2.66968e-76
CLTB	8.03233e-48	-0.851683	0.567	0.714	1.97097e-43
CHMP4B	3.97188e-65	-0.851779	0.433	0.695	9.74619e-61
TUBB6	2.69503e-71	-0.853583	0.106	0.473	6.61307e-67
DDX39A	1.23824e-48	-0.854821	0.223	0.496	3.03839e-44
AUP1	2.15024e-65	-0.855982	0.446	0.689	5.27626e-61
HSBP1	6.77418e-82	-0.856525	0.746	0.873	1.66225e-77
TIMM17A	4.3187e-57	-0.860303	0.313	0.588	1.05972e-52
ORMDL2	1.07219e-60	-0.862981	0.323	0.612	2.63094e-56
UFM1	1.19363e-51	-0.86346	0.482	0.682	2.92892e-47
WDR1	1.8042e-52	-0.868335	0.433	0.653	4.42714e-48
PHLDA2	1.81513e-33	-0.87378	0.502	0.693	4.45397e-29
FAM96B	6.79462e-76	-0.875151	0.563	0.776	1.66726e-71
SQRDL	1.35151e-71	-0.876193	0.242	0.59	3.31633e-67
SLIRP	6.63233e-36	-0.877076	0.676	0.736	1.62744e-31
RTN4	1.03977e-47	-0.879076	0.797	0.837	2.55139e-43
ARF1	2.13055e-69	-0.879235	0.783	0.856	5.22795e-65
CLDN7	2.38826e-57	-0.882341	0.778	0.864	5.86032e-53
PSMB3	1.05972e-70	-0.882481	0.676	0.818	2.60034e-66
MALL	2.40776e-44	-0.883062	0.179	0.443	5.90815e-40
TUBA1C	5.90692e-38	-0.883179	0.563	0.731	1.44944e-33
CAP1	1.37526e-60	-0.883368	0.447	0.674	3.37461e-56
SEC61B	9.71187e-69	-0.886285	0.861	0.919	2.3831e-64
G0S2	2.80618e-35	-0.889951	0.02	0.211	6.88581e-31
PGAM1	1.85624e-61	-0.890632	0.545	0.721	4.55485e-57
C10orf10	1.72054e-23	-0.90065	0.304	0.485	4.22187e-19
NAA20	2.08425e-75	-0.902883	0.554	0.776	5.11434e-71
NQO1	4.99492e-65	-0.906491	0.111	0.451	1.22565e-60
USMG5	5.33294e-54	-0.906933	0.795	0.859	1.3086e-49
TRMT112	2.14138e-71	-0.907058	0.772	0.87	5.25451e-67
COPZ1	6.01383e-79	-0.907079	0.559	0.764	1.47567e-74
CDCP1	5.44468e-85	-0.90831	0.123	0.531	1.33602e-80
FKBP1A	1.42892e-58	-0.912189	0.7	0.81	3.50628e-54
NOP10	5.30801e-76	-0.918666	0.677	0.811	1.30248e-71
RAB7A	1.31183e-52	-0.918919	0.58	0.719	3.21896e-48
ODC1	4.88332e-16	-0.921507	0.336	0.438	1.19827e-11
EIF5	3.52832e-22	-0.925055	0.731	0.769	8.6578e-18
DRAP1	9.37389e-54	-0.931707	0.654	0.778	2.30016e-49
DDIT4	1.91947e-10	-0.935157	0.585	0.62	4.70999e-06
MAP1LC3B	1.44366e-55	-0.938186	0.616	0.799	3.54244e-51
ATP1B3	6.16736e-60	-0.938429	0.398	0.662	1.51335e-55
PSMB1	4.19005e-83	-0.942251	0.77	0.908	1.02815e-78
COX6A1	6.48968e-100	-0.94371	0.838	0.948	1.59244e-95
KRT7	1.82761e-35	-0.947023	0.927	0.95	4.48459e-31
GADD45GIP1	5.13413e-60	-0.948732	0.737	0.807	1.25981e-55
MMP7	2.6969e-16	-0.950538	0.455	0.583	6.61766e-12
ARPC2	6.64635e-83	-0.950962	0.712	0.837	1.63088e-78
PLP2	2.51485e-57	-0.955315	0.443	0.667	6.17093e-53
COTL1	3.09509e-52	-0.955485	0.157	0.452	7.59473e-48
CNN3	7.2799e-48	-0.956374	0.503	0.708	1.78634e-43
PLSCR1	5.89743e-66	-0.958459	0.338	0.647	1.44711e-61
ACTR3	7.19373e-61	-0.963358	0.445	0.675	1.7652e-56
B2M	2.33942e-29	-0.9667	0.988	0.99	5.74047e-25
PSMD8	8.46191e-74	-0.97442	0.72	0.839	2.07638e-69
SDCBP	7.58642e-42	-0.977309	0.528	0.693	1.86156e-37
ARF4	1.47503e-39	-0.978788	0.7	0.788	3.61943e-35
CHCHD2	7.82412e-106	-0.980083	0.909	0.971	1.91988e-101
RBM8A	1.11634e-87	-0.980229	0.678	0.849	2.73928e-83
EIF5A	3.01048e-60	-0.983113	0.771	0.856	7.38713e-56
BTG1	5.31071e-19	-0.983485	0.87	0.888	1.30314e-14
RNF181	7.87639e-82	-0.983816	0.535	0.769	1.93271e-77
CFL1	4.5719e-78	-0.986442	0.884	0.94	1.12185e-73
TCEB1	8.68782e-76	-0.991357	0.579	0.782	2.13182e-71
TCN1	1.7855e-59	-0.995761	0.039	0.344	4.38125e-55
EIF4EBP1	2.68241e-40	-1.0055	0.571	0.713	6.5821e-36
TMEM165	3.80632e-54	-1.00646	0.462	0.695	9.33994e-50
SERP1	1.41235e-47	-1.0111	0.858	0.898	3.46564e-43
C4orf3	8.47228e-26	-1.0133	0.635	0.694	2.07893e-21
FOSL1	2.06198e-47	-1.01681	0.076	0.343	5.05969e-43
EMP1	4.95477e-39	-1.01764	0.406	0.653	1.2158e-34
PHLDA1	1.95742e-21	-1.02038	0.731	0.756	4.80312e-17
GAPDH	1.25442e-55	-1.03075	0.964	0.99	3.07808e-51
TYMP	5.34944e-63	-1.03286	0.458	0.718	1.31265e-58
OLFM4	4.64379e-11	-1.0357	0.07	0.165	1.13949e-06
RAB1A	4.34353e-76	-1.03921	0.527	0.741	1.06582e-71
GSTO1	1.87343e-51	-1.04602	0.582	0.732	4.59702e-47
CAPN2	1.50432e-52	-1.04716	0.42	0.64	3.6913e-48
MIF	7.11006e-68	-1.04853	0.861	0.934	1.74467e-63
CD59	1.84313e-74	-1.06243	0.909	0.948	4.52266e-70
TPM4	1.79796e-47	-1.06316	0.752	0.827	4.41183e-43
BLVRB	3.63164e-87	-1.07019	0.603	0.818	8.91131e-83
ATP6V0E1	5.24455e-115	-1.0707	0.778	0.911	1.28691e-110
VIMP	6.35851e-51	-1.07255	0.58	0.736	1.56025e-46
LRRC59	6.46036e-63	-1.07326	0.331	0.617	1.58524e-58
UBE2L3	5.95365e-83	-1.07873	0.554	0.778	1.46091e-78
ALDH1A3	1.04087e-40	-1.08503	0.408	0.64	2.55408e-36
CXCL17	4.828e-35	-1.08891	0.128	0.356	1.18469e-30
H1F0	8.59724e-44	-1.09472	0.559	0.713	2.10959e-39
FXYD5	1.85688e-73	-1.09687	0.504	0.778	4.5564e-69
RNF114	9.14984e-78	-1.09758	0.396	0.698	2.24519e-73
KDELR2	3.3877e-82	-1.09825	0.558	0.766	8.31273e-78
GADD45A	6.87021e-22	-1.09945	0.269	0.44	1.68581e-17
KRT6A	4.87666e-34	-1.1013	0.004	0.17	1.19664e-29
SNRPG	2.9704e-88	-1.10196	0.67	0.838	7.28877e-84
UPP1	6.89923e-74	-1.10299	0.06	0.423	1.69293e-69
MYL12A	6.95566e-83	-1.10345	0.851	0.926	1.70678e-78
PSMB2	3.25874e-99	-1.10894	0.591	0.829	7.99629e-95
FAM3C	2.31739e-79	-1.11454	0.39	0.704	5.68642e-75
SERPINB7	7.725e-67	-1.11505	0	0.301	1.89556e-62
PRSS8	1.43773e-65	-1.11928	0.608	0.783	3.5279e-61
RAN	5.77659e-56	-1.12674	0.85	0.904	1.41746e-51
SDCBP2	2.22636e-100	-1.12702	0.046	0.494	5.46304e-96
ADIRF	1.11328e-27	-1.13085	0.563	0.672	2.73177e-23
ACTB	1.1527e-52	-1.13388	0.975	0.991	2.8285e-48
NPC2	1.22476e-30	-1.13673	0.64	0.72	3.00532e-26
PSMB6	9.21699e-88	-1.14206	0.67	0.83	2.26166e-83
CD44	1.85534e-80	-1.14371	0.535	0.796	4.55264e-76
EIF1	1.56202e-133	-1.14981	0.981	0.994	3.83288e-129
CTSC	1.21909e-28	-1.15496	0.261	0.456	2.99141e-24
TNFAIP6	1.09624e-28	-1.15622	0.042	0.213	2.68995e-24
PRDX1	2.25625e-77	-1.1639	0.887	0.954	5.53638e-73
EIF6	9.34969e-71	-1.16611	0.645	0.789	2.29423e-66
YWHAH	6.84607e-49	-1.16748	0.505	0.683	1.67989e-44
ANGPTL4	6.56281e-76	-1.17018	0.097	0.473	1.61038e-71
TKT	6.4401e-41	-1.17479	0.752	0.809	1.58027e-36
PSMA7	2.87437e-92	-1.17518	0.805	0.907	7.05313e-88
POMP	1.17849e-87	-1.17654	0.739	0.843	2.89178e-83
RHEB	1.15814e-85	-1.19639	0.667	0.836	2.84184e-81
ANXA1	3.43656e-29	-1.19993	0.789	0.894	8.43263e-25
COX7A2	5.55553e-130	-1.20568	0.827	0.94	1.36322e-125
TMBIM6	4.11248e-125	-1.20932	0.869	0.955	1.00912e-120
CD63	4.47169e-131	-1.21142	0.896	0.954	1.09726e-126
BIRC3	7.90054e-58	-1.21167	0.23	0.548	1.93863e-53
NDRG1	3.94246e-66	-1.21193	0.188	0.535	9.67402e-62
ATP6V0B	1.11349e-116	-1.21303	0.653	0.87	2.73228e-112
TALDO1	5.20575e-63	-1.21612	0.738	0.843	1.27739e-58
TM4SF1	2.8451e-53	-1.21709	0.877	0.94	6.98131e-49
PSMB7	6.66529e-106	-1.22201	0.679	0.858	1.63553e-101
RPS27L	3.02762e-54	-1.22416	0.771	0.822	7.42917e-50
RHOA	1.40902e-74	-1.22512	0.754	0.86	3.45745e-70
SELK	1.0899e-89	-1.2254	0.648	0.865	2.6744e-85
PLAUR	1.64982e-81	-1.22775	0.223	0.64	4.04832e-77
MYL6	2.64375e-96	-1.23585	0.964	0.986	6.48724e-92
TACSTD2	2.74363e-27	-1.23652	0.924	0.938	6.73232e-23
FBLN5	2.61044e-09	-1.23756	0.13	0.215	6.40551e-05
MANF	8.76639e-71	-1.23879	0.44	0.712	2.1511e-66
AKR1B1	1.43993e-25	-1.23905	0.201	0.391	3.5333e-21
SSR3	2.50326e-54	-1.28634	0.708	0.799	6.14249e-50
GLRX	3.94122e-38	-1.28691	0.35	0.559	9.67096e-34
SLC3A2	1.80634e-37	-1.28744	0.718	0.773	4.4324e-33
PFDN2	5.22384e-92	-1.28796	0.662	0.838	1.28183e-87
PPIF	5.46793e-26	-1.29345	0.353	0.501	1.34172e-21
ANXA3	5.57767e-55	-1.29691	0.421	0.66	1.36865e-50
TMSB4X	1.69982e-22	-1.33795	0.9	0.905	4.17101e-18
ERO1A	5.70296e-89	-1.3463	0.147	0.562	1.39939e-84
CLIC1	1.72215e-137	-1.34657	0.831	0.934	4.2258e-133
FBXO32	3.77595e-39	-1.35221	0.349	0.58	9.26542e-35
KYNU	5.23098e-52	-1.35487	0.069	0.355	1.28358e-47
ATF4	1.67391e-77	-1.38671	0.795	0.872	4.10745e-73
HSPA5	1.80728e-20	-1.39117	0.719	0.77	4.4347e-16
OAZ1	4.98576e-145	-1.39721	0.905	0.957	1.22341e-140
TXNRD1	2.52603e-73	-1.40926	0.162	0.52	6.19836e-69
RHOC	3.03564e-91	-1.4175	0.718	0.83	7.44886e-87
IFITM3	8.20768e-57	-1.41796	0.772	0.867	2.014e-52
SERPINB3	4.61851e-46	-1.43049	0	0.215	1.13329e-41
PGK1	7.94971e-90	-1.43788	0.583	0.78	1.9507e-85
FBXO2	4e-64	-1.45754	0.104	0.441	9.8152e-60
UBE2D3	4.06665e-102	-1.46878	0.744	0.881	9.97875e-98
TXN	6.71575e-134	-1.4798	0.9	0.956	1.64791e-129
KRT16	1.1983e-25	-1.48661	0.169	0.368	2.94039e-21
TPI1	6.04896e-107	-1.48978	0.849	0.918	1.48429e-102
TMED9	3.75698e-129	-1.49998	0.572	0.84	9.21888e-125
PRELID1	2.55681e-152	-1.53747	0.775	0.928	6.27391e-148
ANXA5	3.03031e-59	-1.54247	0.633	0.765	7.43578e-55
KRT19	7.37582e-58	-1.55144	0.788	0.887	1.80988e-53
PDZK1IP1	1.68694e-44	-1.55969	0.65	0.735	4.1394e-40
SMS	2.91323e-90	-1.56282	0.564	0.794	7.14849e-86
SQSTM1	7.71636e-79	-1.56984	0.766	0.855	1.89344e-74
PFN1	1.20392e-142	-1.58352	0.858	0.959	2.95419e-138
CHI3L1	2.1841e-16	-1.61684	0.244	0.389	5.35934e-12
ENO1	4.36187e-130	-1.61878	0.899	0.96	1.07032e-125
AKR1C2	3.04124e-29	-1.62907	0.004	0.148	7.4626e-25
ALDOA	6.76016e-115	-1.63195	0.896	0.942	1.65881e-110
KRT23	7.89782e-28	-1.63647	0.354	0.548	1.93797e-23
TMSB10	2.60612e-94	-1.63919	0.975	0.99	6.3949e-90
MYDGF	8.16967e-130	-1.66771	0.665	0.87	2.00467e-125
HIST1H1C	5.1279e-56	-1.67272	0.293	0.578	1.25828e-51
SLPI	5.16397e-60	-1.68482	0.819	0.911	1.26714e-55
LAMB3	2.46601e-156	-1.69242	0.051	0.662	6.0511e-152
SEC61G	1.87122e-111	-1.70696	0.765	0.865	4.59161e-107
TIMP1	2.06811e-69	-1.73369	0.651	0.826	5.07474e-65
PKM	2.32507e-131	-1.75316	0.681	0.89	5.70525e-127
CARHSP1	8.27653e-140	-1.77289	0.367	0.817	2.03089e-135
DEFB1	1.92073e-32	-1.77892	0.195	0.432	4.71308e-28
RPS17	7.47556e-178	-1.78312	0.938	0.989	1.83435e-173
IGFBP3	1.28299e-43	-1.78916	0.148	0.423	3.14819e-39
S100A16	1.9587e-110	-1.80564	0.681	0.851	4.80625e-106
ADM	3.24715e-60	-1.81204	0.055	0.366	7.96786e-56
LGALS1	1.32165e-45	-1.86688	0.554	0.73	3.24308e-41
S100A7	1.22125e-30	-1.88624	0.001	0.149	2.99671e-26
HSPB1	2.0325e-59	-1.89895	0.366	0.661	4.98735e-55
MGST1	2.5129e-163	-1.90355	0.855	0.945	6.16615e-159
GCLM	4.11382e-94	-1.91425	0.15	0.568	1.00945e-89
S100A14	9.59337e-157	-1.92453	0.553	0.888	2.35402e-152
HMGA1	2.93732e-129	-1.96421	0.511	0.824	7.20759e-125
TNFRSF12A	3.63736e-93	-1.98043	0.476	0.776	8.92535e-89
AKR1C1	1.53293e-42	-2.00654	0.018	0.236	3.76149e-38
SH3BGRL3	2.19546e-126	-2.05194	0.647	0.857	5.38721e-122
HMOX1	2.32309e-77	-2.07843	0.013	0.366	5.70041e-73
C15orf48	9.42259e-76	-2.09244	0.144	0.529	2.31211e-71
S100A6	1.60034e-139	-2.17115	0.909	0.971	3.9269e-135
SFN	6.455e-109	-2.17442	0.313	0.727	1.58393e-104
ANXA2	5.81329e-132	-2.2892	0.875	0.933	1.42646e-127
S100A2	3.26799e-84	-2.30409	0.138	0.56	8.019e-80
LDHA	3.02271e-132	-2.32134	0.747	0.9	7.41712e-128
AKR1C3	3.55149e-38	-2.32667	0.095	0.328	8.71465e-34
FTL	9.83297e-131	-2.4306	0.961	0.993	2.41282e-126
S100A11	5.85459e-166	-2.47517	0.858	0.955	1.4366e-161
LTF	4.46246e-12	-2.56429	0.647	0.658	1.095e-07
CSTB	1.60478e-166	-2.57085	0.769	0.93	3.93781e-162
S100A10	8.246e-125	-2.65644	0.687	0.872	2.0234e-120
SERPINB4	3.89466e-68	-2.66302	0	0.306	9.55672e-64
MT2A	1.88041e-47	-2.67491	0.663	0.763	4.61415e-43
KRT81	1.84656e-75	-2.75654	0.091	0.492	4.53108e-71
FTH1	5.29314e-163	-2.79694	0.993	1	1.29883e-158
SAT1	1.86814e-120	-2.84058	0.764	0.923	4.58403e-116
CCL2	1.27889e-31	-2.8644	0.06	0.257	3.13815e-27
RARRES1	1.13896e-83	-2.9837	0.352	0.691	2.79477e-79
OVOS2	2.31076e-112	-2.9992	0.029	0.504	5.67013e-108
KRT6B	3.82753e-153	-3.04456	0.118	0.714	9.392e-149
FDCSP	2.41751e-32	-3.09631	0.058	0.266	5.9321e-28
KRT17	7.20883e-107	-3.15017	0.148	0.642	1.7689e-102
SOD2	1.14467e-71	-3.20114	0.709	0.875	2.8088e-67
LCN2	2.79469e-168	-3.52682	0.224	0.798	6.85761e-164
CXCL8	1.52701e-105	-3.59168	0.094	0.581	3.74699e-101
WFDC2	1.37494e-120	-3.71176	0.579	0.858	3.37384e-116
SAA1	1.18669e-111	-3.73081	0.466	0.809	2.9119e-107
CXCL1	5.77496e-63	-3.76576	0.199	0.546	1.41706e-58
SAA2	5.48492e-126	-3.89954	0.197	0.691	1.34589e-121
S100A9	1.09539e-148	-4.45088	0.123	0.704	2.68786e-144
PI3	8.5157e-152	-4.52434	0.106	0.696	2.08958e-147
S100A8	6.30219e-95	-4.89818	0.01	0.421	1.54643e-90

## Sheet: DEGs of BCs 
	p_val	avg_log2FC	pct.1	pct.2	p_val_adj
CXCL14	7.80795e-34	3.98825	0.81	0.163	1.91592e-29
ACTA2	6.97908e-30	3.51033	1	0.413	1.71253e-25
MUCL1	2.33119e-126	2.92826	0.762	0.017	5.72027e-122
APOE	7.55544e-15	2.87388	0.857	0.659	1.85395e-10
MT-ND3	3.31444e-20	2.86243	0.952	0.91	8.13298e-16
CARMN	2.90546e-35	2.77496	0.643	0.087	7.12941e-31
MT-ATP6	4.83082e-21	2.67858	0.976	0.961	1.18539e-16
PIP	2.57457e-167	2.64826	0.762	0.007	6.31749e-163
JUND	8.87043e-17	2.59149	0.714	0.259	2.17663e-12
MYH11	4.07474e-40	2.57313	0.643	0.073	9.99861e-36
SFRP1	1.21864e-15	2.55452	0.833	0.586	2.99029e-11
FOS	6.44676e-07	2.52937	0.714	0.52	0.0158191
MT-CYB	1.0603e-20	2.40949	1	0.961	2.60176e-16
CSRP1	2.43386e-18	2.40323	0.881	0.553	5.9722e-14
AZGP1	3.94416e-24	2.32648	0.667	0.149	9.67818e-20
HSPA1A	2.61264e-18	2.30899	0.857	0.419	6.41089e-14
RP11-394O4.5	3.07598e-50	2.29879	0.524	0.033	7.54784e-46
PDGFA	2.05374e-21	2.28024	0.762	0.251	5.03947e-17
IGFBP5	4.90724e-51	2.25629	0.69	0.061	1.20414e-46
TAGLN	1.4789e-17	2.25484	0.976	0.708	3.62892e-13
FOSB	1.84482e-10	2.21319	0.619	0.281	4.52681e-06
SYT8	1.4067e-18	2.1483	0.667	0.203	3.45176e-14
C2orf40	1.98125e-13	2.14391	0.81	0.591	4.8616e-09
SPARCL1	1.31887e-19	2.132	0.929	0.597	3.23623e-15
POSTN	3.77466e-55	2.12565	0.69	0.053	9.26227e-51
TFF3	1.24282e-148	2.119	0.738	0.009	3.04964e-144
OXTR	3.04221e-27	2.09093	0.643	0.115	7.46497e-23
EGR1	5.52838e-15	2.07518	0.762	0.331	1.35655e-10
MT-CO3	4.90184e-16	2.06881	0.976	0.959	1.20281e-11
SEMA3C	8.72151e-23	2.04138	0.762	0.228	2.14008e-18
TPM2	7.27131e-19	2.02077	1	0.916	1.78424e-14
CD81	1.4731e-16	2.00971	0.833	0.498	3.6147e-12
CMYA5	6.8904e-24	1.99774	0.643	0.139	1.69077e-19
SCGB2A2	1.53665e-14	1.98289	0.333	0.055	3.77064e-10
SYNM	4.3916e-09	1.94214	0.524	0.237	0.000107761
TESC	1.82499e-35	1.87363	0.619	0.076	4.47816e-31
XIST	1.19679e-11	1.86576	0.857	0.684	2.93669e-07
FMO2	3.37577e-35	1.77261	0.524	0.053	8.28347e-31
ALDH7A1	3.45335e-18	1.76698	0.667	0.204	8.47383e-14
TPM1	1.13804e-13	1.76094	0.929	0.902	2.79251e-09
MT-ND1	9.24431e-11	1.75986	0.929	0.984	2.26837e-06
TIMP3	1.02712e-11	1.75769	0.595	0.242	2.52035e-07
NFIB	8.69743e-13	1.72273	0.833	0.578	2.13417e-08
PIK3R1	5.64446e-10	1.72121	0.738	0.557	1.38504e-05
GNAS	1.44837e-16	1.72032	0.881	0.664	3.55401e-12
MME	1.91721e-16	1.69861	0.595	0.174	4.70446e-12
DST	1.22228e-09	1.67715	0.857	0.747	2.99923e-05
MT-CO1	2.74168e-11	1.65349	0.952	0.984	6.72754e-07
NTRK2	9.32917e-13	1.64929	0.667	0.292	2.28919e-08
MT-ND4	8.95088e-13	1.63674	0.976	0.978	2.19637e-08
RCAN1	1.07695e-12	1.63613	0.571	0.191	2.64263e-08
CDKN1C	6.48714e-21	1.61453	0.643	0.153	1.59182e-16
CRIM1	8.617e-16	1.60377	0.548	0.145	2.11444e-11
HSPA1B	1.51558e-09	1.58198	0.643	0.334	3.71894e-05
ITGBL1	1.71702e-27	1.57871	0.548	0.078	4.21322e-23
CPE	2.73598e-09	1.57679	0.595	0.298	6.71354e-05
TSHZ2	3.38681e-17	1.57433	0.905	0.623	8.31055e-13
ATP2B1	5.81598e-07	1.56955	0.643	0.427	0.0142713
ZFP36L2	2.40016e-08	1.55347	0.786	0.635	0.00058895
GPM6B	9.04068e-12	1.54888	0.595	0.244	2.2184e-07
CYP26A1	5.41945e-66	1.49572	0.452	0.013	1.32982e-61
CIRBP	3.0694e-13	1.47806	0.905	0.772	7.53169e-09
ITM2A	2.41028e-22	1.474	0.595	0.122	5.91435e-18
MT-ND5	4.44605e-09	1.4619	0.929	0.9	0.000109097
DMD	1.80087e-13	1.45574	0.5	0.143	4.41896e-09
NEXN	3.99416e-28	1.44728	0.524	0.068	9.80088e-24
NFIA	1.24193e-21	1.44414	0.548	0.103	3.04746e-17
OGFRL1	2.23242e-14	1.43756	0.738	0.344	5.47791e-10
CXXC5	2.61285e-16	1.41926	0.667	0.219	6.41142e-12
A2M	2.10655e-13	1.41636	0.833	0.436	5.16906e-09
CNN1	7.27768e-13	1.40467	0.595	0.207	1.7858e-08
RSRP1	1.68371e-11	1.39773	0.69	0.339	4.13148e-07
SCPEP1	5.98504e-10	1.39761	0.786	0.526	1.46861e-05
IRX2	7.75833e-10	1.39452	0.69	0.39	1.90374e-05
SSPN	2.56911e-11	1.38183	0.643	0.297	6.30407e-07
MATN2	1.82553e-38	1.37971	0.571	0.057	4.47948e-34
DDX17	1.94777e-08	1.36312	0.786	0.596	0.000477943
COL4A2	1.04347e-06	1.35794	0.5	0.259	0.0256047
ITPR1	1.5105e-10	1.33855	0.381	0.096	3.70646e-06
NPTN	1.29383e-15	1.33711	0.524	0.132	3.17481e-11
ST5	9.36233e-09	1.33503	0.667	0.373	0.000229733
COL14A1	5.1335e-32	1.33495	0.476	0.047	1.25966e-27
ANO1	3.64001e-08	1.33447	0.571	0.306	0.000893186
ID4	1.51416e-09	1.3123	0.69	0.354	3.71546e-05
PPP1R12A	3.8845e-10	1.29402	0.69	0.402	9.53178e-06
SLMAP	7.68893e-07	1.28617	0.476	0.231	0.0188671
MYL9	8.75553e-08	1.27783	0.857	0.846	0.00214843
TFAP2C	7.29748e-08	1.27431	0.548	0.276	0.00179066
PLXDC2	1.41577e-08	1.26677	0.548	0.267	0.000347401
CSAD	6.88338e-14	1.26639	0.571	0.172	1.68904e-09
SCGB3A1	2.74227e-71	1.2627	0.405	0.007	6.72898e-67
ITGB1	1.34519e-08	1.26071	0.881	0.832	0.000330082
ITM2B	8.61662e-15	1.2509	0.929	0.934	2.11435e-10
CC2D1A	9.92436e-12	1.24575	0.619	0.247	2.43524e-07
GAS6	6.80407e-09	1.24285	0.643	0.344	0.000166958
SEPP1	8.09434e-08	1.22856	0.619	0.341	0.00198619
SCGB1D2	1.53635e-22	1.21739	0.214	0.011	3.76989e-18
TNNI2	2.59399e-21	1.21677	0.286	0.025	6.36514e-17
GOLGA8A	4.62605e-10	1.21324	0.31	0.066	1.13514e-05
NTN4	3.50791e-11	1.2037	0.476	0.145	8.60771e-07
ATRX	2.77865e-07	1.20093	0.619	0.375	0.00681825
TFF1	1.15954e-62	1.18064	0.357	0.007	2.84529e-58
ADAMTS5	5.148e-07	1.16696	0.31	0.092	0.0126322
SON	5.41779e-10	1.15838	0.857	0.73	1.32942e-05
PHF3	6.77449e-08	1.14603	0.548	0.259	0.00166232
STAC2	2.1469e-23	1.14589	0.452	0.061	5.26806e-19
CITED4	1.78779e-12	1.1451	0.5	0.144	4.38688e-08
BCAM	1.37766e-06	1.13509	0.476	0.233	0.0338051
CYR61	3.93522e-07	1.13195	0.429	0.159	0.00965625
TRNP1	1.39786e-28	1.1276	0.524	0.067	3.43006e-24
SH3BGRL	9.83897e-07	1.12254	0.619	0.395	0.0241429
PIK3C2G	7.98697e-17	1.11536	0.357	0.053	1.95984e-12
COL4A1	2.96333e-08	1.1127	0.286	0.068	0.000727142
PTPN14	2.11454e-07	1.08922	0.5	0.231	0.00518866
GRIA4	5.34473e-40	1.08456	0.429	0.026	1.31149e-35
AHR	7.58509e-07	1.07875	0.524	0.254	0.0186123
SEMA5A	6.86975e-09	1.07163	0.429	0.139	0.00016857
CRYAB	7.01161e-10	1.06788	0.881	0.76	1.72051e-05
KCTD12	6.84476e-21	1.06565	0.405	0.054	1.67957e-16
SFRP2	5.55157e-38	1.06258	0.31	0.012	1.36224e-33
TF	2.22744e-30	1.06257	0.357	0.025	5.46568e-26
ITGA11	2.98601e-42	1.06223	0.357	0.016	7.32708e-38
ARL4C	5.50275e-09	1.05479	0.619	0.313	0.000135026
SYNPO2	6.24837e-12	1.0515	0.333	0.066	1.53323e-07
AGR2	1.91834e-07	1.05071	0.357	0.116	0.00470723
METRN	1.54422e-11	1.04792	0.405	0.098	3.7892e-07
IRX1	1.3247e-06	1.0407	0.571	0.315	0.0325056
CRISPLD1	2.73109e-13	1.03927	0.31	0.05	6.70154e-09
GRAMD3	8.3836e-08	1.03239	0.548	0.27	0.00205717
NRG2	2.58203e-28	1.02974	0.357	0.028	6.33579e-24
NREP	4.80716e-07	1.01876	0.31	0.093	0.0117958
EPM2AIP1	1.63023e-11	1.00884	0.405	0.101	4.00026e-07
TRPS1	4.02758e-08	1.00312	0.405	0.134	0.000988288
IL17RD	2.0508e-11	1.0017	0.405	0.103	5.03225e-07
DDX5	2.2944e-07	0.998772	0.881	0.801	0.00562999
TMEM98	2.3263e-07	0.997824	0.571	0.299	0.00570829
PDE1C	6.6618e-09	0.987284	0.31	0.075	0.000163467
SAMD5	2.80419e-09	0.98683	0.333	0.084	6.88091e-05
CTSF	2.40462e-16	0.98679	0.5	0.11	5.90045e-12
KMT2A	1.80556e-06	0.983708	0.476	0.242	0.0443049
PLCB1	6.47784e-13	0.96371	0.357	0.071	1.58953e-08
IFI27	1.36372e-13	0.958942	0.214	0.022	3.34631e-09
WLS	2.05995e-08	0.956463	0.548	0.243	0.000505471
BOD1L1	2.56656e-07	0.951142	0.429	0.171	0.00629783
SESN3	4.4805e-10	0.946551	0.429	0.13	1.09943e-05
ETV1	2.44499e-12	0.941412	0.31	0.053	5.99951e-08
EDN3	1.32646e-42	0.933748	0.333	0.012	3.25487e-38
PLPP3	1.33772e-07	0.932857	0.31	0.085	0.0032825
KIAA1217	8.36241e-09	0.929316	0.476	0.173	0.000205197
BMP5	6.99273e-14	0.926543	0.19	0.017	1.71588e-09
ASH1L	9.28507e-07	0.923769	0.524	0.277	0.0227837
GOLGA8B	4.07934e-11	0.921304	0.381	0.092	1.00099e-06
PIBF1	2.57767e-09	0.916527	0.333	0.084	6.32509e-05
COL18A1	3.94136e-07	0.914519	0.429	0.169	0.0096713
WDR86	3.52072e-11	0.912745	0.333	0.07	8.63915e-07
RPL3	4.33527e-11	0.910661	0.976	1	1.06379e-06
GRP	9.29325e-09	0.909855	0.333	0.087	0.000228038
ZNF91	9.59608e-08	0.898383	0.357	0.114	0.00235469
CPXM1	1.69358e-36	0.892943	0.286	0.011	4.15571e-32
COLCA1	2.71781e-07	0.889437	0.333	0.103	0.00666897
S100A1	3.19592e-11	0.884746	0.333	0.069	7.84215e-07
TEAD1	1.30887e-10	0.875517	0.381	0.096	3.21172e-06
SLC8A1	1.3226e-37	0.85997	0.214	0.004	3.24539e-33
CPQ	2.8297e-09	0.851863	0.405	0.123	6.94351e-05
MXRA8	4.09501e-08	0.845209	0.333	0.094	0.00100483
IL17B	2.64969e-09	0.845169	0.405	0.12	6.50182e-05
FAM198B	3.22932e-17	0.842302	0.31	0.037	7.92411e-13
FBXL22	1.5029e-18	0.83102	0.167	0.008	3.68781e-14
IL11RA	1.1302e-18	0.822002	0.452	0.078	2.77328e-14
SHPRH	4.91186e-08	0.82067	0.357	0.11	0.00120527
AQP1	5.61136e-11	0.814607	0.286	0.051	1.37692e-06
ADCY1	8.01812e-23	0.811777	0.167	0.006	1.96749e-18
PURA	5.43714e-08	0.80855	0.524	0.237	0.00133417
NFAT5	6.87533e-07	0.807097	0.476	0.22	0.0168707
CENPC	4.47783e-08	0.807007	0.333	0.094	0.00109877
TMEM238	4.74031e-23	0.806287	0.31	0.026	1.16318e-18
SEMA6D	2.75831e-24	0.80143	0.31	0.025	6.76834e-20
COBLL1	8.4737e-08	0.783331	0.333	0.095	0.00207928
TNRC18	1.48333e-07	0.775499	0.214	0.043	0.00363979
ITGB5	4.25398e-07	0.774339	0.381	0.14	0.0104384
RPS4X	1.75732e-08	0.769646	1	1	0.00043121
THSD4	3.09896e-14	0.766984	0.262	0.032	7.60424e-10
HACD3	1.62422e-06	0.756207	0.476	0.229	0.0398551
MAP9	7.29521e-08	0.747243	0.357	0.11	0.0017901
SORBS2	1.63727e-21	0.740577	0.262	0.02	4.01754e-17
IRX5	5.48232e-14	0.739028	0.381	0.074	1.34525e-09
GAN	3.16137e-07	0.737533	0.357	0.119	0.00775737
DDX26B	9.70441e-07	0.728179	0.19	0.039	0.0238127
FGFR2	3.09071e-10	0.72794	0.333	0.076	7.58398e-06
LMOD1	6.0364e-09	0.726762	0.31	0.072	0.000148121
SERPINI1	3.97684e-12	0.72011	0.286	0.045	9.75838e-08
HTRA1	5.37503e-07	0.707369	0.357	0.118	0.0131892
CRYM	3.93635e-25	0.69725	0.262	0.016	9.65903e-21
FABP4	1.33517e-19	0.695742	0.167	0.007	3.27625e-15
GBP1	9.25017e-07	0.686184	0.286	0.08	0.0226981
KIF13A	8.72702e-07	0.682634	0.262	0.071	0.0214144
APLN	1.10139e-17	0.678023	0.19	0.012	2.7026e-13
MRVI1	1.16624e-33	0.677341	0.238	0.007	2.86172e-29
LINC00936	7.02304e-09	0.672017	0.286	0.065	0.000172331
KLHL13	1.2201e-08	0.65533	0.333	0.086	0.000299389
ZNF704	3.28051e-10	0.644351	0.214	0.031	8.04972e-06
FRZB	8.2292e-20	0.637276	0.31	0.031	2.01928e-15
SULF1	2.65861e-07	0.633828	0.214	0.044	0.00652371
HEY1	1.61886e-12	0.633598	0.262	0.037	3.97236e-08
ANK3	3.38829e-09	0.633102	0.238	0.043	8.31418e-05
NBEA	2.76092e-14	0.622805	0.19	0.016	6.77473e-10
SDPR	9.40691e-12	0.617161	0.214	0.026	2.30827e-07
TGFBR3	8.51307e-12	0.608257	0.262	0.039	2.08894e-07
SCUBE2	9.0212e-23	0.602821	0.167	0.006	2.21362e-18
ANKMY2	6.10589e-11	0.600669	0.286	0.053	1.49826e-06
HLA-DRA	3.90854e-11	0.596704	0.19	0.022	9.59077e-07
BOC	2.0189e-06	0.577906	0.286	0.082	0.0495398
METTL7A	3.35646e-10	0.571935	0.238	0.039	8.23608e-06
RHOU	3.81264e-10	0.568536	0.167	0.019	9.35544e-06
ZMAT1	3.84772e-09	0.563998	0.143	0.016	9.44154e-05
LUZP2	5.25361e-11	0.560158	0.119	0.008	1.28913e-06
FMOD	7.48757e-09	0.557178	0.286	0.062	0.00018373
ARRB1	1.33803e-11	0.555824	0.262	0.041	3.28326e-07
NR2F2	1.71955e-08	0.544099	0.262	0.056	0.000421943
SPP1	1.36157e-09	0.540493	0.548	0.193	3.34102e-05
MLPH	1.97323e-08	0.539563	0.143	0.017	0.000484191
AP000769.1	8.08531e-09	0.538959	0.167	0.022	0.000198397
C3orf58	2.8412e-07	0.534588	0.262	0.063	0.00697173
LGR6	1.3065e-32	0.533451	0.214	0.006	3.20589e-28
GLT8D2	2.85842e-10	0.53345	0.357	0.083	7.014e-06
RBMS3	8.30011e-07	0.530536	0.286	0.08	0.0203668
SUGCT	8.79764e-11	0.527611	0.214	0.03	2.15876e-06
CCDC136	4.56392e-08	0.518542	0.167	0.025	0.00111989
CEP126	3.2609e-08	0.509828	0.238	0.048	0.00080016
CXorf23	1.51963e-06	0.506521	0.19	0.039	0.0372886
RPL23	8.4927e-07	-0.502411	0.976	0.993	0.0208394
ORMDL2	8.00203e-07	-0.508856	0.19	0.643	0.0196354
MEA1	4.92055e-07	-0.511402	0.167	0.623	0.012074
ZDHHC12	1.86339e-06	-0.513668	0.071	0.48	0.0457238
EMC4	1.98804e-06	-0.548964	0.31	0.733	0.0487826
TAF9	1.82475e-06	-0.55934	0.071	0.462	0.0447758
SUMO1	5.54506e-07	-0.561153	0.31	0.778	0.0136065
RPA3	1.95226e-06	-0.562056	0.214	0.627	0.0479044
METTL5	3.69711e-07	-0.566997	0.119	0.596	0.00907198
MSN	1.8186e-06	-0.567347	0.238	0.643	0.0446248
TAX1BP3	1.98155e-06	-0.56754	0.119	0.541	0.0486233
HINT1	7.38824e-07	-0.568165	0.81	0.983	0.0181293
RPS12	7.29991e-07	-0.569409	1	0.999	0.0179125
TMEM54	1.85501e-06	-0.573693	0.095	0.529	0.0455182
DCUN1D5	1.90213e-06	-0.5783	0.024	0.403	0.0466746
JOSD2	1.31018e-06	-0.581683	0.19	0.628	0.0321493
PSMC3	1.70599e-06	-0.585855	0.19	0.663	0.0418616
MRPS18A	1.64932e-06	-0.586383	0.119	0.532	0.040471
EIF4E2	8.12276e-07	-0.587645	0.167	0.618	0.0199316
UBA52	2.17185e-07	-0.590554	0.881	0.991	0.00532928
SNRPA1	1.19127e-06	-0.59167	0.167	0.614	0.0292314
NDUFAF2	5.43389e-07	-0.591931	0.119	0.578	0.0133337
RPL36AL	5.04019e-07	-0.594428	0.762	0.985	0.0123676
C6orf1	1.38913e-06	-0.594998	0.095	0.514	0.0340864
RAB11A	1.2623e-06	-0.601743	0.286	0.728	0.0309743
OSMR	3.52288e-07	-0.612067	0	0.407	0.00864445
RPL13A	1.91873e-07	-0.623519	0.952	1	0.00470817
CHCHD2	1.89947e-06	-0.628409	0.81	0.982	0.0466091
MRPL18	1.06977e-06	-0.631075	0.214	0.674	0.02625
RPS25	1.02936e-07	-0.633671	0.952	0.998	0.00252584
NBEAL1	3.97956e-07	-0.634695	0.31	0.751	0.00976506
TMBIM1	7.98915e-07	-0.635314	0.048	0.468	0.0196038
SFT2D1	1.7332e-06	-0.638561	0.238	0.658	0.0425292
ACP1	1.35684e-09	-0.639096	0.143	0.715	3.32942e-05
DGUOK	1.11896e-06	-0.642326	0.381	0.83	0.0274571
PIN4	3.56507e-07	-0.642444	0.167	0.621	0.00874797
ZNF593	4.05465e-07	-0.645324	0.19	0.647	0.00994929
TCEB1	1.57831e-06	-0.645461	0.381	0.819	0.0387285
CNIH4	2.36738e-07	-0.646284	0.333	0.81	0.00580908
CHMP4B	6.20367e-08	-0.646487	0.095	0.582	0.00152226
TMEM147	1.27581e-07	-0.647132	0.381	0.814	0.00313058
C16orf13	1.18851e-06	-0.650607	0.286	0.728	0.0291637
LRRC59	7.79023e-07	-0.651193	0.095	0.537	0.0191157
TOMM5	1.18316e-06	-0.65596	0.071	0.474	0.0290323
MRPL13	1.20118e-07	-0.65644	0.143	0.637	0.00294746
LYRM4	3.22819e-07	-0.658006	0.143	0.597	0.00792132
PHF5A	8.48208e-08	-0.661077	0.071	0.525	0.00208133
HSBP1	2.30468e-07	-0.66124	0.524	0.893	0.00565523
TMEM141	3.86257e-07	-0.663185	0.238	0.706	0.00947796
SLC25A39	2.49276e-07	-0.663581	0.095	0.535	0.00611674
TRAPPC1	5.51415e-09	-0.663635	0.333	0.845	0.000135306
FKBP2	5.81615e-07	-0.665212	0.524	0.857	0.0142717
TMEM219	1.62422e-06	-0.665424	0.262	0.676	0.039855
PRR34-AS1	1.15009e-06	-0.674525	0	0.381	0.0282208
UCHL3	1.34312e-06	-0.675898	0.143	0.548	0.0329574
UQCR10	9.5375e-07	-0.676667	0.548	0.909	0.0234031
ZNF90	3.20097e-08	-0.682948	0.024	0.478	0.000785455
IMP4	7.16643e-07	-0.683641	0.119	0.557	0.017585
MRPL47	1.3856e-06	-0.684343	0.167	0.586	0.034
BAX	1.31467e-06	-0.687325	0.214	0.623	0.0322594
CALM2	6.69857e-07	-0.688675	0.667	0.936	0.0164369
DAB2	2.03464e-07	-0.689425	0.048	0.505	0.00499259
COPZ1	2.76579e-07	-0.690977	0.238	0.701	0.00678669
TMEM134	2.58296e-07	-0.69647	0.238	0.688	0.00633807
BRK1	6.33777e-07	-0.698022	0.548	0.891	0.0155516
ATP6V1F	3.61348e-07	-0.698473	0.429	0.839	0.00886676
RPL27	9.09385e-10	-0.700645	0.952	0.996	2.23145e-05
KRTCAP3	5.78344e-07	-0.703211	0.119	0.555	0.0141914
LEMD1	6.53139e-07	-0.703256	0	0.394	0.0160267
SF3B5	7.55809e-08	-0.704584	0.452	0.884	0.0018546
PRDX5	3.02758e-07	-0.706866	0.738	0.943	0.00742908
MRPS7	4.94321e-08	-0.715682	0.167	0.638	0.00121296
UQCC2	9.49172e-07	-0.716147	0.19	0.594	0.0232908
RNF7	3.50148e-07	-0.717873	0.476	0.841	0.00859192
PPDPF	1.20187e-08	-0.718782	0.738	0.962	0.000294915
VAMP8	8.83031e-07	-0.719311	0.619	0.889	0.0216678
PPA1	1.91666e-08	-0.721652	0.262	0.756	0.00047031
PFDN4	1.2528e-07	-0.723843	0.262	0.731	0.00307411
BEST1	4.84856e-08	-0.727974	0	0.447	0.00118974
RPL4	4.84796e-08	-0.730658	0.81	0.989	0.00118959
PRR13	4.54152e-09	-0.733577	0.214	0.713	0.00011144
NPM3	9.22708e-07	-0.73485	0.167	0.558	0.0226414
CKS1B	1.39771e-06	-0.73514	0.31	0.739	0.0342969
RPS16	2.0537e-10	-0.735628	0.929	0.995	5.03936e-06
PFDN6	2.96455e-08	-0.735651	0.095	0.579	0.000727442
RPL7	4.75267e-12	-0.740241	0.952	0.998	1.16621e-07
SLC2A1	7.29758e-07	-0.745912	0.048	0.445	0.0179068
POLR2F	3.03227e-08	-0.747723	0.381	0.79	0.000744058
CXCL16	4.6151e-08	-0.748753	0.024	0.491	0.00113245
SYNGR2	3.97535e-09	-0.757004	0.024	0.533	9.75472e-05
RPL21	4.92368e-10	-0.758895	1	0.999	1.20817e-05
CD63	1.22209e-08	-0.759983	0.857	0.993	0.000299876
APRT	9.13662e-07	-0.760159	0.69	0.925	0.0224194
CIB1	6.18459e-08	-0.763622	0.286	0.766	0.00151758
NHP2	7.27843e-07	-0.763644	0.5	0.834	0.0178598
SERF2	1.2231e-07	-0.76595	0.833	0.992	0.00300124
COX8A	4.3774e-07	-0.768635	0.571	0.93	0.0107413
ARPC2	1.01229e-07	-0.769126	0.667	0.954	0.00248395
CISD1	5.80978e-08	-0.774527	0.167	0.654	0.0014256
RPL38	4.98542e-08	-0.780531	0.857	0.996	0.00122332
COX5A	2.28045e-08	-0.786581	0.429	0.835	0.000559576
C19orf70	3.20164e-07	-0.787305	0.429	0.803	0.00785618
COX7B	1.46907e-06	-0.787481	0.548	0.878	0.036048
TBCA	2.61012e-09	-0.78961	0.595	0.949	6.4047e-05
COPE	2.93982e-08	-0.791547	0.476	0.884	0.000721373
PSMD7	9.05842e-07	-0.792375	0.262	0.678	0.0222276
KDELR2	3.34479e-07	-0.79372	0.31	0.758	0.00820745
CYC1	3.02938e-08	-0.795031	0.333	0.778	0.00074335
SNU13	1.56624e-07	-0.798697	0.524	0.881	0.00384324
RAB38	3.11213e-07	-0.804163	0.024	0.442	0.00763655
TRIM47	8.80919e-08	-0.805106	0.095	0.572	0.0021616
SNRPD2	5.46909e-08	-0.806151	0.738	0.974	0.001342
RAB13	1.20302e-07	-0.808903	0.429	0.861	0.00295198
DAD1	2.06808e-08	-0.810571	0.595	0.947	0.000507466
RPL35	2.27053e-09	-0.811619	0.881	0.998	5.57143e-05
TSPO	2.106e-08	-0.814083	0.69	0.942	0.00051677
ATOX1	5.26898e-08	-0.815658	0.238	0.712	0.0012929
TBCB	1.77121e-09	-0.820457	0.262	0.771	4.34621e-05
PMEPA1	7.95272e-07	-0.823442	0.095	0.524	0.0195144
POLR2I	1.58037e-08	-0.827851	0.31	0.821	0.000387791
MRPL51	4.63693e-08	-0.830689	0.476	0.902	0.00113781
ANAPC11	7.45674e-09	-0.831147	0.571	0.911	0.000182974
TIMM13	7.11768e-07	-0.834582	0.333	0.779	0.0174654
CALM3	6.40514e-09	-0.835239	0.262	0.767	0.000157169
CARHSP1	2.13554e-11	-0.836816	0.143	0.742	5.24018e-07
SNRPD1	2.01701e-07	-0.840647	0.381	0.805	0.00494934
FDPS	1.52086e-07	-0.842315	0.19	0.634	0.00373188
AK1	2.42214e-08	-0.842736	0.238	0.701	0.000594346
UQCRH	3.89758e-09	-0.843428	0.667	0.953	9.56388e-05
HN1	7.10796e-08	-0.843689	0.119	0.565	0.00174415
PSMB6	1.14041e-06	-0.844887	0.524	0.867	0.0279834
NDUFS5	1.79364e-08	-0.851275	0.643	0.961	0.000440124
BANF1	3.19586e-08	-0.853009	0.452	0.824	0.000784201
NDUFA6	6.93823e-09	-0.856915	0.262	0.779	0.00017025
UBL5	1.49409e-07	-0.863231	0.619	0.944	0.00366619
PRDX4	1.09308e-08	-0.868273	0.31	0.778	0.00026822
PSMB2	3.49423e-08	-0.870022	0.429	0.85	0.000857415
GPX4	2.46892e-08	-0.870213	0.69	0.937	0.000605824
RPSA	6.21414e-11	-0.870523	0.905	0.99	1.52483e-06
SSR4	9.72121e-09	-0.871203	0.548	0.923	0.000238539
RBM8A	2.64933e-08	-0.872224	0.571	0.9	0.000650094
SLC16A3	2.35519e-08	-0.881335	0	0.461	0.000577916
OST4	2.8544e-08	-0.882459	0.714	0.962	0.000700412
RBX1	5.15821e-10	-0.896673	0.405	0.87	1.26572e-05
MIEN1	1.58157e-10	-0.898067	0.119	0.657	3.88086e-06
PSMB7	3.19447e-08	-0.900846	0.452	0.89	0.000783859
RPL18A	4.11506e-13	-0.913773	0.976	0.999	1.00975e-08
CTSB	1.86725e-07	-0.918332	0.19	0.628	0.00458186
ATP1B3	1.86051e-07	-0.921203	0.071	0.519	0.00456532
NQO1	1.96229e-06	-0.93575	0.167	0.584	0.0481507
TUBA1C	2.49587e-09	-0.938875	0.143	0.691	6.12437e-05
HMGA1	3.40094e-07	-0.940441	0.167	0.605	0.00834524
RPL27A	5.18733e-10	-0.941533	0.929	0.998	1.27287e-05
RPS20	4.65214e-14	-0.943322	0.905	0.996	1.14154e-09
SNRPE	1.56238e-09	-0.9477	0.524	0.91	3.83377e-05
FHL2	8.87646e-08	-0.947771	0.429	0.844	0.00217811
UPP1	5.63633e-09	-0.948608	0.095	0.6	0.000138304
BNIP3	2.764e-07	-0.949179	0.143	0.58	0.00678231
SERP1	2.98729e-08	-0.950221	0.476	0.888	0.000733021
OCIAD2	1.48002e-09	-0.951428	0.214	0.742	3.63167e-05
LAMTOR5	6.50563e-11	-0.958327	0.476	0.908	1.59635e-06
PSME2	1.38052e-07	-0.966176	0.333	0.753	0.00338752
USMG5	9.20905e-08	-0.973927	0.619	0.881	0.00225972
ATP6V0B	2.40669e-09	-0.977654	0.405	0.866	5.90553e-05
TXNDC17	1.7488e-07	-0.978084	0.333	0.774	0.0042912
MAD2L2	8.01539e-11	-0.981963	0.071	0.644	1.96682e-06
COX7C	1.91028e-10	-0.982634	0.762	0.973	4.68746e-06
PSMB3	3.12431e-10	-0.988465	0.5	0.881	7.66644e-06
UQCRQ	1.70277e-06	-0.998072	0.643	0.9	0.0417826
PGAM1	2.30747e-07	-0.998425	0.381	0.756	0.00566207
PRDX1	6.76483e-10	-1.00151	0.738	0.969	1.65995e-05
DYNLT1	8.93777e-11	-1.00448	0.381	0.866	2.19315e-06
PTTG1	3.91713e-07	-1.00527	0.024	0.44	0.00961187
GSTP1	1.0918e-11	-1.00548	0.833	0.987	2.67905e-07
YBX1	1.7287e-09	-1.00779	0.81	0.973	4.24189e-05
IRF6	9.79878e-07	-1.01393	0.214	0.614	0.0240443
NDUFB8	2.12599e-10	-1.01689	0.429	0.897	5.21675e-06
COX17	3.0981e-10	-1.01957	0.262	0.764	7.60212e-06
PRKCDBP	6.31328e-07	-1.02758	0.286	0.685	0.0154915
MRPS6	1.73895e-08	-1.02887	0.262	0.774	0.000426703
AK2	1.1696e-12	-1.0289	0.095	0.674	2.86995e-08
TMED9	4.35414e-09	-1.02951	0.5	0.917	0.000106842
C14orf2	3.51269e-08	-1.02956	0.548	0.876	0.000861943
EMP3	8.59297e-11	-1.02983	0.071	0.646	2.10854e-06
SHFM1	8.00791e-11	-1.02994	0.595	0.94	1.96498e-06
POMP	1.06676e-09	-1.03177	0.5	0.917	2.61762e-05
ARPC1B	2.93834e-10	-1.03331	0.214	0.77	7.21011e-06
SNRPG	8.00499e-09	-1.03418	0.452	0.869	0.000196426
PSMA3	7.88516e-09	-1.03521	0.238	0.727	0.000193486
FAM96B	1.07327e-10	-1.04768	0.524	0.922	2.63359e-06
MRGPRX3	3.25793e-07	-1.04924	0	0.409	0.0079943
VKORC1	1.44201e-09	-1.0532	0.31	0.773	3.53841e-05
DBI	2.294e-09	-1.05718	0.452	0.862	5.62902e-05
AGTRAP	3.78334e-12	-1.05804	0.167	0.736	9.28355e-08
RHOC	2.10167e-10	-1.06236	0.476	0.911	5.15708e-06
FABP5	1.26794e-06	-1.06333	0.119	0.538	0.0311127
SLIRP	9.66412e-08	-1.06458	0.405	0.777	0.00237138
GADD45GIP1	9.05818e-11	-1.06622	0.405	0.874	2.2227e-06
TMEM256	2.10102e-10	-1.07297	0.119	0.666	5.15548e-06
MANF	1.75516e-08	-1.07423	0.286	0.79	0.00043068
MYDGF	6.10333e-10	-1.07656	0.5	0.903	1.49764e-05
RPLP2	2.865e-15	-1.07779	0.976	0.998	7.03013e-11
LSM4	1.09563e-10	-1.09347	0.167	0.714	2.68846e-06
RNF181	2.05347e-12	-1.09933	0.238	0.836	5.03881e-08
IL32	3.24211e-10	-1.10063	0	0.537	7.9555e-06
TRMT112	3.03277e-13	-1.102	0.595	0.97	7.44182e-09
CFL1	1.2237e-12	-1.10284	0.833	0.979	3.00273e-08
EIF4EBP1	1.77535e-08	-1.10752	0.143	0.622	0.000435636
TUBB6	4.18572e-10	-1.11113	0.167	0.719	1.02709e-05
PSMB5	1.15075e-12	-1.11345	0.357	0.888	2.82371e-08
MRPL52	7.46663e-11	-1.12031	0.238	0.772	1.83216e-06
PLAUR	2.53404e-09	-1.13122	0.024	0.54	6.21802e-05
TUBB	9.63366e-07	-1.13166	0.69	0.914	0.0236391
SEC61B	2.97239e-12	-1.14485	0.595	0.947	7.29365e-08
FXYD5	2.14826e-12	-1.14962	0.238	0.811	5.27141e-08
COX6A1	1.59943e-14	-1.15673	0.762	0.979	3.92468e-10
UBE2D3	7.18865e-09	-1.15723	0.357	0.814	0.000176395
SERINC2	4.91731e-07	-1.16695	0.333	0.692	0.0120661
PSMA7	4.39114e-11	-1.17626	0.571	0.934	1.0775e-06
LINC00152	4.79833e-10	-1.18598	0	0.531	1.17741e-05
GSTO1	1.51515e-11	-1.19375	0.619	0.938	3.71788e-07
COX7A2	3.45039e-14	-1.21084	0.69	0.966	8.46658e-10
ATP5I	4.63681e-10	-1.23039	0.429	0.876	1.13778e-05
TMEM258	9.0988e-14	-1.23209	0.524	0.925	2.23266e-09
B2M	7.08708e-12	-1.24067	0.929	0.997	1.73903e-07
EIF5A	3.44017e-09	-1.24215	0.5	0.841	8.44149e-05
TGFBI	1.63918e-06	-1.24942	0.048	0.436	0.0402222
PLP2	2.23029e-12	-1.28049	0.524	0.928	5.47269e-08
HLA-B	1.08041e-08	-1.2843	0.595	0.948	0.000265111
ATP5J2	4.99938e-11	-1.30815	0.476	0.895	1.22675e-06
C10orf10	1.08715e-06	-1.32746	0.095	0.496	0.0266766
NOP10	6.03465e-15	-1.33009	0.405	0.903	1.48078e-10
CLDN7	1.16089e-10	-1.34199	0.071	0.614	2.84859e-06
ID3	3.65326e-07	-1.34375	0.048	0.483	0.00896437
PRELID1	9.40606e-15	-1.36089	0.452	0.932	2.30806e-10
NNMT	5.39392e-10	-1.38602	0.381	0.857	1.32356e-05
CD44	1.91844e-13	-1.39375	0.31	0.896	4.70748e-09
CLIC1	1.17499e-16	-1.41079	0.595	0.974	2.88318e-12
OAZ1	1.16669e-15	-1.41821	0.714	0.982	2.86283e-11
TM4SF1	5.1596e-10	-1.43483	0.429	0.877	1.26606e-05
H2AFZ	1.63035e-13	-1.49121	0.548	0.947	4.00056e-09
SQSTM1	1.64498e-07	-1.50069	0.476	0.806	0.00403645
PHLDA2	2.92067e-09	-1.5042	0.119	0.617	7.16675e-05
ID1	1.05117e-06	-1.51865	0.143	0.557	0.0257936
RARRES1	1.75805e-10	-1.51934	0.048	0.609	4.31391e-06
MIF	1.17553e-13	-1.52015	0.69	0.975	2.88452e-09
SEC61G	3.60159e-16	-1.52862	0.595	0.961	8.83759e-12
PGK1	1.70431e-10	-1.5351	0.381	0.811	4.18204e-06
CHI3L1	9.34593e-09	-1.54529	0.071	0.551	0.00022933
PFDN2	1.652e-15	-1.59128	0.262	0.881	4.05368e-11
IFITM2	2.06736e-12	-1.60389	0.238	0.78	5.07288e-08
RAN	1.49772e-15	-1.61032	0.476	0.945	3.67509e-11
ALDOA	1.19354e-13	-1.61222	0.762	0.98	2.9287e-09
NDRG1	1.18335e-06	-1.62431	0.167	0.591	0.0290371
TAGLN2	3.15911e-17	-1.62473	0.286	0.914	7.75183e-13
KRT7	4.9811e-12	-1.70632	0.643	0.947	1.22226e-07
DDIT4	1.74369e-08	-1.7402	0.19	0.649	0.000427867
FXYD3	4.66924e-10	-1.75413	0.619	0.848	1.14574e-05
TYMP	1.96719e-13	-1.76262	0.119	0.725	4.82709e-09
PKM	1.3325e-13	-1.79486	0.571	0.948	3.2697e-09
TMSB4X	2.88274e-11	-1.80165	0.857	0.954	7.07366e-07
ADIRF	4.99689e-14	-1.83894	0.286	0.862	1.22614e-09
TXN	1.93525e-21	-1.84642	0.786	0.991	4.74871e-17
S100A9	1.42114e-07	-1.84977	0.024	0.449	0.00348719
RPL31	1.98289e-22	-1.87437	0.81	0.995	4.86561e-18
TPI1	5.23161e-20	-1.88206	0.714	0.973	1.28373e-15
PFN1	1.98025e-19	-1.94767	0.81	0.989	4.85914e-15
MMP7	1.99707e-06	-1.96394	0.071	0.464	0.0490041
ANXA2	3.11335e-20	-1.96572	0.81	0.987	7.63953e-16
IFITM3	1.78975e-15	-2.00694	0.69	0.952	4.39169e-11
FTL	6.18677e-12	-2.01889	0.905	0.998	1.51811e-07
HSPB1	5.45352e-11	-2.03809	0.262	0.78	1.33818e-06
GAPDH	3.23708e-21	-2.09699	0.881	0.998	7.94315e-17
CSTB	2.62327e-20	-2.09848	0.357	0.938	6.43698e-16
S100A16	2.54221e-18	-2.13039	0.5	0.923	6.23807e-14
CD59	5.07723e-20	-2.14254	0.595	0.977	1.24585e-15
APOD	4.77087e-07	-2.14501	0.262	0.639	0.0117068
MGST1	2.93978e-21	-2.18915	0.429	0.962	7.21362e-17
ANGPTL4	1.71235e-11	-2.1914	0.048	0.612	4.20176e-07
TMSB10	3.44823e-16	-2.24846	1	0.996	8.46126e-12
NPC2	1.89663e-15	-2.25296	0.643	0.925	4.65394e-11
LGALS1	2.12034e-15	-2.34155	0.881	0.968	5.20289e-11
SAT1	2.58135e-13	-2.35169	0.571	0.947	6.33412e-09
RPS17	2.7362e-25	-2.40316	0.905	0.997	6.71409e-21
TNFRSF12A	4.34772e-16	-2.42319	0.095	0.79	1.06684e-11
SAA1	2.94876e-14	-2.60606	0.69	0.935	7.23567e-10
SH3BGRL3	1.2901e-22	-2.66295	0.357	0.955	3.16564e-18
LDHA	1.96056e-15	-2.79937	0.476	0.952	4.81082e-11
SFN	2.05981e-23	-2.86873	0.524	0.966	5.05435e-19
S100A11	3.00147e-25	-2.87934	0.786	0.996	7.36501e-21
CTSC	9.42637e-17	-2.89223	0.095	0.799	2.31304e-12
MT2A	2.91474e-13	-2.89425	0.905	0.988	7.1522e-09
KRT81	1.20408e-08	-2.95548	0.048	0.532	0.000295457
KRT17	1.16285e-18	-2.96991	0.643	0.966	2.85339e-14
S100A6	1.78697e-19	-2.97756	0.857	0.979	4.38487e-15
KRT6B	4.35821e-16	-2.99322	0.31	0.88	1.06942e-11
S100A14	2.05988e-21	-3.02528	0.19	0.907	5.05454e-17
S100A10	2.54909e-24	-3.33491	0.476	0.972	6.25497e-20
WFDC2	7.84459e-19	-3.50516	0.262	0.874	1.92491e-14
SAA2	4.73201e-19	-3.62088	0	0.804	1.16114e-14
FTH1	6.00853e-27	-3.80242	0.952	0.999	1.47437e-22
SOD2	2.56173e-19	-3.99843	0.238	0.918	6.28598e-15
TIMP1	1.20853e-17	-4.09582	0.452	0.907	2.9655e-13
CXCL8	3.13275e-07	-4.98351	0	0.409	0.00768714
S100A2	1.93533e-19	-5.15491	0.214	0.87	4.74891e-15
