# Supplementary material for: Single cell profiling of female breast fibroadenoma reveals distinct epithelial cell compositions and therapeutic targets
Source: Nat Commun. 2023 Jun 16;14:3469. doi: 10.1038/s41467-023-39059-3 (PMC10275980; doi:10.1038/s41467-023-39059-3)
Supplement: Supplementary file 11 — Supplementary Data 8 [file 41467_2023_39059_MOESM11_ESM.csv]

	ID	Description	GeneRatio	BgRatio	pvalue	p.adjust	qvalue	geneID	Count
GO:0002064	GO:0002064	epithelial cell development	17/164	221/18866	9.31E-12	2.98E-08	2.37E-08	XBP1/FASN/IL6ST/FOXA1/AR/PGR/SPDEF/LAMB2/ESR1/SHROOM3/CST3/SLC9A3R1/CLDN3/GSTM3/ATRX/FLNB/SLC4A7	17
GO:0048545	GO:0048545	response to steroid hormone	19/164	346/18866	1.86E-10	2.97E-07	2.36E-07	SCGB2A2/FOS/FOSB/FOXA1/AR/PGR/DDX17/ESR1/BCL2/SREBF1/AREG/ZFP36L1/TAT/ZFP36/IGFBP2/MDK/SCGB2A1/CA2/SFRP1	19
GO:0007565	GO:0007565	female pregnancy	14/164	196/18866	1.81E-09	1.37E-06	1.09E-06	FOS/MAGED2/FOSB/AR/PGR/PRLR/ESR1/BCL2/CST3/JUNB/STC2/EMP2/IGFBP2/IGFBP5	14
GO:0048608	GO:0048608	reproductive structure development	20/164	443/18866	1.84E-09	1.37E-06	1.09E-06	CITED1/GATA3/LRP2/FOXA1/AR/PGR/TNFSF10/RHOBTB3/PRLR/ESR1/IRX5/BCL2/CST3/JUNB/SF1/STC2/ATRX/ZFP36L1/SERPINA5/SFRP1	20
GO:0061458	GO:0061458	reproductive system development	20/164	447/18866	2.15E-09	1.37E-06	1.09E-06	CITED1/GATA3/LRP2/FOXA1/AR/PGR/TNFSF10/RHOBTB3/PRLR/ESR1/IRX5/BCL2/CST3/JUNB/SF1/STC2/ATRX/ZFP36L1/SERPINA5/SFRP1	20
GO:0048732	GO:0048732	gland development	19/164	443/18866	1.11E-08	4.53E-06	3.60E-06	XBP1/FASN/GATA3/JUN/FOXA1/AR/PGR/CDH1/PRLR/ESR1/PBX1/BCL2/CST3/SLC9A3R1/AREG/SERPINA5/MDK/IGFBP5/SFRP1	19
GO:0022612	GO:0022612	gland morphogenesis	11/164	124/18866	1.11E-08	4.53E-06	3.60E-06	XBP1/FOXA1/AR/PGR/ESR1/BCL2/SLC9A3R1/AREG/MDK/IGFBP5/SFRP1	11
GO:0044706	GO:0044706	multi-multicellular organism process	14/164	226/18866	1.13E-08	4.53E-06	3.60E-06	FOS/MAGED2/FOSB/AR/PGR/PRLR/ESR1/BCL2/CST3/JUNB/STC2/EMP2/IGFBP2/IGFBP5	14
GO:0043627	GO:0043627	response to estrogen	9/164	75/18866	1.75E-08	6.21E-06	4.94E-06	CITED1/GATA3/AR/ESR1/GSTM3/CITED4/IGFBP2/CA2/SFRP1	9
GO:0046546	GO:0046546	development of primary male sexual characteristics	11/164	142/18866	4.57E-08	1.33E-05	1.06E-05	GATA3/LRP2/AR/TNFSF10/RHOBTB3/ESR1/BCL2/CST3/SF1/ATRX/SFRP1	11
GO:0060562	GO:0060562	epithelial tube morphogenesis	15/164	331/18866	2.09E-07	3.94E-05	3.13E-05	CITED1/GATA3/LRP2/FOXA1/AR/PGR/IRX3/ESR1/PBX1/BCL2/SHROOM3/AREG/RHOB/MDK/SFRP1	15
GO:0030278	GO:0030278	regulation of ossification	12/164	212/18866	3.48E-07	6.18E-05	4.92E-05	MGP/JUND/CITED1/GNAS/IL6ST/PBX1/BCL2/TOB1/AREG/MDK/IGFBP5/SFRP1	12
GO:0050673	GO:0050673	epithelial cell proliferation	17/164	453/18866	4.56E-07	7.69E-05	6.11E-05	XBP1/GATA3/JUN/AR/PGR/ESR1/ERBB2/NR4A1/AREG/ZFP36L1/ZFP36/GRN/GLUL/MDK/IGFBP5/IGFBP4/SFRP1	17
GO:0030522	GO:0030522	intracellular receptor signaling pathway	13/164	265/18866	5.74E-07	9.19E-05	7.31E-05	SCGB2A2/FOXA1/HSPA1A/STARD10/AR/PGR/DDX17/HSPA1B/ESR1/SREBF1/NR4A1/SCGB2A1/SFRP1	13
GO:0001763	GO:0001763	morphogenesis of a branching structure	11/164	201/18866	1.52E-06	0.000230893	0.000183632	CITED1/FOXA1/AR/PGR/ESR1/PBX1/BCL2/RERE/AREG/MDK/SFRP1	11
GO:0051591	GO:0051591	response to cAMP	8/164	94/18866	1.62E-06	0.000235894	0.00018761	FOS/CITED1/FOSB/SREBF1/ITPR2/AREG/ZFP36L1/IGFBP5	8
GO:1903708	GO:1903708	positive regulation of hemopoiesis	11/164	204/18866	1.75E-06	0.000243657	0.000193784	XBP1/FOS/GNAS/GATA3/JUN/HSPA1A/HSPA1B/CD46/ZFP36L1/MDK/CA2	11
GO:0010038	GO:0010038	response to metal ion	14/164	366/18866	3.98E-06	0.000530128	0.000421618	TFF1/JUND/FOS/FOSB/JUN/CDH1/CYB5A/BCL2/FBP1/SLC40A1/JUNB/TAT/IGFBP2/CA2	14
GO:0016049	GO:0016049	cell growth	16/164	490/18866	6.05E-06	0.000691511	0.000549969	SCGB3A1/HSPA1A/ALCAM/HSPA1B/RERG/LAMB2/SORBS2/BCL2/FBP1/ERBB2/AUTS2/CHPT1/ADAM10/IGFBP5/IGFBP4/SFRP1	16
GO:0030518	GO:0030518	intracellular steroid hormone receptor signaling pathway	8/164	116/18866	7.88E-06	0.000866475	0.00068912	SCGB2A2/FOXA1/AR/PGR/DDX17/ESR1/SCGB2A1/SFRP1	8
GO:0043434	GO:0043434	response to peptide hormone	15/164	447/18866	8.67E-06	0.000866475	0.00068912	TFF1/JUND/XBP1/CITED1/BTG2/EGR1/TNFSF10/PRLR/SREBF1/STC2/NR4A1/AREG/ZFP36L1/IGFBP5/CA2	15
GO:0050678	GO:0050678	regulation of epithelial cell proliferation	14/164	395/18866	9.49E-06	0.000919645	0.000731407	XBP1/GATA3/JUN/AR/PGR/ERBB2/NR4A1/AREG/ZFP36L1/ZFP36/GRN/GLUL/MDK/SFRP1	14
GO:0042493	GO:0042493	response to drug	14/164	397/18866	1.00E-05	0.000944892	0.000751486	FOS/GNAS/FOSB/GATA3/CDH1/BCL2/FBP1/SREBF1/CST3/TFAP2B/ADAM10/IGFBP2/MDK/SFRP1	14
GO:0001503	GO:0001503	ossification	14/164	412/18866	1.52E-05	0.00121685	0.000967778	MGP/JUND/CITED1/GNAS/FASN/IL6ST/PBX1/BCL2/JUNB/TOB1/AREG/MDK/IGFBP5/SFRP1	14
GO:1900153	GO:1900153	positive regulation of nuclear-transcribed mRNA catabolic process, deadenylation-dependent decay	4/164	18/18866	1.53E-05	0.00121685	0.000967778	BTG2/TOB1/ZFP36L1/ZFP36	4
GO:0002573	GO:0002573	myeloid leukocyte differentiation	10/164	210/18866	1.56E-05	0.00121685	0.000967778	FOS/GNAS/FASN/GATA3/JUN/CD81/JUNB/ZFP36L1/CA2/SFRP1	10
GO:0045667	GO:0045667	regulation of osteoblast differentiation	8/164	131/18866	1.92E-05	0.001369916	0.001089514	JUND/CITED1/GNAS/IL6ST/TOB1/AREG/IGFBP5/SFRP1	8
GO:0046683	GO:0046683	response to organophosphorus	8/164	134/18866	2.26E-05	0.001568577	0.001247512	FOS/CITED1/FOSB/SREBF1/ITPR2/AREG/ZFP36L1/IGFBP5	8
GO:0045785	GO:0045785	positive regulation of cell adhesion	14/164	428/18866	2.32E-05	0.001568577	0.001247512	XBP1/GATA3/IL6ST/CD81/FOXA1/ERBB2/PREX1/CD46/SMOC2/EMP2/IGFBP2/MDK/CCL28/SFRP1	14
GO:1902895	GO:1902895	positive regulation of pri-miRNA transcription by RNA polymerase II	5/164	40/18866	2.40E-05	0.001568577	0.001247512	FOS/GATA3/JUN/EGR1/SREBF1	5
GO:0001649	GO:0001649	osteoblast differentiation	10/164	231/18866	3.53E-05	0.002028469	0.001613271	JUND/CITED1/GNAS/FASN/IL6ST/JUNB/TOB1/AREG/IGFBP5/SFRP1	10
GO:0045444	GO:0045444	fat cell differentiation	10/164	235/18866	4.08E-05	0.002252941	0.001791796	XBP1/GATA3/FTO/SREBF1/TFAP2B/NR4A1/ZFP36L1/ZFP36/DIO2/SFRP1	10
GO:0043524	GO:0043524	negative regulation of neuron apoptotic process	8/164	149/18866	4.84E-05	0.002477648	0.001970509	CITED1/JUN/BTG2/ERBB3/BCL2/TFAP2B/GRN/MDK	8
GO:0035264	GO:0035264	multicellular organism growth	8/164	150/18866	5.08E-05	0.002477648	0.001970509	GNAS/AR/FTO/BCL2/STC2/ATRX/ZFP36L1/NPY1R	8
GO:0006694	GO:0006694	steroid biosynthetic process	9/164	197/18866	5.78E-05	0.002759208	0.002194438	FASN/EGR1/ASAH1/PRLR/SCP2/PBX1/MBTPS1/SREBF1/SF1	9
GO:0043567	GO:0043567	regulation of insulin-like growth factor receptor signaling pathway	4/164	26/18866	7.09E-05	0.003193717	0.002540009	AR/IGFBP2/IGFBP5/IGFBP4	4
GO:0043687	GO:0043687	post-translational protein modification	12/164	363/18866	8.18E-05	0.003490415	0.002775977	APLP2/LAMB2/MBTPS1/CST3/TGOLN2/STC2/ADAM10/PRSS23/SERPINA1/IGFBP5/IGFBP4/CP	12
GO:2001236	GO:2001236	regulation of extrinsic apoptotic signaling pathway	8/164	162/18866	8.74E-05	0.003677551	0.002924809	TRPS1/HSPA1A/AR/TNFSF10/HSPA1B/BCL2/ATF3/SFRP1	8
GO:0061614	GO:0061614	pri-miRNA transcription by RNA polymerase II	5/164	53/18866	9.57E-05	0.003878187	0.003084378	FOS/GATA3/JUN/EGR1/SREBF1	5
GO:1901214	GO:1901214	regulation of neuron death	11/164	321/18866	0.000118804	0.004524437	0.00359835	FOS/CITED1/GATA3/JUN/BTG2/EGR1/ERBB3/BCL2/TFAP2B/GRN/MDK	11
GO:0071241	GO:0071241	cellular response to inorganic substance	9/164	221/18866	0.00013907	0.005075253	0.004036421	JUND/FOS/FOSB/JUN/CDH1/FBP1/SLC40A1/JUNB/ATRX	9
GO:1901342	GO:1901342	regulation of vasculature development	13/164	444/18866	0.000139613	0.005075253	0.004036421	XBP1/EGR1/PDCD4/GTF2I/ERBB2/ADAM10/SMOC2/GRN/EMP2/GLUL/RHOB/MDK/SFRP1	13
GO:0008202	GO:0008202	steroid metabolic process	11/164	332/18866	0.000159518	0.005652459	0.004495482	FASN/EGR1/LRP2/ASAH1/PRLR/SCP2/ESR1/PBX1/MBTPS1/SREBF1/SF1	11
GO:0050810	GO:0050810	regulation of steroid biosynthetic process	6/164	98/18866	0.000214266	0.006994244	0.005562622	FASN/EGR1/ASAH1/MBTPS1/SREBF1/SF1	6
GO:0070670	GO:0070670	response to interleukin-4	4/164	35/18866	0.000233591	0.007381858	0.005870897	XBP1/CITED1/FASN/GATA3	4
GO:0060537	GO:0060537	muscle tissue development	12/164	409/18866	0.000248264	0.007710657	0.006132396	FOS/BTG2/EGR1/DSP/LRP2/DDX17/SORBS2/ERBB3/BCL2/FLNB/IGFBP5/ATF3	12
GO:0031667	GO:0031667	response to nutrient levels	13/164	473/18866	0.00025875	0.007959035	0.006329935	XBP1/JUN/NUCB2/BCL2/SREBF1/CST3/STC2/ZFP36/GLUL/IGFBP2/ATF3/CCL28/SFRP1	13
GO:0051402	GO:0051402	neuron apoptotic process	9/164	245/18866	0.000299635	0.008958244	0.00712462	CITED1/GATA3/JUN/BTG2/ERBB3/BCL2/TFAP2B/GRN/MDK	9
GO:0001558	GO:0001558	regulation of cell growth	12/164	420/18866	0.000315876	0.009356378	0.007441261	SCGB3A1/HSPA1A/HSPA1B/RERG/BCL2/FBP1/ERBB2/CHPT1/ADAM10/IGFBP5/IGFBP4/SFRP1	12
GO:0070997	GO:0070997	neuron death	11/164	360/18866	0.000319898	0.009384707	0.007463792	FOS/CITED1/GATA3/JUN/BTG2/EGR1/ERBB3/BCL2/TFAP2B/GRN/MDK	11
GO:0071391	GO:0071391	cellular response to estrogen stimulus	3/164	16/18866	0.000332347	0.009484884	0.007543464	AR/ESR1/SFRP1	3
GO:0035914	GO:0035914	skeletal muscle cell differentiation	5/164	69/18866	0.00033504	0.009484884	0.007543464	FOS/BTG2/EGR1/DDX17/ATF3	5
GO:0030217	GO:0030217	T cell differentiation	9/164	253/18866	0.000379053	0.010544264	0.008386004	XBP1/GATA3/EGR1/BCL2/ERBB2/PREX1/CD46/ZFP36L1/MDK	9
GO:0071774	GO:0071774	response to fibroblast growth factor	7/164	153/18866	0.000386613	0.010661849	0.008479521	GATA3/IER2/NR4A1/ZFP36L1/SMOC2/ZFP36/SFRP1	7
GO:0045926	GO:0045926	negative regulation of growth	9/164	254/18866	0.000390099	0.010666041	0.008482855	SCGB3A1/HSPA1A/HSPA1B/RERG/BCL2/FBP1/STC2/IGFBP5/SFRP1	9
GO:0007015	GO:0007015	actin filament organization	12/164	434/18866	0.000424009	0.01139835	0.009065271	EVL/SORBS2/RHOBTB3/BCL2/PREX1/IQGAP2/SHROOM3/MARCKSL1/EMP2/MARCKS/RHOB/SFRP1	12
GO:1903036	GO:1903036	positive regulation of response to wounding	5/164	74/18866	0.000463779	0.012160895	0.009671734	XBP1/CLDN3/SMOC2/GRN/MDK	5
GO:0001894	GO:0001894	tissue homeostasis	9/164	261/18866	0.000475095	0.012256696	0.009747926	PIP/TFF3/TFF1/AZGP1/GNAS/BCL2/CLDN3/PIGR/CA2	9
GO:0009267	GO:0009267	cellular response to starvation	7/164	163/18866	0.000565143	0.01390686	0.011060325	XBP1/JUN/BCL2/SREBF1/GLUL/ATF3/SFRP1	7
GO:0048678	GO:0048678	response to axon injury	5/164	80/18866	0.000663798	0.015788819	0.012557074	JUN/LAMB2/BCL2/CST3/GRN	5
GO:0071773	GO:0071773	cellular response to BMP stimulus	7/164	168/18866	0.00067617	0.015788819	0.012557074	GATA3/EGR1/LRP2/PDCD4/TFAP2B/TOB1/SFRP1	7
GO:1903313	GO:1903313	positive regulation of mRNA metabolic process	5/164	82/18866	0.000742994	0.016932946	0.013467015	BTG2/FTO/TOB1/ZFP36L1/ZFP36	5
GO:1990778	GO:1990778	protein localization to cell periphery	10/164	340/18866	0.000802033	0.01794198	0.014269514	CD81/AR/CDH1/PDZK1/SLC9A3R1/SYTL2/ADAM10/RABEP1/TMEM59/EMP2	10
GO:1903019	GO:1903019	negative regulation of glycoprotein metabolic process	3/164	22/18866	0.000879614	0.019540872	0.015541135	ITM2B/CST3/TMEM59	3
GO:0060485	GO:0060485	mesenchyme development	9/164	290/18866	0.001005191	0.021171054	0.016837643	GATA3/FOXA1/PDCD4/DDX17/ERBB3/BCL2/ZFP36L1/MDK/SFRP1	9
GO:0019218	GO:0019218	regulation of steroid metabolic process	6/164	131/18866	0.001005939	0.021171054	0.016837643	FASN/EGR1/ASAH1/MBTPS1/SREBF1/SF1	6
GO:0031103	GO:0031103	axon regeneration	4/164	52/18866	0.001076968	0.022002509	0.01749891	JUN/LAMB2/BCL2/GRN	4
GO:0042110	GO:0042110	T cell activation	12/164	483/18866	0.001079836	0.022002509	0.01749891	XBP1/GATA3/IL6ST/EGR1/CD81/BCL2/ERBB2/PREX1/CD46/ZFP36L1/IGFBP2/MDK	12
GO:0043312	GO:0043312	neutrophil degranulation	12/164	487/18866	0.001158564	0.023457248	0.018655885	DSP/HSPA1A/HSPA1B/ASAH1/GUSB/IQGAP2/CST3/ADAM10/LAMP1/GRN/SERPINA1/PIGR	12
GO:0002283	GO:0002283	neutrophil activation involved in immune response	12/164	490/18866	0.001220692	0.024559714	0.019532692	DSP/HSPA1A/HSPA1B/ASAH1/GUSB/IQGAP2/CST3/ADAM10/LAMP1/GRN/SERPINA1/PIGR	12
GO:0035065	GO:0035065	regulation of histone acetylation	4/164	55/18866	0.001329649	0.026419555	0.021011851	GATA3/MUC1/AUTS2/EID1	4
GO:2000146	GO:2000146	negative regulation of cell motility	10/164	365/18866	0.001368496	0.026822951	0.021332677	GATA3/EVL/CDH1/BCL2/SLC9A3R1/CLDN3/RHOB/IGFBP5/CCL28/SFRP1	10
GO:1904035	GO:1904035	regulation of epithelial cell apoptotic process	5/164	94/18866	0.001375106	0.026822951	0.021332677	GATA3/PDCD4/ZFP36L1/ZFP36/MDK	5
GO:0060688	GO:0060688	regulation of morphogenesis of a branching structure	4/164	56/18866	0.001422338	0.027409997	0.021799563	AR/ESR1/MDK/SFRP1	4
GO:0055083	GO:0055083	monovalent inorganic anion homeostasis	3/164	26/18866	0.001447702	0.027690898	0.022022968	CA12/SLC9A3R1/TFAP2B	3
GO:0045598	GO:0045598	regulation of fat cell differentiation	6/164	143/18866	0.001578643	0.029022456	0.023081975	XBP1/GATA3/FTO/ZFP36L1/ZFP36/SFRP1	6
GO:1905475	GO:1905475	regulation of protein localization to membrane	7/164	195/18866	0.001608384	0.029022456	0.023081975	CD81/AR/BCL2/ERBB2/PDZK1/ADAM10/TMEM59	7
GO:0072337	GO:0072337	modified amino acid transport	3/164	27/18866	0.001618333	0.029022456	0.023081975	LRP2/PDZK1/SLC9A3R1	3
GO:0044728	GO:0044728	DNA methylation or demethylation	5/164	98/18866	0.001654698	0.029245185	0.023259114	FOS/GNAS/GATA3/FTO/ATRX	5
GO:2000027	GO:2000027	regulation of animal organ morphogenesis	8/164	254/18866	0.001739509	0.029693854	0.023615947	XBP1/CITED1/GATA3/AR/ESR1/BCL2/MDK/SFRP1	8
GO:0034620	GO:0034620	cellular response to unfolded protein	6/164	146/18866	0.001754341	0.029693854	0.023615947	XBP1/HSPA1A/HSPA1B/MBTPS1/STC2/ATF3	6
GO:0044409	GO:0044409	entry into host	6/164	147/18866	0.001816085	0.030417043	0.02419111	CD81/HSPA1A/CDH1/HSPA1B/CD46/LAMP1	6
GO:0034612	GO:0034612	response to tumor necrosis factor	9/164	320/18866	0.001980103	0.032483847	0.025834869	GATA3/AFF3/HSPA1A/HSPA1B/ASAH1/ADAM10/ZFP36L1/ZFP36/SFRP1	9
GO:0035107	GO:0035107	appendage morphogenesis	6/164	150/18866	0.002011233	0.032494622	0.025843439	GNAS/AFF3/ECE1/PBX1/TFAP2B/ATRX	6
GO:0035108	GO:0035108	limb morphogenesis	6/164	150/18866	0.002011233	0.032494622	0.025843439	GNAS/AFF3/ECE1/PBX1/TFAP2B/ATRX	6
GO:0061448	GO:0061448	connective tissue development	8/164	262/18866	0.002110675	0.033425991	0.026584169	MGP/XBP1/GNAS/EGR1/TRPS1/FOXA1/FTO/MDK	8
GO:0002456	GO:0002456	T cell mediated immunity	5/164	104/18866	0.002149436	0.033713025	0.026812452	AZGP1/GATA3/CD81/CD46/EMP2	5
GO:0003401	GO:0003401	axis elongation	3/164	30/18866	0.00220386	0.034224023	0.027218856	ESR1/AREG/SFRP1	3
GO:0031331	GO:0031331	positive regulation of cellular catabolic process	10/164	390/18866	0.00222564	0.034395273	0.027355053	BTG2/CD81/LRP2/HSPA1A/HSPA1B/FTO/TOB1/ZFP36L1/TMEM59/ZFP36	10
GO:0040013	GO:0040013	negative regulation of locomotion	10/164	397/18866	0.002530648	0.038007237	0.0302277	GATA3/EVL/CDH1/BCL2/SLC9A3R1/CLDN3/RHOB/IGFBP5/CCL28/SFRP1	10
GO:0052547	GO:0052547	regulation of peptidase activity	11/164	466/18866	0.002583131	0.038614182	0.030710412	APLP2/PEBP1/TNFSF10/CST3/CLDN3/TFPI2/TFAP2B/SERPINA5/GRN/SERPINA1/PI15	11
GO:0032350	GO:0032350	regulation of hormone metabolic process	3/164	32/18866	0.002658414	0.038666488	0.030752012	GATA3/EGR1/STC2	3
GO:0071353	GO:0071353	cellular response to interleukin-4	3/164	32/18866	0.002658414	0.038666488	0.030752012	XBP1/FASN/GATA3	3
GO:0060249	GO:0060249	anatomical structure homeostasis	11/164	469/18866	0.00271332	0.03879498	0.030854203	PIP/TFF3/TFF1/AZGP1/GNAS/PKIB/BCL2/CLDN3/ATRX/PIGR/CA2	11
GO:0006006	GO:0006006	glucose metabolic process	7/164	214/18866	0.002716498	0.03879498	0.030854203	TFF3/FBP1/DCXR/TFAP2B/NPY1R/ATF3/IGFBP4	7
GO:0050870	GO:0050870	positive regulation of T cell activation	7/164	214/18866	0.002716498	0.03879498	0.030854203	XBP1/GATA3/IL6ST/CD81/CD46/IGFBP2/MDK	7
GO:0051346	GO:0051346	negative regulation of hydrolase activity	11/164	473/18866	0.002895114	0.040295807	0.032047832	APLP2/PEBP1/BOD1L1/IQGAP2/CST3/TFPI2/TFAP2B/SYTL2/SERPINA5/SERPINA1/PI15	11
GO:0040014	GO:0040014	regulation of multicellular organism growth	4/164	68/18866	0.002909763	0.040295807	0.032047832	FTO/BCL2/STC2/NPY1R	4
GO:0071479	GO:0071479	cellular response to ionizing radiation	4/164	68/18866	0.002909763	0.040295807	0.032047832	GATA3/EGR1/RHOB/SFRP1	4
GO:0042698	GO:0042698	ovulation cycle	4/164	69/18866	0.003068207	0.042125302	0.033502856	EGR1/PGR/ESR1/MDK	4
GO:0030178	GO:0030178	negative regulation of Wnt signaling pathway	7/164	219/18866	0.003087709	0.042211881	0.033571714	CITED1/EGR1/SLC9A3R1/IGFBP2/MDK/IGFBP4/SFRP1	7
GO:0048536	GO:0048536	spleen development	3/164	34/18866	0.003166796	0.042565083	0.03385262	PBX1/BCL2/SLC40A1	3
GO:0030004	GO:0030004	cellular monovalent inorganic cation homeostasis	5/164	114/18866	0.003201748	0.042565083	0.03385262	BCL2/TFAP2B/SLC4A7/GRN/CA2	5
GO:0036500	GO:0036500	ATF6-mediated unfolded protein response	2/164	10/18866	0.003228543	0.042565083	0.03385262	XBP1/MBTPS1	2
GO:0070424	GO:0070424	regulation of nucleotide-binding oligomerization domain containing signaling pathway	2/164	10/18866	0.003228543	0.042565083	0.03385262	HSPA1A/HSPA1B	2
GO:0033687	GO:0033687	osteoblast proliferation	3/164	35/18866	0.003441783	0.044217933	0.035167156	BCL2/JUNB/SFRP1	3
GO:0043583	GO:0043583	ear development	7/164	224/18866	0.003496572	0.044742129	0.035584056	GATA3/ECE1/BCL2/LRIG1/SLC9A3R1/ADAM10/SLC4A7	7
GO:1904019	GO:1904019	epithelial cell apoptotic process	5/164	117/18866	0.003579217	0.045436169	0.036136036	GATA3/PDCD4/ZFP36L1/ZFP36/MDK	5
GO:0021700	GO:0021700	developmental maturation	8/164	287/18866	0.003684967	0.045641342	0.036299213	XBP1/GATA3/FOXA1/PGR/NFIA/IRX5/BCL2/RERE	8
GO:0001580	GO:0001580	detection of chemical stimulus involved in sensory perception of bitter taste	3/164	36/18866	0.003730944	0.045641342	0.036299213	PIP/AZGP1/PIGR	3
GO:1905332	GO:1905332	positive regulation of morphogenesis of an epithelium	3/164	36/18866	0.003730944	0.045641342	0.036299213	GATA3/AR/MDK	3
GO:0006857	GO:0006857	oligopeptide transport	2/164	11/18866	0.003923529	0.045641342	0.036299213	SLC9A3R1/CA2	2
GO:0007191	GO:0007191	adenylate cyclase-activating dopamine receptor signaling pathway	2/164	11/18866	0.003923529	0.045641342	0.036299213	GNAS/SLC9A3R1	2
GO:0008611	GO:0008611	ether lipid biosynthetic process	2/164	11/18866	0.003923529	0.045641342	0.036299213	FASN/CHPT1	2
GO:0046504	GO:0046504	glycerol ether biosynthetic process	2/164	11/18866	0.003923529	0.045641342	0.036299213	FASN/CHPT1	2
GO:0090084	GO:0090084	negative regulation of inclusion body assembly	2/164	11/18866	0.003923529	0.045641342	0.036299213	HSPA1A/HSPA1B	2
GO:0097384	GO:0097384	cellular lipid biosynthetic process	2/164	11/18866	0.003923529	0.045641342	0.036299213	FASN/CHPT1	2
GO:1903265	GO:1903265	positive regulation of tumor necrosis factor-mediated signaling pathway	2/164	11/18866	0.003923529	0.045641342	0.036299213	HSPA1A/HSPA1B	2
GO:1904350	GO:1904350	regulation of protein catabolic process in the vacuole	2/164	11/18866	0.003923529	0.045641342	0.036299213	CD81/LRP2	2
GO:2000551	GO:2000551	regulation of T-helper 2 cell cytokine production	2/164	11/18866	0.003923529	0.045641342	0.036299213	GATA3/CD81	2
GO:0051251	GO:0051251	positive regulation of lymphocyte activation	9/164	357/18866	0.004092713	0.046678563	0.03712413	XBP1/GATA3/IL6ST/CD81/BCL2/CD46/LAMP1/IGFBP2/MDK	9
GO:0001666	GO:0001666	response to hypoxia	9/164	359/18866	0.004243784	0.047468065	0.037752032	PLAT/EGR1/BCL2/CST3/CLDN3/STC2/ITPR2/ZFP36L1/SFRP1	9
GO:0031589	GO:0031589	cell-substrate adhesion	9/164	359/18866	0.004243784	0.047468065	0.037752032	BCAM/LAMB2/BCL2/PREX1/SMOC2/EMP2/MDK/CCL28/SFRP1	9
GO:0062197	GO:0062197	cellular response to chemical stress	9/164	360/18866	0.004320938	0.047522616	0.037795417	FOS/JUN/EFHD1/HSPA1A/HSPA1B/BCL2/CST3/ZFP36L1/RHOB	9
GO:0031647	GO:0031647	regulation of protein stability	8/164	296/18866	0.004433187	0.047951456	0.038136479	XBP1/CD81/HSPA1A/HSPA1B/BCL2/SREBF1/LAMP1/GRN	8
GO:0097305	GO:0097305	response to alcohol	7/164	234/18866	0.004436896	0.047951456	0.038136479	FOS/FOSB/GATA3/CDH1/CLDN3/ITPR2/SFRP1	7
GO:0071695	GO:0071695	anatomical structure maturation	7/164	235/18866	0.004540494	0.048042491	0.038208881	XBP1/GATA3/FOXA1/PGR/IRX5/BCL2/RERE	7
GO:0007422	GO:0007422	peripheral nervous system development	4/164	77/18866	0.004552663	0.048042491	0.038208881	LAMB2/ERBB3/ERBB2/GSTM3	4
GO:0007159	GO:0007159	leukocyte cell-cell adhesion	9/164	364/18866	0.004640583	0.048042491	0.038208881	XBP1/GATA3/IL6ST/CD81/ERBB2/CD46/IGFBP2/MDK/CCL28	9
GO:0008298	GO:0008298	intracellular mRNA localization	2/164	12/18866	0.004681445	0.048042491	0.038208881	ZFP36L1/ZFP36	2
GO:0071472	GO:0071472	cellular response to salt stress	2/164	12/18866	0.004681445	0.048042491	0.038208881	EFHD1/ZFP36L1	2
GO:0010631	GO:0010631	epithelial cell migration	9/164	365/18866	0.004723304	0.048145581	0.03829087	GATA3/JUN/EVL/NR4A1/SMOC2/GRN/EMP2/GLUL/RHOB	9
GO:0003014	GO:0003014	renal system process	5/164	125/18866	0.004740812	0.048145581	0.03829087	MAGED2/BCL2/SLC9A3R1/TFAP2B/EMP2	5
GO:0010632	GO:0010632	regulation of epithelial cell migration	8/164	301/18866	0.004896577	0.049258336	0.03917586	GATA3/JUN/EVL/SMOC2/GRN/EMP2/GLUL/RHOB	8
GO:0090132	GO:0090132	epithelium migration	9/164	368/18866	0.004978381	0.049924271	0.039705488	GATA3/JUN/EVL/NR4A1/SMOC2/GRN/EMP2/GLUL/RHOB	9
The statistical significance was calculated by one-sided hypergeometric test and adjusted by Benjamini�CHochberg correction.
