# Supplementary material for: Single cell profiling of female breast fibroadenoma reveals distinct epithelial cell compositions and therapeutic targets
Source: Nat Commun. 2023 Jun 16;14:3469. doi: 10.1038/s41467-023-39059-3 (PMC10275980; doi:10.1038/s41467-023-39059-3)
Supplement: Supplementary file 12 — Supplementary Data 9 [file 41467_2023_39059_MOESM12_ESM.xlsx]

## Sheet: ML up
	ID	Description	GeneRatio	BgRatio	pvalue	p.adjust	qvalue	geneID	Count
GO:0007565	GO:0007565	female pregnancy	20/338	185/18800	1.51119e-10	5.96164e-07	4.95352e-07	MAGED2/FOS/JUNB/IGFBP2/AR/PGR/IGFBP5/FOSB/EMP2/ESR1/PRLR/BCL2/TIMP1/WNT4/IGFBP7/NR2F2/PRDX3/ARHGDIB/STC2/ASH1L	20
GO:0048608	GO:0048608	reproductive structure development	29/338	433/18800	1.32929e-09	1.46341e-06	1.21594e-06	CITED1/GATA3/JUNB/LRP2/FOXA1/AR/PGR/HES1/ESR1/RHOBTB3/PRLR/IRX5/BCL2/ATRX/GFRA1/ZFP36L1/NRIP1/DHCR24/WNT4/NR2F2/PRDX3/CRIP1/BPTF/IDH1/STC2/INHBB/SF1/HSD17B4/ASH1L	29
GO:0061458	GO:0061458	reproductive system development	29/338	436/18800	1.55728e-09	1.46341e-06	1.21594e-06	CITED1/GATA3/JUNB/LRP2/FOXA1/AR/PGR/HES1/ESR1/RHOBTB3/PRLR/IRX5/BCL2/ATRX/GFRA1/ZFP36L1/NRIP1/DHCR24/WNT4/NR2F2/PRDX3/CRIP1/BPTF/IDH1/STC2/INHBB/SF1/HSD17B4/ASH1L	29
GO:0044706	GO:0044706	multi-multicellular organism process	20/338	213/18800	1.85476e-09	1.46341e-06	1.21594e-06	MAGED2/FOS/JUNB/IGFBP2/AR/PGR/IGFBP5/FOSB/EMP2/ESR1/PRLR/BCL2/TIMP1/WNT4/IGFBP7/NR2F2/PRDX3/ARHGDIB/STC2/ASH1L	20
GO:0048545	GO:0048545	response to steroid hormone	24/338	330/18800	7.56928e-09	4.9768e-06	4.13522e-06	SCGB2A2/PLAT/FOS/TAT/IGFBP2/FOXA1/MDK/AR/DDX17/SCGB2A1/PGR/ZFP36/FOSB/ESR1/AREG/BCL2/SREBF1/ZFP36L1/IGFBP7/IGF1R/IDH1/HSPA1A/CYBA/ZFP36L2	24
GO:0043434	GO:0043434	response to peptide hormone	25/338	404/18800	8.89382e-08	5.0123e-05	4.16471e-05	TFF1/CITED1/PLAT/XBP1/JUND/BTG2/CA2/EGR1/IGFBP5/NUCKS1/AREG/FBP1/SREBF1/RARRES2/TIMP1/ZFP36L1/ENPP1/PIK3R1/IGF1R/AHCYL1/VPS13C/STC2/INHBB/CYBA/PRKDC	25
GO:0048732	GO:0048732	gland development	25/338	431/18800	3.03082e-07	0.000132851	0.000110386	XBP1/FASN/GATA3/FOXA1/MDK/AR/JUN/PGR/CDH1/IGFBP5/HES1/ESR1/SLC9A3R1/PRLR/AREG/PBX1/BCL2/ERBB4/PRDX2/WNT4/CRIP1/INHBB/TAF10/MGMT/ASH1L	25
GO:0008202	GO:0008202	steroid metabolic process	21/338	323/18800	4.38044e-07	0.000172808	0.000143586	LRP2/EGR1/ESR1/ASAH1/SCP2/PRLR/SERPINA6/PBX1/MBTPS1/SREBF1/DHCR24/ABCD3/WNT4/IGFBP7/IGF1R/ACAA1/SF1/OSBPL1A/HSD17B4/SEC14L2/SULT1A1	21
GO:0006694	GO:0006694	steroid biosynthetic process	15/338	175/18800	6.61586e-07	0.000217496	0.000180717	EGR1/ASAH1/SCP2/PRLR/PBX1/MBTPS1/SREBF1/DHCR24/ABCD3/WNT4/IGFBP7/IGF1R/SF1/OSBPL1A/SEC14L2	15
GO:0007548	GO:0007548	sex differentiation	19/338	281/18800	8.68619e-07	0.00021785	0.000181012	GATA3/LRP2/AR/PGR/ESR1/RHOBTB3/PBX1/IRX5/BCL2/ATRX/GFRA1/NRIP1/DHCR24/WNT4/NR2F2/IDH1/INHBB/SF1/HSD17B4	19
GO:0060562	GO:0060562	epithelial tube morphogenesis	20/338	328/18800	2.22985e-06	0.000388225	0.000322576	CITED1/GATA3/LRP2/FOXA1/MDK/AR/PGR/IRX3/HES1/ESR1/AREG/IRX2/PBX1/BCL2/SHROOM3/CTSH/CTSZ/WNT4/SOX4/MAGED1	20
GO:0051591	GO:0051591	response to cAMP	10/338	89/18800	4.46444e-06	0.000652305	0.000541999	CITED1/PLAT/FOS/IGFBP5/FOSB/AREG/SREBF1/ITPR2/ZFP36L1/INHBB	10
GO:0050810	GO:0050810	regulation of steroid biosynthetic process	9/338	72/18800	5.54756e-06	0.000705972	0.000586591	EGR1/ASAH1/MBTPS1/SREBF1/WNT4/IGFBP7/IGF1R/SF1/SEC14L2	9
GO:0030217	GO:0030217	T cell differentiation	17/338	263/18800	6.00548e-06	0.000717927	0.000596525	XBP1/GATA3/MDK/EGR1/BCL2/PREX1/ERBB2/MYB/PRDX2/ZFP36L1/CD46/WNT4/SOX4/RUNX1/PRKDC/HMGB1/ZFP36L2	17
GO:0001763	GO:0001763	morphogenesis of a branching structure	14/338	199/18800	1.55127e-05	0.00149263	0.00124022	CITED1/FOXA1/MDK/AR/PGR/ESR1/AREG/PBX1/BCL2/RERE/CTSH/CTSZ/WNT4/MAGED1	14
GO:0050673	GO:0050673	epithelial cell proliferation	22/338	443/18800	1.86984e-05	0.00166377	0.00138242	XBP1/GATA3/IGFBP4/MDK/AR/JUN/PGR/GRN/IGFBP5/ZFP36/HES1/ESR1/AREG/ERBB2/ZFP36L1/GLUL/NR2F2/MARVELD3/CYBA/MAGED1/PRKDC/HMGB1	22
GO:0042445	GO:0042445	hormone metabolic process	15/338	230/18800	1.90678e-05	0.00166377	0.00138242	DIO2/GATA3/ECE1/RBP1/FOXA1/EGR1/ESR1/CPE/CTSZ/WNT4/IGF1R/STC2/ATP6AP2/HSD17B4/SULT1A1	15
GO:0002064	GO:0002064	epithelial cell development	14/338	203/18800	1.94001e-05	0.00166377	0.00138242	FASN/IL6ST/GSTM3/FOXA1/AR/PGR/LAMB2/SPDEF/FLNB/ESR1/ATRX/SHROOM3/CLDN3/HSD17B4	14
GO:0045785	GO:0045785	positive regulation of cell adhesion	22/338	446/18800	2.07325e-05	0.00174021	0.00144594	XBP1/CD81/IL6ST/GATA3/IGFBP2/FOXA1/MDK/CXCL13/EMP2/HES1/PREX1/ERBB2/TPM1/MYB/CD46/WNT4/SOX4/VAV3/RUNX1/UTRN/HMGB1/VTCN1	22
GO:0070997	GO:0070997	neuron death	19/338	353/18800	2.33884e-05	0.00192223	0.00159718	CITED1/FOS/IL6ST/BTG2/GATA3/MDK/JUN/GRN/EGR1/BCL2/ERBB3/TFAP2B/DHCR24/CTSZ/NTRK2/NENF/ARL6IP5/PIGT/HIPK2	19
GO:0045619	GO:0045619	regulation of lymphocyte differentiation	13/338	181/18800	2.50641e-05	0.00201792	0.00167669	XBP1/GATA3/MDK/ERBB2/MYB/PRDX2/ZFP36L1/CD46/SOX4/RUNX1/PRKDC/HMGB1/ZFP36L2	13
GO:0000038	GO:0000038	very long-chain fatty acid metabolic process	6/338	35/18800	3.37667e-05	0.00261196	0.00217027	ELOVL5/HACD3/ABCD3/ACAA1/HSD17B4/TECR	6
GO:0016054	GO:0016054	organic acid catabolic process	15/338	242/18800	3.44942e-05	0.00261692	0.00217439	TAT/SCP2/GLUL/ABCD3/HNMT/ACAA1/ECI2/TST/LONP2/ACADSB/AIG1/HSD17B4/ECHDC2/ECI1/MCCC2	15
GO:0002320	GO:0002320	lymphoid progenitor cell differentiation	5/338	22/18800	3.73389e-05	0.0027329	0.00227076	GATA3/HES1/BCL2/SOX4/PRKDC	5
GO:0031103	GO:0031103	axon regeneration	7/338	52/18800	3.81013e-05	0.0027329	0.00227076	JUN/LAMB2/GRN/APOD/BCL2/IGF1R/PTPRF	7
GO:0048009	GO:0048009	insulin-like growth factor receptor signaling pathway	6/338	37/18800	4.69214e-05	0.00314337	0.00261182	IGFBP2/IGFBP4/AR/IGFBP5/PIK3R1/IGF1R	6
GO:1901214	GO:1901214	regulation of neuron death	17/338	313/18800	5.61052e-05	0.00368892	0.00306511	CITED1/FOS/IL6ST/BTG2/GATA3/MDK/JUN/GRN/EGR1/BCL2/ERBB3/TFAP2B/DHCR24/CTSZ/NTRK2/NENF/HIPK2	17
GO:0055081	GO:0055081	anion homeostasis	6/338	39/18800	6.38888e-05	0.00400754	0.00332986	SLC9A3R1/TFAP2B/ENPP1/CA12/SLC12A2/CYBRD1	6
GO:0043524	GO:0043524	negative regulation of neuron apoptotic process	11/338	145/18800	6.39988e-05	0.00400754	0.00332986	CITED1/IL6ST/BTG2/MDK/JUN/GRN/BCL2/ERBB3/TFAP2B/NTRK2/HIPK2	11
GO:0050678	GO:0050678	regulation of epithelial cell proliferation	19/338	382/18800	6.80013e-05	0.00412716	0.00342925	XBP1/GATA3/MDK/AR/JUN/PGR/GRN/ZFP36/HES1/AREG/ERBB2/ZFP36L1/GLUL/NR2F2/MARVELD3/CYBA/MAGED1/PRKDC/HMGB1	19
GO:0071383	GO:0071383	cellular response to steroid hormone stimulus	13/338	203/18800	8.21541e-05	0.00477475	0.00396733	SCGB2A2/PLAT/FOXA1/AR/DDX17/SCGB2A1/PGR/ZFP36/ESR1/ZFP36L1/IGF1R/HSPA1A/ZFP36L2	13
GO:0046683	GO:0046683	response to organophosphorus	10/338	124/18800	8.23023e-05	0.00477475	0.00396733	CITED1/PLAT/FOS/IGFBP5/FOSB/AREG/SREBF1/ITPR2/ZFP36L1/INHBB	10
GO:0045444	GO:0045444	fat cell differentiation	14/338	237/18800	0.000104928	0.00574919	0.004777	DIO2/XBP1/GATA3/ZFP36/HES1/FTO/SREBF1/RARRES2/TFAP2B/ZFP36L1/ENPP1/INHBB/CEBPD/ZFP36L2	14
GO:0019218	GO:0019218	regulation of steroid metabolic process	9/338	104/18800	0.000108293	0.00584867	0.00485965	EGR1/ASAH1/MBTPS1/SREBF1/WNT4/IGFBP7/IGF1R/SF1/SEC14L2	9
GO:1900153	GO:1900153	positive regulation of nuclear-transcribed mRNA catabolic process, deadenylation-dependent decay	4/338	15/18800	0.000119775	0.00630014	0.00523478	ZFP36/ZFP36L1/TOB1/ZFP36L2	4
GO:0044282	GO:0044282	small molecule catabolic process	18/338	376/18800	0.000169603	0.00806127	0.0066981	TAT/SCP2/GLUL/ABCD3/HNMT/PNKD/ACAA1/ECI2/TST/LONP2/ACADSB/AIG1/HSD17B4/ECHDC2/INPP4B/ECI1/MCCC2/SULT1A1	18
GO:0009410	GO:0009410	response to xenobiotic stimulus	19/338	411/18800	0.000176252	0.00827754	0.0068778	FOS/GATA3/GSTM3/IGFBP2/MDK/JUN/CDH1/FOSB/BCL2/FBP1/SREBF1/TFAP2B/CMBL/ABCD3/ACAA1/VAV3/CYBA/MGMT/SULT1A1	19
GO:0050870	GO:0050870	positive regulation of T cell activation	13/338	223/18800	0.000209712	0.00940131	0.00781154	XBP1/CD81/IL6ST/GATA3/IGFBP2/MDK/HES1/MYB/CD46/SOX4/RUNX1/HMGB1/VTCN1	13
GO:1903034	GO:1903034	regulation of response to wounding	11/338	166/18800	0.000213455	0.00946157	0.00786161	PLAT/XBP1/MDK/GRN/SMOC2/PRDX2/WNT4/IGF1R/SLC12A2/CLDN3/PTPRF	11
GO:0010038	GO:0010038	response to metal ion	17/338	351/18800	0.000223425	0.00979345	0.00813736	TFF1/FOS/JUND/TAT/JUNB/IGFBP2/JUN/CDH1/FOSB/SLC40A1/BCL2/FBP1/AHCYL1/CRIP1/INHBB/SLC12A2/CYBRD1	17
GO:0001503	GO:0001503	ossification	19/338	420/18800	0.000232001	0.0100576	0.00835686	MGP/CITED1/FASN/JUND/IL6ST/JUNB/MDK/IGFBP5/AREG/PBX1/BCL2/ENPP1/LTBP3/WNT4/TOB1/RRBP1/CEBPD/RUNX1/HSD17B4	19
GO:0052547	GO:0052547	regulation of peptidase activity	20/338	456/18800	0.000239701	0.010168	0.00844854	TFPI2/SERPINA1/CST3/APLP2/PI15/PEBP1/GRN/SERPINA5/SERPINA6/TNFSF10/TIMP1/DHCR24/CTSH/TIMP3/PRDX3/CTSD/HMGB1/CLDN3/ARL6IP5/MGMT	20
GO:0009612	GO:0009612	response to mechanical stimulus	12/338	201/18800	0.00029378	0.0118262	0.00982634	FOS/JUND/BTG2/IGFBP2/MDK/JUN/FOSB/IGF1R/PIEZO2/MBD2/MAP3K1/CYBA	12
GO:0071375	GO:0071375	cellular response to peptide hormone stimulus	15/338	294/18800	0.000299533	0.0118915	0.00988059	PLAT/XBP1/CA2/NUCKS1/FBP1/SREBF1/RARRES2/ZFP36L1/ENPP1/PIK3R1/IGF1R/AHCYL1/INHBB/CYBA/PRKDC	15
GO:0071774	GO:0071774	response to fibroblast growth factor	9/338	119/18800	0.000301431	0.0118915	0.00988059	GATA3/IER2/CXCL13/ZFP36/SMOC2/ZFP36L1/WNT4/NPTN/ZFP36L2	9
GO:0003073	GO:0003073	regulation of systemic arterial blood pressure	8/338	95/18800	0.00031412	0.0120311	0.00999663	ECE1/AR/EMP2/TPM1/CTSZ/NR2F2/ATP6AP2/CYBA	8
GO:0051251	GO:0051251	positive regulation of lymphocyte activation	17/338	371/18800	0.00042393	0.0150667	0.0125189	XBP1/CD81/IL6ST/GATA3/IGFBP2/MDK/HES1/BCL2/LAMP1/MYB/CD46/SOX4/VAV3/RUNX1/PRKDC/HMGB1/VTCN1	17
GO:1905332	GO:1905332	positive regulation of morphogenesis of an epithelium	5/338	36/18800	0.000434902	0.0151831	0.0126156	GATA3/MDK/AR/WNT4/MAGED1	5
GO:0051402	GO:0051402	neuron apoptotic process	13/338	241/18800	0.000443267	0.0153394	0.0127455	CITED1/IL6ST/BTG2/GATA3/MDK/JUN/GRN/BCL2/ERBB3/TFAP2B/NTRK2/PIGT/HIPK2	13
GO:0016049	GO:0016049	cell growth	20/338	484/18800	0.000513759	0.017314	0.0143862	SCGB3A1/IGFBP4/LAMB2/ALCAM/IGFBP5/CHPT1/RERG/SORBS2/BCL2/AUTS2/ERBB2/FBP1/SMARCA2/ADAM10/ENPP1/SGK3/IGFBP7/MACF1/HSPA1A/CYBA	20
GO:0046885	GO:0046885	regulation of hormone biosynthetic process	4/338	22/18800	0.000581125	0.0191045	0.0158739	EGR1/WNT4/IGF1R/STC2	4
GO:0031099	GO:0031099	regeneration	11/338	188/18800	0.000616652	0.019959	0.0165839	CD81/MDK/JUN/LAMB2/GRN/APOD/BCL2/ERBB4/IGF1R/RUNX1/PTPRF	11
GO:0044242	GO:0044242	cellular lipid catabolic process	12/338	219/18800	0.000635008	0.0201224	0.0167196	ASAH1/SCP2/GLA/ABCD3/ACAA1/ECI2/IDH1/LONP2/AIG1/HSD17B4/ECHDC2/ECI1	12
GO:0045861	GO:0045861	negative regulation of proteolysis	16/338	350/18800	0.000637591	0.0201224	0.0167196	TFPI2/SERPINA1/PLAT/CST3/APLP2/PI15/PEBP1/SERPINA5/SERPINA6/TMEM59/TIMP1/DHCR24/CTSZ/TIMP3/PRDX3/HIPK2	16
GO:0007039	GO:0007039	protein catabolic process in the vacuole	4/338	23/18800	0.00069357	0.0210684	0.0175057	CD81/LRP2/DPP7/LAMP2	4
GO:0030728	GO:0030728	ovulation	4/338	23/18800	0.00069357	0.0210684	0.0175057	PLAT/PGR/NRIP1/INHBB	4
GO:0030004	GO:0030004	cellular monovalent inorganic cation homeostasis	8/338	107/18800	0.000699611	0.0210684	0.0175057	CA2/SLC4A7/GRN/BCL2/TFAP2B/ATP6AP2/ATP6AP1/SLC12A2	8
GO:0048678	GO:0048678	response to axon injury	7/338	83/18800	0.000735395	0.021813	0.0181244	JUN/LAMB2/GRN/APOD/BCL2/IGF1R/PTPRF	7
GO:0060395	GO:0060395	SMAD protein signal transduction	7/338	83/18800	0.000735395	0.021813	0.0181244	CITED1/FOS/SUB1/JUN/TOB1/INHBB/HIPK2	7
GO:0007568	GO:0007568	aging	10/338	163/18800	0.000751022	0.0221103	0.0183714	FOS/JUND/IGFBP2/IGFBP5/APOD/SREBF1/TIMP1/GFRA1/MBD2/SLC12A2	10
GO:0042060	GO:0042060	wound healing	18/338	429/18800	0.000813567	0.0235994	0.0196087	TFPI2/SERPINA1/PLAT/XBP1/GNAS/DSP/IL6ST/SMOC2/ERBB3/ERBB2/TPM1/TIMP1/PRDX2/WNT4/MACF1/VAV3/SLC12A2/CLDN3	18
GO:1901533	GO:1901533	negative regulation of hematopoietic progenitor cell differentiation	3/338	11/18800	0.000853798	0.0244075	0.0202801	HES1/MYB/N4BP2L2	3
GO:2000146	GO:2000146	negative regulation of cell motility	16/338	361/18800	0.00088581	0.0251404	0.0208891	GATA3/EVL/CDH1/IGFBP5/CXCL13/APOD/SLC9A3R1/BCL2/TPM1/TIMP1/WNT4/NR2F2/ARHGDIB/MARVELD3/HMGB1/CLDN3	16
GO:0097193	GO:0097193	intrinsic apoptotic signaling pathway	14/338	295/18800	0.000959198	0.0269478	0.0223909	XBP1/SLC9A3R1/MUC1/BCL2/ERP29/PIK3R1/CRIP1/IL20RA/HSPA1A/TPT1/PRKDC/ARL6IP5/NBN/HIPK2	14
GO:0031639	GO:0031639	plasminogen activation	4/338	25/18800	0.000963155	0.0269478	0.0223909	PLAT/DHCR24/CTSZ/RUNX1	4
GO:0044344	GO:0044344	cellular response to fibroblast growth factor stimulus	8/338	113/18800	0.00100115	0.0274535	0.0228111	GATA3/CXCL13/ZFP36/SMOC2/ZFP36L1/WNT4/NPTN/ZFP36L2	8
GO:0071364	GO:0071364	cellular response to epidermal growth factor stimulus	5/338	43/18800	0.0010021	0.0274535	0.0228111	ZFP36/ERBB2/ERBB4/ZFP36L1/ZFP36L2	5
GO:0045598	GO:0045598	regulation of fat cell differentiation	9/338	142/18800	0.00108697	0.0284062	0.0236027	XBP1/GATA3/ZFP36/HES1/FTO/RARRES2/ZFP36L1/ENPP1/ZFP36L2	9
GO:0060537	GO:0060537	muscle tissue development	17/338	405/18800	0.00112253	0.0284062	0.0236027	FOS/DSP/BTG2/LRP2/DDX17/IRX3/EGR1/IGFBP5/FLNB/SORBS2/BCL2/ERBB3/TPM1/TFAP2B/ERBB4/NR2F2/RUNX1	17
GO:0099550	GO:0099550	trans-synaptic signaling, modulating synaptic transmission	3/338	12/18800	0.00112329	0.0284062	0.0236027	PLAT/NPTN/NTRK2	3
GO:0032946	GO:0032946	positive regulation of mononuclear cell proliferation	9/338	143/18800	0.00114205	0.028434	0.0236257	CD81/IL6ST/IGFBP2/HES1/BCL2/CD46/VAV3/HMGB1/VTCN1	9
GO:0035264	GO:0035264	multicellular organism growth	9/338	143/18800	0.00114205	0.028434	0.0236257	AR/NPY1R/BCL2/FTO/ATRX/ZFP36L1/STC2/GAMT/TAF10	9
GO:2001233	GO:2001233	regulation of apoptotic signaling pathway	16/338	370/18800	0.00114601	0.028434	0.0236257	XBP1/AR/SLC9A3R1/MUC1/TNFSF10/BCL2/ERP29/PRDX2/CTSH/TIMP3/WNT4/IL20RA/INHBB/HSPA1A/TPT1/MAGED1	16
GO:0097305	GO:0097305	response to alcohol	12/338	235/18800	0.00117254	0.0289104	0.0240216	FOS/GATA3/CDH1/FOSB/SREBF1/ITPR2/IGFBP7/IGF1R/INHBB/CYBA/CLDN3/MGMT	12
GO:0014065	GO:0014065	phosphatidylinositol 3-kinase signaling	9/338	144/18800	0.00119936	0.0293881	0.0244185	GATA3/SLC9A3R1/ERBB3/ERBB2/ERBB4/ZFP36L1/PIK3R1/IGF1R/NTRK2	9
GO:1990778	GO:1990778	protein localization to cell periphery	15/338	337/18800	0.00121933	0.029693	0.0246718	CD81/AR/CDH1/EMP2/PDZK1/SLC9A3R1/TMEM59/SLC9A3R2/RABEP1/ADAM10/PIK3R1/MACF1/ATP6AP1/NUMA1/ARL6IP5	15
GO:1902895	GO:1902895	positive regulation of miRNA transcription	5/338	45/18800	0.0012352	0.0297127	0.0246882	FOS/GATA3/JUN/EGR1/SREBF1	5
GO:0007162	GO:0007162	negative regulation of cell adhesion	14/338	305/18800	0.00131725	0.0313044	0.0260108	MDK/CDH1/APOD/MUC1/ERBB3/ERBB2/ADAM10/PRDX2/PIK3R1/ARHGDIB/RUNX1/HMGB1/CD164/VTCN1	14
GO:0043627	GO:0043627	response to estrogen	6/338	68/18800	0.00138561	0.0321151	0.0266844	CITED1/GATA3/GSTM3/IGFBP2/AR/ESR1	6
GO:0050863	GO:0050863	regulation of T cell activation	15/338	342/18800	0.0014102	0.0321151	0.0266844	XBP1/CD81/IL6ST/GATA3/IGFBP2/MDK/HES1/ERBB2/MYB/PRDX2/CD46/SOX4/RUNX1/HMGB1/VTCN1	15
GO:0030497	GO:0030497	fatty acid elongation	3/338	13/18800	0.00144091	0.0321151	0.0266844	ELOVL5/HACD3/TECR	3
GO:0042761	GO:0042761	very long-chain fatty acid biosynthetic process	3/338	13/18800	0.00144091	0.0321151	0.0266844	ELOVL5/HACD3/TECR	3
GO:0001649	GO:0001649	osteoblast differentiation	12/338	241/18800	0.00145319	0.0322069	0.0267606	CITED1/FASN/JUND/IL6ST/JUNB/IGFBP5/AREG/WNT4/TOB1/RRBP1/CEBPD/HSD17B4	12
GO:0042698	GO:0042698	ovulation cycle	6/338	70/18800	0.00161091	0.0343516	0.0285427	MDK/PGR/EGR1/ESR1/NRIP1/IGF1R	6
GO:0032355	GO:0032355	response to estradiol	8/338	123/18800	0.00172707	0.0360492	0.0299532	IGFBP2/FOXA1/ESR1/AREG/NRIP1/NR2F2/IGF1R/MBD2	8
GO:0061043	GO:0061043	regulation of vascular wound healing	3/338	14/18800	0.00180958	0.0371682	0.030883	XBP1/SMOC2/SLC12A2	3
GO:1901342	GO:1901342	regulation of vasculature development	15/338	351/18800	0.00181706	0.0371682	0.030883	XBP1/MDK/GRN/CXCL13/EMP2/SMOC2/GTF2I/ERBB2/ADAM10/CTSH/GLUL/WNT4/SLC12A2/RUNX1/HIPK2	15
GO:0003208	GO:0003208	cardiac ventricle morphogenesis	6/338	72/18800	0.00186302	0.0378846	0.0314782	DSP/GATA3/LRP2/CPE/TPM1/SOX4	6
GO:0060249	GO:0060249	anatomical structure homeostasis	14/338	319/18800	0.00200103	0.0400715	0.0332953	PIP/TFF3/TFF1/AZGP1/ZG16B/BCL2/CTSH/LTBP3/GAA/IL20RA/SLC12A2/CLDN3/APBB2/LAMP2	14
GO:2001256	GO:2001256	regulation of store-operated calcium entry	3/338	15/18800	0.00223204	0.0438079	0.0363999	CRACR2B/SARAF/STC2	3
GO:0071241	GO:0071241	cellular response to inorganic substance	11/338	221/18800	0.00227012	0.0442148	0.036738	FOS/JUND/JUNB/JUN/CDH1/FOSB/SLC40A1/FBP1/ATRX/INHBB/SLC12A2	11
GO:0040013	GO:0040013	negative regulation of locomotion	16/338	396/18800	0.00228639	0.0442148	0.036738	GATA3/EVL/CDH1/IGFBP5/CXCL13/APOD/SLC9A3R1/BCL2/TPM1/TIMP1/WNT4/NR2F2/ARHGDIB/MARVELD3/HMGB1/CLDN3	16
GO:0010632	GO:0010632	regulation of epithelial cell migration	13/338	290/18800	0.00238219	0.0453998	0.0377226	GATA3/JUN/GRN/EVL/CXCL13/EMP2/SMOC2/CTSH/GLUL/NR2F2/MACF1/MARVELD3/HMGB1	13
GO:0042063	GO:0042063	gliogenesis	13/338	291/18800	0.00245426	0.0462922	0.0384641	IL6ST/LRP2/MDK/LAMB2/GRN/HES1/AREG/ERBB3/ERBB2/METRN/SOX4/SYNE2/NTRK2	13
GO:0030002	GO:0030002	cellular anion homeostasis	3/338	16/18800	0.00271079	0.0497398	0.0413287	SLC9A3R1/ENPP1/SLC12A2	3
The statistical significance was calculated by one-sided hypergeometric test and adjusted by Benjamini–Hochberg correction.

## Sheet: LP up
	ID	Description	GeneRatio	BgRatio	pvalue	p.adjust	qvalue	geneID	Count
GO:0002181	GO:0002181	cytoplasmic translation	26/196	146/18800	8.05444e-25	2.63944e-21	2.05939e-21	RPL37/RPS4X/RPS8/RPL12/RPL30/RPS21/RPS24/RPS28/RPL39/RPL7A/RPL34/RPL10A/RPL18/RPL3/RPL29/RPS10/RPS23/RPS18/RPL13/RPL28/RPS9/RPL5/RPS11/EIF4B/EIF2S3/RPL32	26
GO:0050673	GO:0050673	epithelial cell proliferation	20/196	443/18800	4.23515e-08	6.93929e-05	5.4143e-05	SFRP1/NR4A1/JUN/ZFP36/NFIB/KIT/RGCC/APOE/AREG/TNF/ID2/PTN/IGFBP5/B4GALT1/ZFP36L1/FZD7/EGR3/CTNNB1/CDKN1C/NR2F2	20
GO:0050678	GO:0050678	regulation of epithelial cell proliferation	17/196	382/18800	5.61969e-07	0.000613857	0.000478955	SFRP1/NR4A1/JUN/ZFP36/NFIB/RGCC/APOE/AREG/TNF/PTN/B4GALT1/ZFP36L1/FZD7/EGR3/CTNNB1/CDKN1C/NR2F2	17
GO:0030099	GO:0030099	myeloid cell differentiation	17/196	391/18800	7.75805e-07	0.000635578	0.000495902	FOS/SFRP1/JUN/ZFP36/JUNB/CD81/KIT/HSPA1A/HSPA1B/TNF/ID2/PIK3R1/KLF2/APP/ZFP36L1/CTNNB1/CDKN1C	17
GO:0060537	GO:0060537	muscle tissue development	17/196	405/18800	1.25761e-06	0.000824238	0.000643102	FOS/EGR1/NR4A1/ATF3/BTG2/RGS2/SORBS2/ID2/DSP/FOXC1/IGFBP5/IRX3/FZD7/CTNNB1/DDX17/NR2F2/AKAP13	17
GO:0002573	GO:0002573	myeloid leukocyte differentiation	12/196	210/18800	2.17082e-06	0.00110201	0.000859833	FOS/SFRP1/JUN/JUNB/CD81/KIT/TNF/ID2/PIK3R1/APP/ZFP36L1/CTNNB1	12
GO:0042063	GO:0042063	gliogenesis	14/196	291/18800	2.35401e-06	0.00110201	0.000859833	NFIB/NTRK2/ID4/AREG/TNF/ID2/SOX4/PTN/SYNE2/APP/APCDD1/METRN/CTNNB1/CX3CL1	14
GO:0051591	GO:0051591	response to cAMP	8/196	89/18800	4.15141e-06	0.00170052	0.00132681	FOS/FOSB/ITPR2/AREG/APEX1/IGFBP5/APP/ZFP36L1	8
GO:0006417	GO:0006417	regulation of translation	17/196	463/18800	7.53781e-06	0.0027446	0.00214144	ZFP36/BTG2/RGS2/RPS4X/TOB1/TNF/SOX4/RBM3/CIRBP/RPS9/RPL5/ZFP36L2/IGFBP5/APP/ZFP36L1/EIF4B/EIF2S3	17
GO:0001503	GO:0001503	ossification	16/196	420/18800	8.93159e-06	0.00292688	0.00228367	JUND/MGP/SFRP1/JUNB/GPM6B/ID4/AREG/TOB1/TNF/PTN/BAMBI/FOXC1/IGFBP5/ATP6V1B1/CTNNB1/PBX1	16
GO:0048545	GO:0048545	response to steroid hormone	14/196	330/18800	9.98031e-06	0.00297323	0.00231983	FOS/FOSB/SCGB2A2/SFRP1/ZFP36/SCGB2A1/HSPA1A/HSPA1B/AREG/TNF/IGFBP7/ZFP36L2/ZFP36L1/DDX17	14
GO:0048732	GO:0048732	gland development	16/196	431/18800	1.23128e-05	0.00316745	0.00247137	SFRP1/JUN/NFIB/ID4/AREG/TNF/ID2/PTN/FOXC1/IGFBP5/EPHB3/COBL/TAF10/CTNNB1/CDKN1C/PBX1	16
GO:0045786	GO:0045786	negative regulation of cell cycle	15/196	387/18800	1.40194e-05	0.00316745	0.00247137	NR4A1/PDCD4/RGCC/BTG2/DUSP1/TNF/ZFP36L2/FOXC1/WEE1/PPP1R10/ZFP36L1/RHOB/CTNNB1/CDKN1C/NR2F2	15
GO:1900153	GO:1900153	positive regulation of nuclear-transcribed mRNA catabolic process, deadenylation-dependent decay	4/196	15/18800	1.42938e-05	0.00316745	0.00247137	ZFP36/TOB1/ZFP36L2/ZFP36L1	4
GO:0045668	GO:0045668	negative regulation of osteoblast differentiation	6/196	51/18800	1.44986e-05	0.00316745	0.00247137	SFRP1/AREG/TOB1/TNF/BAMBI/IGFBP5	6
GO:0045727	GO:0045727	positive regulation of translation	9/196	141/18800	1.73268e-05	0.00354875	0.00276887	RPS4X/TOB1/TNF/SOX4/RBM3/CIRBP/RPS9/RPL5/EIF2S3	9
GO:0007379	GO:0007379	segment specification	4/196	17/18800	2.45183e-05	0.00463697	0.00361795	IRX1/IRX2/IRX3/COBL	4
GO:0009954	GO:0009954	proximal/distal pattern formation	5/196	34/18800	2.54701e-05	0.00463697	0.00361795	IRX1/IRX2/IRX3/CTNNB1/PBX1	5
GO:0051348	GO:0051348	negative regulation of transferase activity	12/196	270/18800	2.7659e-05	0.00477046	0.0037221	SFRP1/ZFP36/PDCD4/RPL37/RGS2/DUSP1/APOE/RPL5/PPP1R1B/MIDN/CDKN1C/NR2F2	12
GO:0035148	GO:0035148	tube formation	9/196	152/18800	3.14793e-05	0.00491392	0.00383403	SFRP1/NFIB/IRX1/IRX2/FOLR1/SOX4/IRX3/COBL/CTNNB1	9
GO:0071774	GO:0071774	response to fibroblast growth factor	8/196	119/18800	3.53288e-05	0.00491392	0.00383403	SFRP1/NR4A1/ZFP36/IER2/ZFP36L2/ZFP36L1/EGR3/CTNNB1	8
GO:0045930	GO:0045930	negative regulation of mitotic cell cycle	11/196	234/18800	3.60471e-05	0.00491392	0.00383403	RGCC/BTG2/DUSP1/TNF/ZFP36L2/FOXC1/WEE1/PPP1R10/ZFP36L1/CTNNB1/CDKN1C	11
GO:1903706	GO:1903706	regulation of hemopoiesis	14/196	371/18800	3.65641e-05	0.00491392	0.00383403	FOS/SFRP1/ZFP36/HSPA1A/HSPA1B/TNF/ID2/SOX4/PTN/PIK3R1/ZFP36L2/ZFP36L1/EGR3/CTNNB1	14
GO:0097305	GO:0097305	response to alcohol	11/196	235/18800	3.74779e-05	0.00491392	0.00383403	FOS/FOSB/SFRP1/CLDN3/RGS2/ITPR2/TNF/CD14/IGFBP7/KLF2/CTNNB1	11
GO:0071900	GO:0071900	regulation of protein serine/threonine kinase activity	14/196	372/18800	3.76505e-05	0.00491392	0.00383403	SFRP1/PDCD4/KIT/RGCC/RGS2/DUSP1/APOE/TNF/MAP2K2/PPP1R1B/CCNL1/CDKN1C/NR2F2/AKAP13	14
GO:0072079	GO:0072079	nephron tubule formation	4/196	19/18800	3.92826e-05	0.00491392	0.00383403	IRX1/IRX2/IRX3/CTNNB1	4
GO:0045444	GO:0045444	fat cell differentiation	11/196	237/18800	4.0487e-05	0.00491392	0.00383403	SFRP1/NR4A1/ZFP36/RGS2/ID4/TNF/ID2/ARL4A/NR4A2/ZFP36L2/ZFP36L1	11
GO:0071901	GO:0071901	negative regulation of protein serine/threonine kinase activity	8/196	122/18800	4.22391e-05	0.00494349	0.0038571	SFRP1/PDCD4/RGS2/DUSP1/APOE/PPP1R1B/CDKN1C/NR2F2	8
GO:0001838	GO:0001838	embryonic epithelial tube formation	8/196	124/18800	4.74455e-05	0.00505562	0.00394459	SFRP1/IRX1/IRX2/FOLR1/SOX4/IRX3/COBL/CTNNB1	8
GO:0046683	GO:0046683	response to organophosphorus	8/196	124/18800	4.74455e-05	0.00505562	0.00394459	FOS/FOSB/ITPR2/AREG/APEX1/IGFBP5/APP/ZFP36L1	8
GO:0062197	GO:0062197	cellular response to chemical stress	13/196	332/18800	4.78255e-05	0.00505562	0.00394459	FOS/JUN/HSPA1A/HSPA1B/TNF/APEX1/NCOA7/NR4A2/KLF2/EFHD1/ZFP36L1/RHOB/CTNNB1	13
GO:0035914	GO:0035914	skeletal muscle cell differentiation	6/196	65/18800	5.8922e-05	0.00603398	0.00470794	FOS/EGR1/NR4A1/ATF3/BTG2/DDX17	6
GO:0030316	GO:0030316	osteoclast differentiation	7/196	96/18800	6.55018e-05	0.00632896	0.0049381	FOS/SFRP1/JUNB/CD81/TNF/PIK3R1/CTNNB1	7
GO:0034250	GO:0034250	positive regulation of cellular amide metabolic process	9/196	167/18800	6.56652e-05	0.00632896	0.0049381	RPS4X/TOB1/TNF/SOX4/RBM3/CIRBP/RPS9/RPL5/EIF2S3	9
GO:0045637	GO:0045637	regulation of myeloid cell differentiation	10/196	208/18800	6.7836e-05	0.00635138	0.0049556	FOS/SFRP1/ZFP36/HSPA1A/HSPA1B/TNF/ID2/PIK3R1/ZFP36L1/CTNNB1	10
GO:0048660	GO:0048660	regulation of smooth muscle cell proliferation	9/196	170/18800	7.53388e-05	0.00659433	0.00514515	JUN/PDCD4/APOE/TNF/ID2/SF1/IGFBP5/CTNNB1/CX3CL1	9
GO:0050679	GO:0050679	positive regulation of epithelial cell proliferation	10/196	211/18800	7.64441e-05	0.00659433	0.00514515	SFRP1/NR4A1/JUN/AREG/TNF/PTN/B4GALT1/FZD7/EGR3/CTNNB1	10
GO:0034101	GO:0034101	erythrocyte homeostasis	8/196	133/18800	7.79736e-05	0.00659433	0.00514515	ZFP36/KIT/HSPA1A/RPS24/HSPA1B/ID2/KLF2/ZFP36L1	8
GO:0071364	GO:0071364	cellular response to epidermal growth factor stimulus	5/196	43/18800	8.16614e-05	0.00659433	0.00514515	ZFP36/EEF1A1/ZFP36L2/FOXC1/ZFP36L1	5
GO:0014074	GO:0014074	response to purine-containing compound	8/196	134/18800	8.21939e-05	0.00659433	0.00514515	FOS/FOSB/ITPR2/AREG/APEX1/IGFBP5/APP/ZFP36L1	8
GO:0044706	GO:0044706	multi-multicellular organism process	10/196	213/18800	8.26842e-05	0.00659433	0.00514515	FOS/FOSB/JUNB/RGS2/RPL29/PTN/IGFBP7/IGFBP5/B4GALT1/NR2F2	10
GO:0048659	GO:0048659	smooth muscle cell proliferation	9/196	173/18800	8.61841e-05	0.00659433	0.00514515	JUN/PDCD4/APOE/TNF/ID2/SF1/IGFBP5/CTNNB1/CX3CL1	9
GO:0001655	GO:0001655	urogenital system development	13/196	352/18800	8.65292e-05	0.00659433	0.00514515	EGR1/SFRP1/IRX1/IRX2/ID4/SOX4/FOXC1/EPHB3/IRX3/NFIA/CTNNB1/CDKN1C/PBX1	13
GO:0045667	GO:0045667	regulation of osteoblast differentiation	8/196	136/18800	9.12044e-05	0.00664171	0.00518212	JUND/SFRP1/AREG/TOB1/TNF/BAMBI/IGFBP5/CTNNB1	8
GO:0072175	GO:0072175	epithelial tube formation	8/196	136/18800	9.12044e-05	0.00664171	0.00518212	SFRP1/IRX1/IRX2/FOLR1/SOX4/IRX3/COBL/CTNNB1	8
GO:0010001	GO:0010001	glial cell differentiation	10/196	218/18800	0.000100205	0.00713854	0.00556977	NFIB/NTRK2/ID4/TNF/ID2/SOX4/PTN/APP/METRN/CTNNB1	10
GO:0019827	GO:0019827	stem cell population maintenance	8/196	139/18800	0.000106244	0.00725336	0.00565936	SFRP1/KIT/TPT1/SOX4/PTN/ZFP36L2/FZD7/CTNNB1	8
GO:0051384	GO:0051384	response to glucocorticoid	8/196	139/18800	0.000106244	0.00725336	0.00565936	FOS/FOSB/ZFP36/AREG/TNF/IGFBP7/ZFP36L2/ZFP36L1	8
GO:0098727	GO:0098727	maintenance of cell number	8/196	141/18800	0.000117367	0.00784517	0.00612111	SFRP1/KIT/TPT1/SOX4/PTN/ZFP36L2/FZD7/CTNNB1	8
GO:0055123	GO:0055123	digestive system development	8/196	142/18800	0.00012328	0.00784517	0.00612111	SFRP1/KIT/TNF/ID2/EPHB3/COBL/CTNNB1/CDKN1C	8
GO:0043618	GO:0043618	regulation of transcription from RNA polymerase II promoter in response to stress	5/196	47/18800	0.000125814	0.00784517	0.00612111	EGR1/JUN/ATF3/HSPA1A/KLF2	5
GO:0070849	GO:0070849	response to epidermal growth factor	5/196	47/18800	0.000125814	0.00784517	0.00612111	ZFP36/EEF1A1/ZFP36L2/FOXC1/ZFP36L1	5
GO:0072070	GO:0072070	loop of Henle development	3/196	10/18800	0.000126883	0.00784517	0.00612111	IRX1/IRX2/IRX3	3
GO:1900151	GO:1900151	regulation of nuclear-transcribed mRNA catabolic process, deadenylation-dependent decay	4/196	26/18800	0.000143103	0.00855634	0.00667599	ZFP36/TOB1/ZFP36L2/ZFP36L1	4
GO:0007565	GO:0007565	female pregnancy	9/196	185/18800	0.000143607	0.00855634	0.00667599	FOS/FOSB/JUNB/RGS2/RPL29/PTN/IGFBP7/IGFBP5/NR2F2	9
GO:0007346	GO:0007346	regulation of mitotic cell cycle	15/196	478/18800	0.000153536	0.00898462	0.00701014	RGCC/BTG2/DUSP1/TNF/ID2/APEX1/ZFP36L2/FOXC1/WEE1/APP/PPP1R10/ZFP36L1/CTNNB1/CDKN1C/PBX1	15
GO:0033002	GO:0033002	muscle cell proliferation	10/196	233/18800	0.000172763	0.00977294	0.00762523	JUN/PDCD4/APOE/TNF/ID2/SF1/FOXC1/IGFBP5/CTNNB1/CX3CL1	10
GO:0048103	GO:0048103	somatic stem cell division	3/196	11/18800	0.000173125	0.00977294	0.00762523	KIT/ZFP36L2/FZD7	3
GO:0060562	GO:0060562	epithelial tube morphogenesis	12/196	328/18800	0.000176846	0.00977294	0.00762523	SFRP1/IRX1/IRX2/FOLR1/AREG/TNF/SOX4/IRX3/COBL/RHOB/CTNNB1/PBX1	12
GO:0016331	GO:0016331	morphogenesis of embryonic epithelium	8/196	150/18800	0.00018003	0.00977294	0.00762523	SFRP1/IRX1/IRX2/FOLR1/SOX4/IRX3/COBL/CTNNB1	8
GO:0044344	GO:0044344	cellular response to fibroblast growth factor stimulus	7/196	113/18800	0.000182911	0.00977294	0.00762523	SFRP1/NR4A1/ZFP36/ZFP36L2/ZFP36L1/EGR3/CTNNB1	7
GO:0006979	GO:0006979	response to oxidative stress	14/196	433/18800	0.000187884	0.00977294	0.00762523	FOS/JUN/HSPA1A/APOE/HSPA1B/AREG/TNF/APEX1/NCOA7/NR4A2/KLF2/APP/RHOB/CTNNB1	14
GO:1903131	GO:1903131	mononuclear cell differentiation	14/196	433/18800	0.000187884	0.00977294	0.00762523	EGR1/SFRP1/JUN/KIT/KLF6/ID2/SOX4/ZFP36L2/ZFP36L1/FZD7/EGR3/IRF2BP2/CTNNB1/PBX1	14
GO:0030098	GO:0030098	lymphocyte differentiation	13/196	382/18800	0.000194396	0.00995367	0.00776624	EGR1/SFRP1/KIT/KLF6/ID2/SOX4/ZFP36L2/ZFP36L1/FZD7/EGR3/IRF2BP2/CTNNB1/PBX1	13
GO:0034599	GO:0034599	cellular response to oxidative stress	11/196	284/18800	0.000201803	0.010174	0.00793812	FOS/JUN/HSPA1A/HSPA1B/TNF/APEX1/NCOA7/NR4A2/KLF2/RHOB/CTNNB1	11
GO:1901652	GO:1901652	response to peptide	15/196	491/18800	0.000205259	0.0101914	0.00795174	JUND/EGR1/NR4A1/TFF1/BTG2/AREG/TNF/APEX1/NR4A2/PIK3R1/IGFBP5/KLF2/APP/NUCKS1/ZFP36L1	15
GO:0007517	GO:0007517	muscle organ development	12/196	334/18800	0.000209002	0.0102224	0.00797588	FOS/EGR1/NR4A1/ATF3/BTG2/DSP/FOXC1/EGR3/UTRN/CTNNB1/DDX17/NR2F2	12
GO:0043484	GO:0043484	regulation of RNA splicing	8/196	154/18800	0.000215584	0.0102827	0.00802295	HSPA1A/RBM3/SF1/CIRBP/HNRNPH1/PIK3R1/CCNL1/DDX17	8
GO:0043620	GO:0043620	regulation of DNA-templated transcription in response to stress	5/196	53/18800	0.000223769	0.0102827	0.00802295	EGR1/JUN/ATF3/HSPA1A/KLF2	5
GO:0007519	GO:0007519	skeletal muscle tissue development	8/196	155/18800	0.000225318	0.0102827	0.00802295	FOS/EGR1/NR4A1/ATF3/BTG2/CTNNB1/DDX17/NR2F2	8
GO:0002761	GO:0002761	regulation of myeloid leukocyte differentiation	7/196	117/18800	0.000226822	0.0102827	0.00802295	FOS/SFRP1/TNF/ID2/PIK3R1/ZFP36L1/CTNNB1	7
GO:0001649	GO:0001649	osteoblast differentiation	10/196	241/18800	0.000226887	0.0102827	0.00802295	JUND/SFRP1/JUNB/ID4/AREG/TOB1/TNF/BAMBI/IGFBP5/CTNNB1	10
GO:1900272	GO:1900272	negative regulation of long-term synaptic potentiation	3/196	12/18800	0.000229062	0.0102827	0.00802295	APOE/PTN/APP	3
GO:0071320	GO:0071320	cellular response to cAMP	5/196	54/18800	0.000244535	0.0107429	0.008382	ITPR2/APEX1/IGFBP5/APP/ZFP36L1	5
GO:0031960	GO:0031960	response to corticosteroid	8/196	157/18800	0.00024587	0.0107429	0.008382	FOS/FOSB/ZFP36/AREG/TNF/IGFBP7/ZFP36L2/ZFP36L1	8
GO:0001975	GO:0001975	response to amphetamine	4/196	30/18800	0.000253914	0.0109484	0.00854235	NR4A1/RGS2/NR4A2/PPP1R1B	4
GO:0051403	GO:0051403	stress-activated MAPK cascade	10/196	245/18800	0.000258886	0.0110178	0.00859651	SFRP1/ZFP36/PDCD4/DUSP1/TNF/CDC42EP5/MAP2K2/APP/ZFP36L1/FZD7	10
GO:0009612	GO:0009612	response to mechanical stimulus	9/196	201/18800	0.000266975	0.0112164	0.00875145	FOS/FOSB/JUND/JUN/KIT/BTG2/TNF/PTN/CTNNB1	9
GO:0002262	GO:0002262	myeloid cell homeostasis	8/196	160/18800	0.000279556	0.0113923	0.0088887	ZFP36/KIT/HSPA1A/RPS24/HSPA1B/ID2/KLF2/ZFP36L1	8
GO:0071383	GO:0071383	cellular response to steroid hormone stimulus	9/196	203/18800	0.000287232	0.0113923	0.0088887	SCGB2A2/SFRP1/ZFP36/SCGB2A1/HSPA1A/HSPA1B/ZFP36L2/ZFP36L1/DDX17	9
GO:0030336	GO:0030336	negative regulation of cell migration	12/196	346/18800	0.000288481	0.0113923	0.0088887	SFRP1/CCL28/CLDN3/RGCC/DUSP1/APOE/TNF/APEX1/IGFBP5/RHOB/NR2F2/CX3CL1	12
GO:0045577	GO:0045577	regulation of B cell differentiation	4/196	31/18800	0.000289168	0.0113923	0.0088887	SFRP1/ID2/ZFP36L2/ZFP36L1	4
GO:0060055	GO:0060055	angiogenesis involved in wound healing	4/196	31/18800	0.000289168	0.0113923	0.0088887	TNF/SLC12A2/B4GALT1/CX3CL1	4
GO:0034612	GO:0034612	response to tumor necrosis factor	10/196	249/18800	0.000294584	0.0113923	0.0088887	SFRP1/ZFP36/HSPA1A/HSPA1B/TNF/CD14/ZFP36L2/KLF2/ZFP36L1/CX3CL1	10
GO:0060213	GO:0060213	positive regulation of nuclear-transcribed mRNA poly(A) tail shortening	3/196	13/18800	0.000295497	0.0113923	0.0088887	ZFP36/BTG2/TOB1	3
GO:0022612	GO:0022612	gland morphogenesis	7/196	123/18800	0.000308259	0.0116294	0.00907372	SFRP1/NFIB/ID4/AREG/TNF/PTN/IGFBP5	7
GO:0044703	GO:0044703	multi-organism reproductive process	9/196	205/18800	0.000308746	0.0116294	0.00907372	FOS/FOSB/JUNB/RGS2/RPL29/PTN/IGFBP7/IGFBP5/NR2F2	9
GO:0030218	GO:0030218	erythrocyte differentiation	7/196	124/18800	0.000323863	0.011667	0.00910301	ZFP36/KIT/HSPA1A/HSPA1B/ID2/KLF2/ZFP36L1	7
GO:1903313	GO:1903313	positive regulation of mRNA metabolic process	7/196	124/18800	0.000323863	0.011667	0.00910301	ZFP36/BTG2/TOB1/RBM3/CIRBP/ZFP36L2/ZFP36L1	7
GO:0031098	GO:0031098	stress-activated protein kinase signaling cascade	10/196	252/18800	0.000323983	0.011667	0.00910301	SFRP1/ZFP36/PDCD4/DUSP1/TNF/CDC42EP5/MAP2K2/APP/ZFP36L1/FZD7	10
GO:0071560	GO:0071560	cellular response to transforming growth factor beta stimulus	10/196	252/18800	0.000323983	0.011667	0.00910301	FOS/SFRP1/JUN/HSPA1A/FOLR1/BAMBI/ZFP36L2/ZFP36L1/CDKN1C/PEG10	10
GO:0070997	GO:0070997	neuron death	12/196	353/18800	0.000345743	0.0123152	0.00960882	FOS/EGR1/JUN/NTRK2/BTG2/APOE/TNF/NCOA7/NR4A2/APP/CTNNB1/CX3CL1	12
GO:1901099	GO:1901099	negative regulation of signal transduction in absence of ligand	4/196	33/18800	0.000369991	0.0127325	0.00993442	HSPA1A/HSPA1B/TNF/CX3CL1	4
GO:2001240	GO:2001240	negative regulation of extrinsic apoptotic signaling pathway in absence of ligand	4/196	33/18800	0.000369991	0.0127325	0.00993442	HSPA1A/HSPA1B/TNF/CX3CL1	4
GO:1902893	GO:1902893	regulation of miRNA transcription	5/196	59/18800	0.000371163	0.0127325	0.00993442	FOS/EGR1/JUN/NFIB/TNF	5
GO:0060538	GO:0060538	skeletal muscle organ development	8/196	167/18800	0.000373001	0.0127325	0.00993442	FOS/EGR1/NR4A1/ATF3/BTG2/CTNNB1/DDX17/NR2F2	8
GO:0071559	GO:0071559	response to transforming growth factor beta	10/196	258/18800	0.000390171	0.0131813	0.0102846	FOS/SFRP1/JUN/HSPA1A/FOLR1/BAMBI/ZFP36L2/ZFP36L1/CDKN1C/PEG10	10
GO:0043407	GO:0043407	negative regulation of MAP kinase activity	5/196	60/18800	0.000401516	0.0132906	0.0103698	SFRP1/PDCD4/RGS2/DUSP1/APOE	5
GO:0061614	GO:0061614	miRNA transcription	5/196	60/18800	0.000401516	0.0132906	0.0103698	FOS/EGR1/JUN/NFIB/TNF	5
GO:2000146	GO:2000146	negative regulation of cell motility	12/196	361/18800	0.000422715	0.0138524	0.0108081	SFRP1/CCL28/CLDN3/RGCC/DUSP1/APOE/TNF/APEX1/IGFBP5/RHOB/NR2F2/CX3CL1	12
GO:0060993	GO:0060993	kidney morphogenesis	6/196	93/18800	0.000427276	0.0138572	0.0108119	IRX1/IRX2/SOX4/IRX3/CTNNB1/PBX1	6
GO:0048565	GO:0048565	digestive tract development	7/196	130/18800	0.000431319	0.0138572	0.0108119	SFRP1/KIT/TNF/ID2/EPHB3/COBL/CTNNB1	7
GO:0072001	GO:0072001	renal system development	11/196	312/18800	0.000449304	0.0142948	0.0111534	EGR1/SFRP1/IRX1/IRX2/SOX4/FOXC1/IRX3/NFIA/CTNNB1/CDKN1C/PBX1	11
GO:1901214	GO:1901214	regulation of neuron death	11/196	313/18800	0.000461504	0.0144455	0.0112709	FOS/EGR1/JUN/NTRK2/BTG2/APOE/TNF/NCOA7/NR4A2/CTNNB1/CX3CL1	11
GO:0060211	GO:0060211	regulation of nuclear-transcribed mRNA poly(A) tail shortening	3/196	15/18800	0.000462933	0.0144455	0.0112709	ZFP36/BTG2/TOB1	3
GO:0030522	GO:0030522	intracellular receptor signaling pathway	10/196	264/18800	0.000467262	0.0144455	0.0112709	SCGB2A2/SFRP1/NR4A1/SCGB2A1/HSPA1A/HSPA1B/NR4A2/KLF2/DDX17/NR2F2	10
GO:0000288	GO:0000288	nuclear-transcribed mRNA catabolic process, deadenylation-dependent decay	5/196	63/18800	0.000503878	0.0153667	0.0119897	ZFP36/BTG2/TOB1/ZFP36L2/ZFP36L1	5
GO:1903321	GO:1903321	negative regulation of protein modification by small protein conjugation or removal	6/196	96/18800	0.00050644	0.0153667	0.0119897	RPL37/HSPA1A/HSPA1B/SOX4/RPL5/CTNNB1	6
GO:0051271	GO:0051271	negative regulation of cellular component movement	12/196	369/18800	0.0005137	0.015444	0.01205	SFRP1/CCL28/CLDN3/RGCC/DUSP1/APOE/TNF/APEX1/IGFBP5/RHOB/NR2F2/CX3CL1	12
GO:1902905	GO:1902905	positive regulation of supramolecular fiber organization	8/196	176/18800	0.00052901	0.0157597	0.0122963	SFRP1/RGCC/HSPA1A/APOE/HSPA1B/CDC42EP5/APP/CX3CL1	8
GO:0045670	GO:0045670	regulation of osteoclast differentiation	5/196	64/18800	0.000542008	0.0160014	0.0124849	FOS/SFRP1/TNF/PIK3R1/CTNNB1	5
GO:0016049	GO:0016049	cell growth	14/196	484/18800	0.000575318	0.0167639	0.0130798	SCGB3A1/SFRP1/RGS2/HSPA1A/APOE/SORBS2/HSPA1B/IGFBP7/IGFBP5/APP/COBL/CTNNB1/RERG/AKAP13	14
GO:0033120	GO:0033120	positive regulation of RNA splicing	4/196	37/18800	0.000578064	0.0167639	0.0130798	HSPA1A/RBM3/CIRBP/PIK3R1	4
GO:0045639	GO:0045639	positive regulation of myeloid cell differentiation	6/196	99/18800	0.000596577	0.017149	0.0133803	FOS/HSPA1A/HSPA1B/TNF/ID2/ZFP36L1	6
GO:0006364	GO:0006364	rRNA processing	9/196	226/18800	0.000626655	0.0178569	0.0139327	RPS8/RPS21/RPS24/RPS28/NSA2/RPL7A/RPL10A/RPL5/DDX17	9
GO:0048608	GO:0048608	reproductive structure development	13/196	433/18800	0.000640511	0.0180944	0.014118	SFRP1/JUNB/KIT/ID4/SF1/PTN/FOXC1/ZFP36L1/NASP/CTNNB1/TFAP2C/CDKN1C/NR2F2	13
GO:0034249	GO:0034249	negative regulation of cellular amide metabolic process	10/196	276/18800	0.000659681	0.0181966	0.0141977	ZFP36/NTRK2/BTG2/RGS2/APOE/TOB1/CIRBP/ZFP36L2/IGFBP5/ZFP36L1	10
GO:0072073	GO:0072073	kidney epithelium development	7/196	140/18800	0.000672088	0.0181966	0.0141977	SFRP1/IRX1/IRX2/FOXC1/IRX3/CTNNB1/PBX1	7
GO:0061158	GO:0061158	3'-UTR-mediated mRNA destabilization	3/196	17/18800	0.000681305	0.0181966	0.0141977	ZFP36/ZFP36L2/ZFP36L1	3
GO:1904948	GO:1904948	midbrain dopaminergic neuron differentiation	3/196	17/18800	0.000681305	0.0181966	0.0141977	SFRP1/NR4A2/CTNNB1	3
GO:0061458	GO:0061458	reproductive system development	13/196	436/18800	0.000682782	0.0181966	0.0141977	SFRP1/JUNB/KIT/ID4/SF1/PTN/FOXC1/ZFP36L1/NASP/CTNNB1/TFAP2C/CDKN1C/NR2F2	13
GO:0043405	GO:0043405	regulation of MAP kinase activity	8/196	183/18800	0.000683779	0.0181966	0.0141977	SFRP1/PDCD4/KIT/RGS2/DUSP1/APOE/TNF/AKAP13	8
GO:0048469	GO:0048469	cell maturation	8/196	183/18800	0.000683779	0.0181966	0.0141977	ROPN1/NR4A2/KLF2/ROPN1B/APP/CTNNB1/CDKN1C/CX3CL1	8
GO:0071356	GO:0071356	cellular response to tumor necrosis factor	9/196	229/18800	0.000688549	0.0181966	0.0141977	SFRP1/ZFP36/HSPA1A/HSPA1B/TNF/ZFP36L2/KLF2/ZFP36L1/CX3CL1	9
GO:0044089	GO:0044089	positive regulation of cellular component biogenesis	14/196	494/18800	0.000702409	0.0184143	0.0143676	SFRP1/KIT/CLDN3/NTRK2/RGCC/HSPA1A/HSPA1B/TNF/CDC42EP5/PIK3R1/EPHB3/IRX3/COBL/CX3CL1	14
GO:0009314	GO:0009314	response to radiation	13/196	438/18800	0.000712251	0.0185242	0.0144533	FOS/JUND/EGR1/SFRP1/KIT/TNF/ID2/CIRBP/PIK3R1/PPP1R1B/APP/NUCKS1/RHOB	13
GO:0030183	GO:0030183	B cell differentiation	7/196	142/18800	0.000731025	0.0185727	0.0144911	SFRP1/KIT/KLF6/ID2/ZFP36L2/ZFP36L1/IRF2BP2	7
GO:0045598	GO:0045598	regulation of fat cell differentiation	7/196	142/18800	0.000731025	0.0185727	0.0144911	SFRP1/ZFP36/ID4/TNF/ID2/ZFP36L2/ZFP36L1	7
GO:0035282	GO:0035282	segmentation	6/196	103/18800	0.000735581	0.0185727	0.0144911	SFRP1/IRX1/IRX2/FOXC1/IRX3/COBL	6
GO:0006401	GO:0006401	RNA catabolic process	10/196	280/18800	0.000736787	0.0185727	0.0144911	ZFP36/BTG2/HSPA1A/KCNQ1OT1/HSPA1B/TOB1/APEX1/CIRBP/ZFP36L2/ZFP36L1	10
GO:0044772	GO:0044772	mitotic cell cycle phase transition	13/196	440/18800	0.000742786	0.018581	0.0144976	RGCC/DUSP1/ID4/ID2/APEX1/ZFP36L2/WEE1/APP/ZFP36L1/NASP/TAF10/CDKN1C/PBX1	13
GO:0019218	GO:0019218	regulation of steroid metabolic process	6/196	104/18800	0.000773952	0.0189496	0.0147852	EGR1/KIT/APOE/TNF/SF1/IGFBP7	6
GO:0006402	GO:0006402	mRNA catabolic process	9/196	233/18800	0.000778759	0.0189496	0.0147852	ZFP36/BTG2/HSPA1A/HSPA1B/TOB1/APEX1/CIRBP/ZFP36L2/ZFP36L1	9
GO:0042692	GO:0042692	muscle cell differentiation	12/196	387/18800	0.00078013	0.0189496	0.0147852	SCGB3A1/CD81/PDCD4/KIT/RGS2/SORBS2/ID2/IGFBP5/IRX3/FZD7/CTNNB1/AKAP13	12
GO:0072210	GO:0072210	metanephric nephron development	4/196	40/18800	0.000780651	0.0189496	0.0147852	EGR1/IRX1/IRX2/CTNNB1	4
GO:1902105	GO:1902105	regulation of leukocyte differentiation	10/196	283/18800	0.000799371	0.0192613	0.0150284	FOS/SFRP1/TNF/ID2/SOX4/PIK3R1/ZFP36L2/ZFP36L1/EGR3/CTNNB1	10
GO:0007612	GO:0007612	learning	7/196	145/18800	0.000827028	0.0195454	0.01525	FOS/KIT/NTRK2/BTG2/PTN/PPP1R1B/APP	7
GO:0072006	GO:0072006	nephron development	7/196	145/18800	0.000827028	0.0195454	0.01525	EGR1/IRX1/IRX2/FOXC1/IRX3/CTNNB1/PBX1	7
GO:0030111	GO:0030111	regulation of Wnt signaling pathway	11/196	336/18800	0.000829052	0.0195454	0.01525	EGR1/SFRP1/APOE/FOLR1/SOX4/BAMBI/TLE4/APP/APCDD1/FZD7/CTNNB1	11
GO:0033673	GO:0033673	negative regulation of kinase activity	9/196	236/18800	0.000852555	0.0199559	0.0155703	SFRP1/PDCD4/RGS2/DUSP1/APOE/PPP1R1B/MIDN/CDKN1C/NR2F2	9
GO:0022613	GO:0022613	ribonucleoprotein complex biogenesis	13/196	448/18800	0.000876201	0.0203639	0.0158887	RPS8/RPS21/RPS24/RPS28/NSA2/RPL7A/RPL10A/RPL3/SF1/RPL5/EIF4B/DDX17/EIF2S3	13
GO:0048568	GO:0048568	embryonic organ development	13/196	449/18800	0.000894212	0.0206361	0.0161011	JUNB/KIT/FOLR1/TNF/ID2/FOXC1/COBL/ZFP36L1/ATP6V1B1/CTNNB1/CDKN1C/NR2F2/PBX1	13
GO:0042273	GO:0042273	ribosomal large subunit biogenesis	5/196	72/18800	0.000930051	0.0210191	0.0164	NSA2/RPL7A/RPL10A/RPL3/RPL5	5
GO:0050810	GO:0050810	regulation of steroid biosynthetic process	5/196	72/18800	0.000930051	0.0210191	0.0164	EGR1/APOE/TNF/SF1/IGFBP7	5
GO:0072078	GO:0072078	nephron tubule morphogenesis	5/196	72/18800	0.000930051	0.0210191	0.0164	IRX1/IRX2/IRX3/CTNNB1/PBX1	5
GO:0060964	GO:0060964	regulation of miRNA-mediated gene silencing	4/196	42/18800	0.000940717	0.0211146	0.0164744	ZFP36/KCNQ1OT1/TNF/MAP2K2	4
GO:0040013	GO:0040013	negative regulation of locomotion	12/196	396/18800	0.000951681	0.0211692	0.016517	SFRP1/CCL28/CLDN3/RGCC/DUSP1/APOE/TNF/APEX1/IGFBP5/RHOB/NR2F2/CX3CL1	12
GO:0002523	GO:0002523	leukocyte migration involved in inflammatory response	3/196	19/18800	0.000956068	0.0211692	0.016517	TNF/PTN/CX3CL1	3
GO:0016525	GO:0016525	negative regulation of angiogenesis	7/196	149/18800	0.000970231	0.0213386	0.0166492	RGCC/TNF/SLC12A2/FOXC1/KLF2/GTF2I/CTNNB1	7
GO:0051402	GO:0051402	neuron apoptotic process	9/196	241/18800	0.000988134	0.0215874	0.0168434	JUN/NTRK2/BTG2/APOE/TNF/NR4A2/APP/CTNNB1/CX3CL1	9
GO:0014075	GO:0014075	response to amine	4/196	43/18800	0.00102883	0.0221807	0.0173062	NR4A1/RGS2/NR4A2/PPP1R1B	4
GO:0035019	GO:0035019	somatic stem cell population maintenance	4/196	43/18800	0.00102883	0.0221807	0.0173062	SFRP1/KIT/SOX4/ZFP36L2	4
GO:2000181	GO:2000181	negative regulation of blood vessel morphogenesis	7/196	151/18800	0.0010488	0.0224068	0.0174826	RGCC/TNF/SLC12A2/FOXC1/KLF2/GTF2I/CTNNB1	7
GO:0072088	GO:0072088	nephron epithelium morphogenesis	5/196	74/18800	0.00105299	0.0224068	0.0174826	IRX1/IRX2/IRX3/CTNNB1/PBX1	5
GO:1903311	GO:1903311	regulation of mRNA metabolic process	10/196	294/18800	0.00106748	0.0224878	0.0175458	ZFP36/BTG2/TOB1/RBM3/APEX1/SF1/CIRBP/ZFP36L2/ZFP36L1/DDX17	10
GO:0072009	GO:0072009	nephron epithelium development	6/196	111/18800	0.00108767	0.0224878	0.0175458	IRX1/IRX2/FOXC1/IRX3/CTNNB1/PBX1	6
GO:1901343	GO:1901343	negative regulation of vasculature development	7/196	152/18800	0.00108991	0.0224878	0.0175458	RGCC/TNF/SLC12A2/FOXC1/KLF2/GTF2I/CTNNB1	7
GO:0044342	GO:0044342	type B pancreatic cell proliferation	3/196	20/18800	0.00111619	0.0224878	0.0175458	SFRP1/NR4A1/IGFBP5	3
GO:0014009	GO:0014009	glial cell proliferation	4/196	44/18800	0.00112257	0.0224878	0.0175458	AREG/TNF/SOX4/CX3CL1	4
GO:0060147	GO:0060147	regulation of post-transcriptional gene silencing	4/196	44/18800	0.00112257	0.0224878	0.0175458	ZFP36/KCNQ1OT1/TNF/MAP2K2	4
GO:1900368	GO:1900368	regulation of post-transcriptional gene silencing by RNA	4/196	44/18800	0.00112257	0.0224878	0.0175458	ZFP36/KCNQ1OT1/TNF/MAP2K2	4
GO:2001239	GO:2001239	regulation of extrinsic apoptotic signaling pathway in absence of ligand	4/196	44/18800	0.00112257	0.0224878	0.0175458	HSPA1A/HSPA1B/TNF/CX3CL1	4
GO:0043434	GO:0043434	response to peptide hormone	12/196	404/18800	0.00112955	0.0224878	0.0175458	JUND/EGR1/NR4A1/TFF1/BTG2/AREG/APEX1/NR4A2/PIK3R1/IGFBP5/NUCKS1/ZFP36L1	12
GO:0035051	GO:0035051	cardiocyte differentiation	7/196	153/18800	0.00113228	0.0224878	0.0175458	PDCD4/RGS2/SORBS2/FOLR1/IRX3/FZD7/AKAP13	7
GO:2001236	GO:2001236	regulation of extrinsic apoptotic signaling pathway	7/196	153/18800	0.00113228	0.0224878	0.0175458	SFRP1/ATF3/HSPA1A/TNFSF10/HSPA1B/TNF/CX3CL1	7
GO:0061333	GO:0061333	renal tubule morphogenesis	5/196	76/18800	0.00118759	0.0234441	0.018292	IRX1/IRX2/IRX3/CTNNB1/PBX1	5
GO:0042551	GO:0042551	neuron maturation	4/196	45/18800	0.00122215	0.0238392	0.0186002	NR4A2/APP/CDKN1C/CX3CL1	4
GO:1902895	GO:1902895	positive regulation of miRNA transcription	4/196	45/18800	0.00122215	0.0238392	0.0186002	FOS/EGR1/JUN/TNF	4
GO:1901888	GO:1901888	regulation of cell junction assembly	8/196	201/18800	0.0012538	0.0242075	0.0188876	SFRP1/CLDN3/NTRK2/GPM6B/TNF/EPHB3/APP/IRX3	8
GO:0072028	GO:0072028	nephron morphogenesis	5/196	77/18800	0.00125947	0.0242075	0.0188876	IRX1/IRX2/IRX3/CTNNB1/PBX1	5
GO:0003002	GO:0003002	regionalization	11/196	354/18800	0.00126319	0.0242075	0.0188876	SFRP1/BTG2/IRX1/IRX2/FOXC1/IRX3/COBL/CTNNB1/NR2F2/HES4/PBX1	11
GO:0030521	GO:0030521	androgen receptor signaling pathway	4/196	46/18800	0.00132775	0.0250555	0.0195492	SCGB2A2/SFRP1/SCGB2A1/DDX17	4
GO:0060966	GO:0060966	regulation of gene silencing by RNA	4/196	46/18800	0.00132775	0.0250555	0.0195492	ZFP36/KCNQ1OT1/TNF/MAP2K2	4
GO:0033077	GO:0033077	T cell differentiation in thymus	5/196	78/18800	0.00133452	0.0250555	0.0195492	ZFP36L2/ZFP36L1/FZD7/EGR3/CTNNB1	5
GO:0001822	GO:0001822	kidney development	10/196	303/18800	0.00133802	0.0250555	0.0195492	EGR1/SFRP1/IRX1/IRX2/SOX4/FOXC1/IRX3/CTNNB1/CDKN1C/PBX1	10
GO:0043488	GO:0043488	regulation of mRNA stability	7/196	158/18800	0.00136391	0.0253876	0.0198084	ZFP36/BTG2/TOB1/APEX1/CIRBP/ZFP36L2/ZFP36L1	7
GO:0042254	GO:0042254	ribosome biogenesis	10/196	304/18800	0.00137125	0.0253876	0.0198084	RPS8/RPS21/RPS24/RPS28/NSA2/RPL7A/RPL10A/RPL3/RPL5/DDX17	10
GO:0001774	GO:0001774	microglial cell activation	4/196	47/18800	0.00143955	0.0263543	0.0205626	JUN/TNF/APP/CX3CL1	4
GO:0045646	GO:0045646	regulation of erythrocyte differentiation	4/196	47/18800	0.00143955	0.0263543	0.0205626	ZFP36/HSPA1A/HSPA1B/ZFP36L1	4
GO:0007398	GO:0007398	ectoderm development	3/196	22/18800	0.0014849	0.0267611	0.02088	TPT1/FZD7/CTNNB1	3
GO:0051000	GO:0051000	positive regulation of nitric-oxide synthase activity	3/196	22/18800	0.0014849	0.0267611	0.02088	S100A1/APOE/TNF	3
GO:0008306	GO:0008306	associative learning	5/196	80/18800	0.00149444	0.0267611	0.02088	FOS/KIT/BTG2/PPP1R1B/APP	5
GO:0021954	GO:0021954	central nervous system neuron development	5/196	80/18800	0.00149444	0.0267611	0.02088	NFIB/NTRK2/BTG2/NR4A2/EPHB3	5
GO:0016032	GO:0016032	viral process	12/196	418/18800	0.00150714	0.0267693	0.0208864	JUN/ZFP36/CD81/ANPEP/HSPA1A/APOE/HSPA1B/TNF/GALNT1/NUCKS1/NFIA/PIK3C2G	12
GO:0043523	GO:0043523	regulation of neuron apoptotic process	8/196	207/18800	0.00151124	0.0267693	0.0208864	JUN/NTRK2/BTG2/APOE/TNF/NR4A2/CTNNB1/CX3CL1	8
GO:0042311	GO:0042311	vasodilation	4/196	48/18800	0.00155776	0.0274451	0.0214137	RGS2/APOE/TNF/KLF2	4
GO:0001837	GO:0001837	epithelial to mesenchymal transition	7/196	162/18800	0.0015746	0.0275933	0.0215294	SFRP1/PDCD4/RGCC/BAMBI/FOXC1/CTNNB1/DDX17	7
GO:1901215	GO:1901215	negative regulation of neuron death	8/196	209/18800	0.00160579	0.0279903	0.0218391	JUN/NTRK2/BTG2/APOE/NCOA7/NR4A2/CTNNB1/CX3CL1	8
GO:0007568	GO:0007568	aging	7/196	163/18800	0.00163103	0.028131	0.0219489	FOS/JUND/SLC12A2/APEX1/IGFBP5/CDKN1C/CX3CL1	7
GO:0050680	GO:0050680	negative regulation of epithelial cell proliferation	7/196	163/18800	0.00163103	0.028131	0.0219489	SFRP1/NFIB/RGCC/APOE/TNF/CDKN1C/NR2F2	7
GO:0048546	GO:0048546	digestive tract morphogenesis	4/196	49/18800	0.00168256	0.0287157	0.0224051	SFRP1/ID2/EPHB3/CTNNB1	4
GO:0060479	GO:0060479	lung cell differentiation	3/196	23/18800	0.0016946	0.0287157	0.0224051	NFIB/KLF2/CTNNB1	3
GO:0034470	GO:0034470	ncRNA processing	12/196	424/18800	0.00169816	0.0287157	0.0224051	RPS8/INTS6/RPS21/RPS24/RPS28/NSA2/RPL7A/TNF/RPL10A/RPL5/MAP2K2/DDX17	12
GO:0060070	GO:0060070	canonical Wnt signaling pathway	10/196	313/18800	0.00170166	0.0287157	0.0224051	EGR1/SFRP1/APOE/FOLR1/SOX4/BAMBI/NR4A2/TLE4/FZD7/CTNNB1	10
GO:0060828	GO:0060828	regulation of canonical Wnt signaling pathway	9/196	261/18800	0.00171616	0.0287157	0.0224051	EGR1/SFRP1/APOE/FOLR1/SOX4/BAMBI/TLE4/FZD7/CTNNB1	9
GO:0007178	GO:0007178	transmembrane receptor protein serine/threonine kinase signaling pathway	11/196	368/18800	0.00171751	0.0287157	0.0224051	FOS/EGR1/SFRP1/JUN/PDCD4/HSPA1A/FOLR1/TOB1/BAMBI/CDKN1C/PEG10	11
GO:0006469	GO:0006469	negative regulation of protein kinase activity	8/196	213/18800	0.00180895	0.029874	0.0233088	SFRP1/PDCD4/RGS2/DUSP1/APOE/PPP1R1B/CDKN1C/NR2F2	8
GO:0002269	GO:0002269	leukocyte activation involved in inflammatory response	4/196	50/18800	0.00181413	0.029874	0.0233088	JUN/TNF/APP/CX3CL1	4
GO:2001238	GO:2001238	positive regulation of extrinsic apoptotic signaling pathway	4/196	50/18800	0.00181413	0.029874	0.0233088	SFRP1/ATF3/TNFSF10/TNF	4
GO:0001952	GO:0001952	regulation of cell-matrix adhesion	6/196	123/18800	0.00184215	0.0299233	0.0233473	SFRP1/CCL28/GPM6B/PIK3R1/UTRN/CX3CL1	6
GO:0016072	GO:0016072	rRNA metabolic process	9/196	264/18800	0.00185521	0.0299233	0.0233473	RPS8/RPS21/RPS24/RPS28/NSA2/RPL7A/RPL10A/RPL5/DDX17	9
GO:0031397	GO:0031397	negative regulation of protein ubiquitination	5/196	84/18800	0.00185601	0.0299233	0.0233473	RPL37/HSPA1A/HSPA1B/SOX4/RPL5	5
GO:0071277	GO:0071277	cellular response to calcium ion	5/196	84/18800	0.00185601	0.0299233	0.0233473	FOS/FOSB/JUND/JUN/JUNB	5
GO:0009952	GO:0009952	anterior/posterior pattern specification	8/196	214/18800	0.00186279	0.0299233	0.0233473	SFRP1/BTG2/FOXC1/COBL/CTNNB1/NR2F2/HES4/PBX1	8
GO:0035994	GO:0035994	response to muscle stretch	3/196	24/18800	0.00192192	0.0307226	0.023971	FOS/JUN/CTNNB1	3
GO:0008347	GO:0008347	glial cell migration	4/196	51/18800	0.00195268	0.0309589	0.0241554	SYNE2/APCDD1/CTNNB1/CX3CL1	4
GO:2000177	GO:2000177	regulation of neural precursor cell proliferation	5/196	85/18800	0.0019556	0.0309589	0.0241554	BTG2/ID2/PTN/CTNNB1/CX3CL1	5
GO:0021953	GO:0021953	central nervous system neuron differentiation	7/196	169/18800	0.00200348	0.0315645	0.0246278	NFIB/NTRK2/BTG2/ID4/SOX4/NR4A2/EPHB3	7
GO:0030900	GO:0030900	forebrain development	11/196	376/18800	0.00203206	0.0318616	0.0248596	NFIB/NTRK2/BTG2/ID4/ID2/NR4A2/SYNE2/EPHB3/APP/CTNNB1/NR2F2	11
GO:1901990	GO:1901990	regulation of mitotic cell cycle phase transition	10/196	321/18800	0.002047	0.031943	0.0249231	RGCC/DUSP1/ID2/APEX1/ZFP36L2/WEE1/APP/ZFP36L1/CDKN1C/PBX1	10
GO:0043487	GO:0043487	regulation of RNA stability	7/196	170/18800	0.00207148	0.0321717	0.0251016	ZFP36/BTG2/TOB1/APEX1/CIRBP/ZFP36L2/ZFP36L1	7
GO:0031103	GO:0031103	axon regeneration	4/196	52/18800	0.00209837	0.0324356	0.0253075	JUN/FOLR1/PTN/PTPRF	4
GO:0051962	GO:0051962	positive regulation of nervous system development	9/196	270/18800	0.00216034	0.033099	0.0258251	KIT/NTRK2/TNF/ID2/PTN/EPHB3/METRN/CTNNB1/CX3CL1	9
GO:0140694	GO:0140694	non-membrane-bounded organelle assembly	11/196	379/18800	0.00216148	0.033099	0.0258251	HSPA1A/RPS28/HSPA1B/TNF/RPL3/RPS23/CIRBP/RPL5/GOLGA8A/GOLGA8B/AKAP13	11
GO:0010718	GO:0010718	positive regulation of epithelial to mesenchymal transition	4/196	53/18800	0.0022514	0.0343155	0.0267742	RGCC/BAMBI/FOXC1/CTNNB1	4
GO:0097191	GO:0097191	extrinsic apoptotic signaling pathway	8/196	221/18800	0.00227598	0.0345251	0.0269378	SFRP1/ATF3/HSPA1A/TNFSF10/HSPA1B/TNF/PIK3R1/CX3CL1	8
GO:0061013	GO:0061013	regulation of mRNA catabolic process	7/196	173/18800	0.00228622	0.0345251	0.0269378	ZFP36/BTG2/TOB1/APEX1/CIRBP/ZFP36L2/ZFP36L1	7
GO:0045936	GO:0045936	negative regulation of phosphate metabolic process	12/196	440/18800	0.00230705	0.0346798	0.0270585	SFRP1/JUN/PDCD4/RGS2/DUSP1/APOE/TNF/BOD1L1/PPP1R1B/MIDN/CDKN1C/NR2F2	12
GO:0050769	GO:0050769	positive regulation of neurogenesis	8/196	222/18800	0.00234046	0.0350097	0.027316	KIT/NTRK2/TNF/ID2/PTN/METRN/CTNNB1/CX3CL1	8
GO:0010563	GO:0010563	negative regulation of phosphorus metabolic process	12/196	441/18800	0.00235036	0.0350097	0.027316	SFRP1/JUN/PDCD4/RGS2/DUSP1/APOE/TNF/BOD1L1/PPP1R1B/MIDN/CDKN1C/NR2F2	12
GO:0050900	GO:0050900	leukocyte migration	11/196	384/18800	0.00239203	0.0353287	0.0275648	CCL28/CD81/KIT/DUSP1/CXCL2/TNF/SLC12A2/PTN/B4GALT1/APP/CX3CL1	11
GO:0001656	GO:0001656	metanephros development	5/196	89/18800	0.00239334	0.0353287	0.0275648	EGR1/IRX1/IRX2/IRX3/CTNNB1	5
GO:0061900	GO:0061900	glial cell activation	4/196	54/18800	0.00241194	0.0354118	0.0276297	JUN/TNF/APP/CX3CL1	4
GO:0021952	GO:0021952	central nervous system projection neuron axonogenesis	3/196	26/18800	0.00243139	0.0354118	0.0276297	NFIB/NR4A2/EPHB3	3
GO:0032515	GO:0032515	negative regulation of phosphoprotein phosphatase activity	3/196	26/18800	0.00243139	0.0354118	0.0276297	TNF/BOD1L1/PPP1R1B	3
GO:2000113	GO:2000113	negative regulation of cellular macromolecule biosynthetic process	9/196	275/18800	0.00244408	0.0354392	0.027651	ZFP36/BTG2/RGS2/DBI/TOB1/CIRBP/ZFP36L2/IGFBP5/ZFP36L1	9
GO:0061157	GO:0061157	mRNA destabilization	5/196	90/18800	0.00251306	0.0362788	0.0283061	ZFP36/BTG2/TOB1/ZFP36L2/ZFP36L1	5
GO:0001954	GO:0001954	positive regulation of cell-matrix adhesion	4/196	55/18800	0.0025802	0.0369227	0.0288085	SFRP1/CCL28/UTRN/CX3CL1	4
GO:0002763	GO:0002763	positive regulation of myeloid leukocyte differentiation	4/196	55/18800	0.0025802	0.0369227	0.0288085	FOS/TNF/ID2/ZFP36L1	4
GO:0045638	GO:0045638	negative regulation of myeloid cell differentiation	5/196	91/18800	0.00263707	0.0374098	0.0291886	SFRP1/ZFP36/PIK3R1/ZFP36L1/CTNNB1	5
GO:0072080	GO:0072080	nephron tubule development	5/196	91/18800	0.00263707	0.0374098	0.0291886	IRX1/IRX2/IRX3/CTNNB1/PBX1	5
GO:0001936	GO:0001936	regulation of endothelial cell proliferation	7/196	178/18800	0.00268187	0.0378815	0.0295566	NR4A1/JUN/RGCC/APOE/TNF/EGR3/NR2F2	7
GO:0009651	GO:0009651	response to salt stress	3/196	27/18800	0.00271448	0.0381113	0.0297359	TNF/EFHD1/ZFP36L1	3
GO:0031331	GO:0031331	positive regulation of cellular catabolic process	12/196	449/18800	0.0027214	0.0381113	0.0297359	ZFP36/CD81/BTG2/HSPA1A/APOE/KCNQ1OT1/HSPA1B/TOB1/TNF/ZFP36L2/APP/ZFP36L1	12
GO:0003229	GO:0003229	ventricular cardiac muscle tissue development	4/196	56/18800	0.00275633	0.0382586	0.0298509	ID2/DSP/FOXC1/IRX3	4
GO:0043113	GO:0043113	receptor clustering	4/196	56/18800	0.00275633	0.0382586	0.0298509	PIGR/CD81/APOE/PTN	4
GO:0043409	GO:0043409	negative regulation of MAPK cascade	7/196	179/18800	0.00276695	0.0382586	0.0298509	SFRP1/ATF3/PDCD4/PEBP1/RGS2/DUSP1/APOE	7
GO:0007548	GO:0007548	sex differentiation	9/196	281/18800	0.00282284	0.0388675	0.0303259	SFRP1/KIT/SF1/FOXC1/NASP/CTNNB1/TFAP2C/NR2F2/PBX1	9
GO:0016055	GO:0016055	Wnt signaling pathway	12/196	452/18800	0.00287228	0.0393827	0.0307279	EGR1/SFRP1/APOE/FOLR1/SOX4/BAMBI/NR4A2/TLE4/APP/APCDD1/FZD7/CTNNB1	12
GO:0048872	GO:0048872	homeostasis of number of cells	9/196	282/18800	0.00289026	0.039464	0.0307914	ZFP36/KIT/HSPA1A/RPS24/HSPA1B/ID2/SOX4/KLF2/ZFP36L1	9
GO:0198738	GO:0198738	cell-cell signaling by wnt	12/196	454/18800	0.0029766	0.0402753	0.0314244	EGR1/SFRP1/APOE/FOLR1/SOX4/BAMBI/NR4A2/TLE4/APP/APCDD1/FZD7/CTNNB1	12
GO:0000289	GO:0000289	nuclear-transcribed mRNA poly(A) tail shortening	3/196	28/18800	0.00301708	0.0402753	0.0314244	ZFP36/BTG2/TOB1	3
GO:0000470	GO:0000470	maturation of LSU-rRNA	3/196	28/18800	0.00301708	0.0402753	0.0314244	NSA2/RPL7A/RPL10A	3
GO:0050779	GO:0050779	RNA destabilization	5/196	94/18800	0.00303571	0.0402753	0.0314244	ZFP36/BTG2/TOB1/ZFP36L2/ZFP36L1	5
GO:0061014	GO:0061014	positive regulation of mRNA catabolic process	5/196	94/18800	0.00303571	0.0402753	0.0314244	ZFP36/BTG2/TOB1/ZFP36L2/ZFP36L1	5
GO:0061326	GO:0061326	renal tubule development	5/196	94/18800	0.00303571	0.0402753	0.0314244	IRX1/IRX2/IRX3/CTNNB1/PBX1	5
GO:1904035	GO:1904035	regulation of epithelial cell apoptotic process	5/196	94/18800	0.00303571	0.0402753	0.0314244	ZFP36/PDCD4/RGCC/TNF/ZFP36L1	5
GO:0060135	GO:0060135	maternal process involved in female pregnancy	4/196	58/18800	0.00313297	0.0413982	0.0323005	JUNB/RGS2/PTN/NR2F2	4
GO:0031346	GO:0031346	positive regulation of cell projection organization	10/196	341/18800	0.00316198	0.041488	0.0323706	KIT/NTRK2/RGS2/APOE/CDC42EP5/PTN/PIK3R1/COBL/METRN/CX3CL1	10
GO:0001666	GO:0001666	response to hypoxia	9/196	286/18800	0.00317274	0.041488	0.0323706	EGR1/SFRP1/CLDN3/RGCC/ITPR2/TNF/NR4A2/ZFP36L1/ATP1B1	9
GO:0048661	GO:0048661	positive regulation of smooth muscle cell proliferation	5/196	95/18800	0.00317775	0.041488	0.0323706	JUN/TNF/ID2/IGFBP5/CX3CL1	5
GO:0048738	GO:0048738	cardiac muscle tissue development	8/196	234/18800	0.00323163	0.042024	0.0327887	RGS2/SORBS2/ID2/DSP/FOXC1/IRX3/FZD7/AKAP13	8
GO:0031102	GO:0031102	neuron projection regeneration	4/196	59/18800	0.00333383	0.0424182	0.0330963	JUN/FOLR1/PTN/PTPRF	4
GO:0003298	GO:0003298	physiological muscle hypertrophy	3/196	29/18800	0.00333961	0.0424182	0.0330963	RGS2/SORBS2/AKAP13	3
GO:0003301	GO:0003301	physiological cardiac muscle hypertrophy	3/196	29/18800	0.00333961	0.0424182	0.0330963	RGS2/SORBS2/AKAP13	3
GO:0017145	GO:0017145	stem cell division	3/196	29/18800	0.00333961	0.0424182	0.0330963	KIT/ZFP36L2/FZD7	3
GO:0061049	GO:0061049	cell growth involved in cardiac muscle cell development	3/196	29/18800	0.00333961	0.0424182	0.0330963	RGS2/SORBS2/AKAP13	3
GO:1903203	GO:1903203	regulation of oxidative stress-induced neuron death	3/196	29/18800	0.00333961	0.0424182	0.0330963	TNF/NCOA7/CTNNB1	3
GO:0045765	GO:0045765	regulation of angiogenesis	10/196	345/18800	0.00343431	0.0434526	0.0339034	SFRP1/RGCC/S100A1/TNF/SLC12A2/FOXC1/KLF2/RHOB/GTF2I/CTNNB1	10
GO:1990868	GO:1990868	response to chemokine	5/196	97/18800	0.00347612	0.0435867	0.034008	DUSP1/CXCL2/SLC12A2/FOXC1/CX3CL1	5
GO:1990869	GO:1990869	cellular response to chemokine	5/196	97/18800	0.00347612	0.0435867	0.034008	DUSP1/CXCL2/SLC12A2/FOXC1/CX3CL1	5
GO:0007389	GO:0007389	pattern specification process	12/196	463/18800	0.00348481	0.0435867	0.034008	SFRP1/BTG2/IRX1/IRX2/FOLR1/FOXC1/IRX3/COBL/CTNNB1/NR2F2/HES4/PBX1	12
GO:0031099	GO:0031099	regeneration	7/196	188/18800	0.00362914	0.0452194	0.0352819	JUN/CD81/FOLR1/TNF/PTN/PTPRF/FZD7	7
GO:0045671	GO:0045671	negative regulation of osteoclast differentiation	3/196	30/18800	0.00368246	0.04571	0.0356647	SFRP1/PIK3R1/CTNNB1	3
GO:0007405	GO:0007405	neuroblast proliferation	4/196	61/18800	0.0037615	0.0465148	0.0362927	ID4/PTN/CTNNB1/CX3CL1	4
GO:0010038	GO:0010038	response to metal ion	10/196	351/18800	0.00387747	0.0475897	0.0371313	FOS/FOSB/JUND/JUN/JUNB/TFF1/KIT/CD14/SLC12A2/APP	10
GO:1901342	GO:1901342	regulation of vasculature development	10/196	351/18800	0.00387747	0.0475897	0.0371313	SFRP1/RGCC/S100A1/TNF/SLC12A2/FOXC1/KLF2/RHOB/GTF2I/CTNNB1	10
GO:0061351	GO:0061351	neural precursor cell proliferation	6/196	143/18800	0.00390352	0.0477307	0.0372414	BTG2/ID4/ID2/PTN/CTNNB1/CX3CL1	6
GO:0071248	GO:0071248	cellular response to metal ion	7/196	191/18800	0.00395773	0.0480544	0.0374939	FOS/FOSB/JUND/JUN/JUNB/SLC12A2/APP	7
GO:0014013	GO:0014013	regulation of gliogenesis	5/196	100/18800	0.00396068	0.0480544	0.0374939	ID4/TNF/ID2/PTN/CTNNB1	5
GO:0021700	GO:0021700	developmental maturation	9/196	296/18800	0.00397478	0.0480544	0.0374939	ROPN1/NR4A2/KLF2/ROPN1B/APP/NFIA/CTNNB1/CDKN1C/CX3CL1	9
GO:0032757	GO:0032757	positive regulation of interleukin-8 production	4/196	62/18800	0.00398865	0.0480544	0.0374939	HSPA1A/HSPA1B/TNF/CD14	4
GO:0014065	GO:0014065	phosphatidylinositol 3-kinase signaling	6/196	144/18800	0.00403872	0.0484794	0.0378255	KIT/NTRK2/TNF/PIK3R1/ZFP36L1/PIK3C2G	6
GO:0048762	GO:0048762	mesenchymal cell differentiation	8/196	244/18800	0.00415903	0.0497414	0.0388102	SFRP1/PDCD4/RGCC/FOLR1/BAMBI/FOXC1/CTNNB1/DDX17	8
GO:0043524	GO:0043524	negative regulation of neuron apoptotic process	6/196	145/18800	0.00417735	0.0497788	0.0388394	JUN/NTRK2/BTG2/APOE/NR4A2/CX3CL1	6
GO:0008544	GO:0008544	epidermis development	10/196	355/18800	0.00419727	0.049835	0.0388832	KRT15/ZFP36/CALML5/TNF/DSP/FOXC1/IGFBP5/APCDD1/ZFP36L1/CTNNB1	10

## Sheet: BC up
	ID	Description	GeneRatio	BgRatio	pvalue	p.adjust	qvalue	geneID	Count
GO:0043484	GO:0043484	regulation of RNA splicing	28/658	154/18800	6.5596e-13	3.17747e-09	2.48298e-09	HSPA1A/PIK3R1/CIRBP/DDX17/HNRNPH1/SON/DDX5/RBM25/SRSF5/CCNL1/SF1/SRSF7/FUS/HSPA8/RBM5/AHNAK/MBNL2/SRSF6/SRRM1/QKI/RBM39/RBM3/RBM4/AKAP17A/SRSF1/TIA1/CCNL2/SRSF10	28
GO:0048732	GO:0048732	gland development	46/658	431/18800	1.78586e-11	3.75712e-08	2.93594e-08	SFRP1/PDGFA/IGFBP5/OXTR/SEMA3C/JUN/NFIB/CDKN1C/ID4/NTN4/WLS/SRSF5/ASH1L/MAFB/CDH1/CITED2/SERPINF1/NF1/GJA1/FGFR2/PTN/GATA3/APLN/HNRNPD/PTPN3/HOXA5/SOX10/AKT2/PKD2/FRZB/SULF1/DKK3/ZBTB1/XBP1/TGFBR3/LBH/SOX9/CADM1/ID2/FGF1/RAF1/TP63/SLC29A1/PBX1/CTNNB1/PKD1	46
GO:0071559	GO:0071559	response to transforming growth factor beta	34/658	258/18800	2.95048e-11	3.75712e-08	2.93594e-08	SFRP1/FOS/HSPA1A/PDGFA/JUN/CDKN1C/ZFP36L2/COL4A2/LTBP2/ROCK2/NREP/IL17RD/NR3C1/CITED2/ZFP36L1/ITGB5/FERMT2/FGFR2/APPL1/SPRED1/YES1/HTRA1/IGF1R/EMILIN1/COL1A1/DKK3/TGFBR3/LTBP3/SOX9/FMOD/MEF2C/GLG1/SPRY1/HIPK2	34
GO:0008380	GO:0008380	RNA splicing	46/658	438/18800	3.10249e-11	3.75712e-08	2.93594e-08	HSPA1A/PIK3R1/CIRBP/DDX17/PNN/HNRNPH1/SON/LUC7L3/SFPQ/DDX5/RBM25/SRSF5/CCNL1/ZRANB2/ZC3H13/PRPF4B/SF1/PDCD7/SRSF7/SREK1/FUS/HSPA8/RBM5/AHNAK/CIR1/RBM6/MBNL2/SRSF6/SCAF11/SRRM1/QKI/RBM39/RBM3/SF3B1/RBM4/SRSF8/AKAP17A/RNPC3/SRSF11/SRSF1/SRRM2/TIA1/CCNL2/PAXBP1/SRSF10/LUC7L2	46
GO:0071560	GO:0071560	cellular response to transforming growth factor beta stimulus	33/658	252/18800	6.86217e-11	6.64807e-08	5.19502e-08	SFRP1/FOS/HSPA1A/PDGFA/JUN/CDKN1C/ZFP36L2/COL4A2/LTBP2/NREP/IL17RD/NR3C1/CITED2/ZFP36L1/ITGB5/FERMT2/FGFR2/APPL1/SPRED1/YES1/HTRA1/IGF1R/EMILIN1/COL1A1/DKK3/TGFBR3/LTBP3/SOX9/FMOD/MEF2C/GLG1/SPRY1/HIPK2	33
GO:0060485	GO:0060485	mesenchyme development	35/658	301/18800	4.98428e-10	4.02398e-07	3.14447e-07	ACTA2/SFRP1/SEMA3C/DDX17/FGFR1/ROCK2/SEMA5A/SFRP2/IL17RD/DDX5/EDN3/BMP5/CITED2/SEMA6D/ZFP36L1/FERMT2/FLNA/MDM4/FGFR2/BMPR2/SPRED1/GATA3/ACTG2/HOXA5/SOX10/PHLDB1/PKD2/FRZB/COL1A1/HEY1/TGFBR3/SOX9/MEF2C/CTNNB1/SPRY1	35
GO:0050673	GO:0050673	epithelial cell proliferation	43/658	443/18800	1.63302e-09	1.13005e-06	8.83057e-07	APOE/SFRP1/IGFBP5/JUN/NFIB/CDKN1C/ZFP36/FGFR1/SEMA5A/SFRP2/BMP5/PURA/SERPINF1/ZFP36L1/NF1/INTU/FGFR2/BMPR2/PTN/LAMC1/HTRA1/GATA3/APLN/IGFBP4/COL8A2/HOXA5/FST/SP1/SULF1/SRSF6/XBP1/TGFBR3/HMGB1/SOX9/SPARC/SAV1/ID2/FGF1/TP63/NR2F2/VEGFB/MEF2C/CTNNB1	43
GO:0007178	GO:0007178	transmembrane receptor protein serine/threonine kinase signaling pathway	37/658	368/18800	9.0168e-09	4.85304e-06	3.79233e-06	SFRP1/FOS/HSPA1A/EGR1/JUN/CDKN1C/CRIM1/LTBP2/SFRP2/TF/NREP/IL17RD/DDX5/BMP5/CITED2/ITGB5/SPTBN1/FERMT2/APPL1/BMPR2/LRP1/SPRED1/HTRA1/EMILIN1/FST/SULF1/DKK3/TGFBR3/LTBP3/FSTL1/TOB1/FMOD/NUMA1/GLG1/SPRY1/FZD1/HIPK2	37
GO:0003012	GO:0003012	muscle system process	41/658	449/18800	2.27233e-08	9.80347e-06	7.66076e-06	ACTA2/MYH11/IGFBP5/OXTR/TPM2/SYNM/TPM1/ATP2B1/DMD/CNN1/SSPN/MYLK/SLMAP/MYL9/TNNI2/STAC2/ROCK2/CRYAB/EDN3/AKAP9/IL6ST/SLC8A1/DSP/UTRN/GJA1/FLNA/SORBS2/LMOD1/CALD1/GAMT/SULF1/PABPN1/GSN/NEDD4L/VEGFB/AKAP13/CAMK2D/ATP1B1/CAMK2B/MTPN/TWF1	41
GO:0050678	GO:0050678	regulation of epithelial cell proliferation	37/658	382/18800	2.42861e-08	9.80347e-06	7.66076e-06	APOE/SFRP1/JUN/NFIB/CDKN1C/ZFP36/FGFR1/SEMA5A/SFRP2/BMP5/SERPINF1/ZFP36L1/NF1/INTU/FGFR2/BMPR2/PTN/LAMC1/HTRA1/GATA3/APLN/HOXA5/SP1/SULF1/SRSF6/XBP1/TGFBR3/HMGB1/SOX9/SPARC/SAV1/FGF1/TP63/NR2F2/VEGFB/MEF2C/CTNNB1	37
GO:0061458	GO:0061458	reproductive system development	40/658	436/18800	2.97354e-08	1.0915e-05	8.52937e-06	SFRP1/PDGFA/MME/CDKN1C/A2M/ID4/TFAP2C/JUNB/ATRX/SFRP2/BPTF/BMP5/ASH1L/CITED2/SERPINF1/ZFP36L1/SF1/GJA1/IRX5/FGFR2/BMPR2/PTN/STC2/HTRA1/GATA3/FST/PLEKHA5/PKD2/SULF1/HEY1/SOX9/LFNG/TP63/NR2F2/SPP1/SOCS3/HS6ST1/ARID4B/CTNNB1/PKD1	40
GO:0009612	GO:0009612	response to mechanical stimulus	24/658	201/18800	1.63019e-07	3.76031e-05	2.93843e-05	JUND/FOS/FOSB/JUN/IGFBP2/DMD/ETV1/SLC8A1/BTG2/AQP1/CITED2/PTN/IGF1R/PKD2/COL1A1/SOX9/ENDOG/GSN/RAF1/CTNNB1/MTPN/PKD1/CNN2/MBD2	24
GO:0016055	GO:0016055	Wnt signaling pathway	39/658	452/18800	2.23426e-07	4.70555e-05	3.67707e-05	APOE/SFRP1/EGR1/IGFBP2/CPE/SEMA5A/SFRP2/KLF4/WLS/PLPP3/GNAQ/DDX3X/APP/FERMT2/TMEM237/FGFR2/LRP1/GATA3/MACF1/AMOTL1/IGFBP4/SOX10/CD24/PKD2/FRZB/COL1A1/SULF1/TCF7/DKK3/TLE4/SOX9/SOX4/LGR6/RBMS3/PFDN5/CTNNB1/FZD1/PKD1/MBD2	39
GO:0198738	GO:0198738	cell-cell signaling by wnt	39/658	454/18800	2.50375e-07	5.05341e-05	3.9489e-05	APOE/SFRP1/EGR1/IGFBP2/CPE/SEMA5A/SFRP2/KLF4/WLS/PLPP3/GNAQ/DDX3X/APP/FERMT2/TMEM237/FGFR2/LRP1/GATA3/MACF1/AMOTL1/IGFBP4/SOX10/CD24/PKD2/FRZB/COL1A1/SULF1/TCF7/DKK3/TLE4/SOX9/SOX4/LGR6/RBMS3/PFDN5/CTNNB1/FZD1/PKD1/MBD2	39
GO:0060537	GO:0060537	muscle tissue development	36/658	405/18800	3.20002e-07	6.20035e-05	4.84516e-05	MYH11/FOS/CSRP1/IGFBP5/EGR1/SEMA3C/TPM1/RCAN1/DMD/MYLK/DDX17/ITGB1/IRX3/DDX5/ATF3/BMP5/SLC8A1/BTG2/DSP/CITED2/NF1/GJA1/SORBS2/FGFR2/PKD2/HEY1/TGFBR3/SOX9/SAV1/ID2/NR2F2/AKAP13/MEF2C/EFEMP2/CTNNB1/MTPN	36
GO:0085029	GO:0085029	extracellular matrix assembly	11/658	46/18800	3.87945e-07	7.22771e-05	5.64798e-05	MYH11/GPM6B/GAS6/NTN4/THSD4/PHLDB1/EMILIN1/LAMB2/LTBP3/SOX9/EFEMP2	11
GO:0048863	GO:0048863	stem cell differentiation	24/658	211/18800	4.03924e-07	7.24669e-05	5.6628e-05	SFRP1/SEMA3C/ZFP36L2/A2M/SEMA5A/EDN3/CITED2/SEMA6D/MSI2/FGFR2/PTN/DHX36/N4BP2L2/SHC4/SOX10/FRZB/LBH/LTBP3/SOX9/TP63/PUM1/MEF2C/CTNNB1/FZD1	24
GO:0001649	GO:0001649	osteoblast differentiation	25/658	241/18800	1.3171e-06	0.000208225	0.000162714	JUND/SFRP1/IGFBP5/CRIM1/ID4/JUNB/SFRP2/ITGA11/DDX5/IL6ST/NF1/PDLIM7/GJA1/FERMT2/FGFR2/BMPR2/COL1A1/GABBR1/TOB1/SOX9/TP63/SPP1/MEF2C/CTNNB1/FZD1	25
GO:0003231	GO:0003231	cardiac ventricle development	17/658	126/18800	1.91049e-06	0.000257067	0.000200881	SEMA3C/TPM1/CPE/SFRP2/DSP/CITED2/MDM4/FGFR2/BMPR2/GATA3/TRIP11/HEY1/TGFBR3/SAV1/SOX4/MEF2C/FZD1	17
GO:0007517	GO:0007517	muscle organ development	30/658	334/18800	2.48909e-06	0.000302653	0.000236503	FOS/TAGLN/EGR1/TPM1/RCAN1/DMD/MYLK/DDX17/CRYAB/ITGA11/DDX5/ETV1/ATF3/BTG2/DSP/UTRN/CITED2/NF1/GJA1/FGFR2/SGCE/XBP1/TGFBR3/NR2F2/MEF2C/EFEMP2/PAXBP1/CTNNB1/MTPN/FZD1	30
GO:0061564	GO:0061564	axon development	38/658	479/18800	2.49704e-06	0.000302653	0.000236503	APOE/SEMA3C/JUN/NFIB/NTRK2/NEXN/NPTN/ITGB1/S100B/SEMA5A/METRN/NREP/KLF4/VCL/ETV1/EDN3/NFASC/SIPA1L1/ADCY1/SEMA6D/RPS6KA5/APP/FLNA/FGFR2/BMPR2/PTN/IGF1R/GATA3/MACF1/LAMB2/ANK3/APLP2/LAMA3/CAMSAP2/BOC/PGRMC1/SPP1/LGR6	38
GO:0072659	GO:0072659	protein localization to plasma membrane	27/658	283/18800	2.54586e-06	0.000302653	0.000236503	CD81/TESC/PIK3R1/SLMAP/ITGB1/GAS6/STAC2/ROCK2/AGR2/FAM126A/NFASC/CDH1/SPTBN1/FLNA/APPL1/LRP1/GBP1/KIF13A/MACF1/AKT2/ANK3/PRNP/PGRMC1/ATP1B1/RAPGEF2/TREM2/WNK3	27
GO:1904377	GO:1904377	positive regulation of protein localization to cell periphery	12/658	67/18800	3.14384e-06	0.000346108	0.00027046	PIK3R1/ITGB1/STAC2/AGR2/SPTBN1/LRP1/EPB41L2/PRNP/NUMA1/PGRMC1/TREM2/WNK3	12
GO:1902903	GO:1902903	regulation of supramolecular fiber organization	32/658	376/18800	3.6576e-06	0.000385161	0.000300978	APOE/SFRP1/HSPA1A/TPM1/PIK3R1/HSPA1B/ROCK2/SEMA5A/CRYAB/SYNPO2/AKAP9/NCK2/APP/SPTBN1/FERMT2/FLNA/LMOD1/CLU/ARHGEF5/HSPA8/EMILIN1/CAMSAP2/GSN/ABI2/NUMA1/AKAP13/PFDN5/TREM2/ARPC5/EFEMP2/MTPN/TWF1	32
GO:0048009	GO:0048009	insulin-like growth factor receptor signaling pathway	9/658	37/18800	3.85437e-06	0.000397246	0.000310422	IGFBP5/IGFBP2/PIK3R1/CRIM1/PLCB1/BMP5/PHIP/IGF1R/IGFBP4	9
GO:0016331	GO:0016331	morphogenesis of embryonic epithelium	18/658	150/18800	5.2833e-06	0.000511846	0.000399973	SFRP1/IRX2/IRX3/SFRP2/IRX1/BMP5/CITED2/BRD2/FGFR2/GATA3/SULF1/SOX9/JAG2/TP63/SOX4/CTNNB1/KIF20B/FZD1	18
GO:0001503	GO:0001503	ossification	34/658	420/18800	5.4651e-06	0.000519077	0.000405624	JUND/SFRP1/IGFBP5/CRIM1/ATP2B1/GPM6B/ID4/JUNB/SFRP2/ITGA11/DDX5/BMP5/IL6ST/SLC8A1/NF1/PDLIM7/GJA1/FERMT2/INTU/FGFR2/BMPR2/PTN/DHX36/COL1A1/GABBR1/LTBP3/TOB1/SOX9/TP63/SPP1/MEF2C/PBX1/CTNNB1/FZD1	34
GO:0048511	GO:0048511	rhythmic process	27/658	297/18800	6.2987e-06	0.00057569	0.000449863	JUND/OXTR/EGR1/NTRK2/A2M/ID4/ROCK2/AHR/SFPQ/DDX5/KMT2A/GNAQ/FBXL22/ADCY1/SERPINF1/TOP1/PTN/BHLHE41/IGF1R/HNRNPD/SP1/PPP1CB/KDM5A/RBM4/ID2/ATF5/DNM1L	27
GO:0061614	GO:0061614	miRNA transcription	11/658	60/18800	6.38474e-06	0.00057569	0.000449863	FOS/EGR1/JUN/NFIB/KLF4/DDX5/NR3C1/TEAD1/GATA3/APLN/SOX9	11
GO:0001667	GO:0001667	ameboidal-type cell migration	37/658	480/18800	6.53653e-06	0.00057569	0.000449863	ACTA2/APOE/SEMA3C/JUN/ITGB1/FGFR1/ROCK2/FOXP1/SEMA5A/RHOB/KLF4/EDN3/PLPP3/MYH9/SLC8A1/PKN2/PLK2/SEMA6D/SERPINF1/NF1/GJA1/APPL1/BMPR2/PTN/SPRED1/GATA3/MACF1/AMOTL1/SOX10/SP1/FSTL1/HMGB1/SOX9/SPARC/FGF1/NR2F2/MEF2C	37
GO:0042692	GO:0042692	muscle cell differentiation	32/658	387/18800	6.66533e-06	0.000576551	0.000450536	MYH11/CSRP1/IGFBP5/CD81/TPM1/RCAN1/DMD/MYL9/SCGB3A1/ITGB1/ADAMTS5/IRX3/MYH9/SLC8A1/SORBS2/FGFR2/LMOD1/BMPR2/BHLHE41/PLD3/TANC1/HEY1/QKI/XBP1/SOX9/RBM4/ID2/AKAP13/MEF2C/EFEMP2/CTNNB1/MTPN	32
GO:0061138	GO:0061138	morphogenesis of a branching epithelium	20/658	185/18800	8.03224e-06	0.000656941	0.000513355	SFRP1/PDGFA/SEMA3C/NTN4/COL4A1/SFRP2/FGFR2/HOXA5/SOX10/PKD2/SULF1/CTSZ/SOX9/FGF1/TP63/SOCS3/PBX1/CTNNB1/SPRY1/PKD1	20
GO:0010001	GO:0010001	glial cell differentiation	22/658	218/18800	8.7865e-06	0.000675584	0.000527924	NFIB/NTRK2/ID4/METRN/TMEM98/IL6ST/MXRA8/APP/NF1/PTN/LRP1/CLU/DICER1/SOX10/AKT2/LAMB2/SUZ12/SOX9/ID2/SOX4/TREM2/CTNNB1	22
GO:1905906	GO:1905906	regulation of amyloid fibril formation	6/658	16/18800	1.06564e-05	0.000756117	0.000590855	APOE/CRYAB/APP/CLU/PFDN5/TREM2	6
GO:0071456	GO:0071456	cellular response to hypoxia	17/658	143/18800	1.08809e-05	0.000756117	0.000590855	SFRP1/EGR1/ROCK2/SLC8A1/AQP1/CITED2/HP1BP3/ZFP36L1/KCNMB1/MDM4/STC2/ENDOG/MALAT1/SLC29A1/TREM2/AK4/HIPK2	17
GO:0071241	GO:0071241	cellular response to inorganic substance	22/658	221/18800	1.09265e-05	0.000756117	0.000590855	JUND/FOS/FOSB/SYT8/JUN/JUNB/ATRX/TF/CDH1/AQP1/ADCY1/SERPINF1/APP/FABP4/HNRNPD/MAP1LC3A/PKD2/ANK3/PRNP/ENDOG/CAMK2D/MEF2C	22
GO:0031589	GO:0031589	cell-substrate adhesion	30/658	364/18800	1.37193e-05	0.000852691	0.000666321	SFRP1/PIK3R1/ITGBL1/GPM6B/ITGB1/GAS6/NTN4/BCAM/ROCK2/ITGA11/AGR2/VCL/COL17A1/ITGA6/UTRN/ITGB5/NF1/FERMT2/FLNA/LAMC1/GBP1/MACF1/EMILIN1/LAMB2/COL1A1/SGCE/SLK/EFEMP2/CTNNB1/PKD1	30
GO:0090130	GO:0090130	tissue migration	30/658	366/18800	1.52458e-05	0.00092313	0.000721365	ACTA2/APOE/JUN/ITGB1/FGFR1/ROCK2/FOXP1/SEMA5A/RHOB/KLF4/PLPP3/MYH9/PKN2/PLK2/SERPINF1/NF1/BMPR2/PTN/SPRED1/GATA3/MACF1/ACTG2/SP1/FSTL1/HMGB1/SOX9/SPARC/FGF1/NR2F2/MEF2C	30
GO:0048545	GO:0048545	response to steroid hormone	28/658	330/18800	1.55528e-05	0.000930096	0.000726808	SFRP1/FOS/HSPA1A/FOSB/OXTR/SCGB2A2/IGFBP2/HSPA1B/ATP2B1/ZFP36L2/ZFP36/A2M/DDX17/FOXP1/DDX5/NR3C1/AQP1/SERPINF1/ZFP36L1/PDCD7/IGF1R/HSPA8/SOX10/COL1A1/PRMT2/LBH/TP63/SPP1	28
GO:0045861	GO:0045861	negative regulation of proteolysis	29/658	350/18800	1.72288e-05	0.00098493	0.000769657	TIMP3/CRIM1/A2M/GAS6/PI15/CSTA/CRYAB/SFRP2/KLF4/TMEM98/DDX3X/AQP1/ARL6IP1/SERPINF1/APP/LRP1/SERPINI1/PTPN3/CTSZ/APLP2/PRNP/GAS1/RAF1/PEBP1/PROS1/RYBP/GLG1/WAC/HIPK2	29
GO:0016049	GO:0016049	cell growth	36/658	484/18800	1.89019e-05	0.00106466	0.00083196	APOE/SFRP1/HSPA1A/IGFBP5/SEMA3C/HSPA1B/SCGB3A1/ITGB1/SEMA5A/CRYAB/SFRP2/VCL/EDN3/TEAD1/DDX3X/SEMA6D/MEG3/APP/GJA1/SORBS2/BMPR2/IP6K2/MACF1/IGFBP4/CDKN2AIP/LAMB2/FRZB/PRMT2/MEX3C/SOX9/NEDD4L/SPP1/AKAP13/CAMK2D/CTNNB1/MTPN	36
GO:1902305	GO:1902305	regulation of sodium ion transmembrane transport	11/658	67/18800	1.91741e-05	0.00106758	0.00083424	TESC/DMD/SLMAP/UTRN/PTPN3/ANK3/NEDD4L/CAMK2D/ATP1B1/COMMD1/WNK3	11
GO:0036293	GO:0036293	response to decreased oxygen levels	26/658	299/18800	2.03583e-05	0.00108608	0.000848703	SFRP1/PDGFA/OXTR/EGR1/ITPR1/ROCK2/CRYAB/SLC8A1/AQP1/CITED2/HP1BP3/ZFP36L1/NF1/KCNMB1/MDM4/STC2/CD24/TGFBR3/ENDOG/MALAT1/SLC29A1/VEGFB/ATP1B1/TREM2/AK4/HIPK2	26
GO:0007611	GO:0007611	learning or memory	24/658	264/18800	2.03908e-05	0.00108608	0.000848703	APOE/FOS/OXTR/MME/NTRK2/RCAN1/NPTN/ITGB1/S100B/PLCB1/BTG2/PJA2/ADCY1/PLK2/SERPINF1/APP/NF1/PTN/TANC1/CAMK2N1/PRNP/PGRMC1/MEF2C/TREM2	24
GO:0048568	GO:0048568	embryonic organ development	34/658	449/18800	2.22859e-05	0.00115371	0.000901548	PDGFA/NES/CDKN1C/A2M/JUNB/BPTF/KMT2A/BMP5/MAFB/TEAD1/EFEMP1/CITED2/ZFP36L1/GJA1/AHI1/IRX5/FGFR2/GATA3/HOXA5/PKD2/FRZB/HEY1/SOX9/ID2/NR2F2/SOCS3/RBBP6/MEF2C/HS6ST1/PBX1/CTNNB1/HIPK2/PKD1/MBD2	34
GO:1901655	GO:1901655	cellular response to ketone	13/658	94/18800	2.33601e-05	0.00118127	0.000923085	SFRP1/POSTN/ATP2B1/GAS6/ROCK2/AHR/NR3C1/AQP1/ADCY1/SERPINF1/IGF1R/SOX10/SPP1	13
GO:0001763	GO:0001763	morphogenesis of a branching structure	20/658	199/18800	2.36547e-05	0.00118127	0.000923085	SFRP1/PDGFA/SEMA3C/NTN4/COL4A1/SFRP2/FGFR2/HOXA5/SOX10/PKD2/SULF1/CTSZ/SOX9/FGF1/TP63/SOCS3/PBX1/CTNNB1/SPRY1/PKD1	20
GO:1901652	GO:1901652	response to peptide	36/658	491/18800	2.56613e-05	0.0012684	0.000991173	JUND/IGFBP5/OXTR/EGR1/PIK3R1/ATP2B1/ANO1/TFF1/ROCK2/NUCKS1/EPM2AIP1/PLCB1/SESN3/SRSF5/BTG2/SERPINF1/ZFP36L1/APP/PHIP/GJA1/APPL1/LRP1/STC2/IGF1R/SP1/AKT2/LEPROT/COL1A1/SRSF6/XBP1/TGFBR3/PRNP/LPIN2/SOCS3/PIP4K2B/TREM2	36
GO:0060428	GO:0060428	lung epithelium development	8/658	36/18800	2.73956e-05	0.00132705	0.001037	NFIB/AGR2/FGFR2/HOXA5/SRSF6/SOX9/SAV1/PKD1	8
GO:0140694	GO:0140694	non-membrane-bounded organelle assembly	30/658	379/18800	2.95737e-05	0.00139083	0.00108684	MYH11/CSRP1/HSPA1A/TPM1/HSPA1B/CIRBP/MYL9/ITGB1/GOLGA8A/GOLGA8B/PIBF1/RPL3/DDX3X/CENPC/PLK2/MAP9/FLNA/LMOD1/ARHGEF5/TUBGCP2/KIF3B/LSM14A/GSN/CEP295/NUMA1/AKAP13/MTERF3/TIA1/SENP6/TPR	30
GO:0071383	GO:0071383	cellular response to steroid hormone stimulus	20/658	203/18800	3.15445e-05	0.00145525	0.00113718	SFRP1/HSPA1A/SCGB2A2/HSPA1B/ATP2B1/ZFP36L2/ZFP36/DDX17/FOXP1/DDX5/NR3C1/AQP1/SERPINF1/ZFP36L1/IGF1R/HSPA8/SOX10/PRMT2/LBH/TP63	20
GO:0097201	GO:0097201	negative regulation of transcription from RNA polymerase II promoter in response to stress	5/658	12/18800	3.33876e-05	0.0014975	0.00117019	HSPA1A/JUN/DNAJB1/CITED2/NCK2	5
GO:0030856	GO:0030856	regulation of epithelial cell differentiation	17/658	157/18800	3.70684e-05	0.00163236	0.00127558	CDKN1C/ZFP36/ROCK2/VCL/PLCB1/ZFP36L1/AHI1/SPRED1/GATA3/CD24/FRZB/SRSF6/SOX9/TP63/NUMA1/CTNNB1/SPRY1	17
GO:1901654	GO:1901654	response to ketone	19/658	190/18800	4.02677e-05	0.00168152	0.001314	SFRP1/FOS/FOSB/POSTN/OXTR/ATP2B1/A2M/GAS6/ROCK2/AHR/NR3C1/AQP1/ADCY1/SERPINF1/IGF1R/HNRNPD/SOX10/TGFBR3/SPP1	19
GO:0007389	GO:0007389	pattern specification process	34/658	463/18800	4.15344e-05	0.00171959	0.00134375	SFRP1/SEMA3C/IRX2/IRX3/SFRP2/IRX1/BPTF/WLS/BMP5/MAFB/BTG2/CITED2/GJA1/AHI1/INTU/FGFR2/BMPR2/BHLHE41/HOXA5/FST/PKD2/HEY1/RFNG/GALNT11/KIF3B/FGF1/LFNG/TP63/NR2F2/MEF2C/PBX1/CTNNB1/SPRY1/HIPK2	34
GO:0010638	GO:0010638	positive regulation of organelle organization	35/658	487/18800	4.98727e-05	0.00196778	0.00153769	SFRP1/HSPA1A/TPM1/NES/HSPA1B/ATRX/ROCK2/SEMA5A/SYNPO2/SFPQ/PLCB1/EDN3/AKAP9/NCK2/PHIP/FERMT2/LMOD1/PPP1R10/DHX36/ANAPC5/ARHGEF5/HNRNPD/AKT2/NBN/MPHOSPH8/ENDOG/GSN/ABI2/CEP295/NUMA1/PIP4K2B/TREM2/CTNNB1/TPR/DNM1L	35
GO:0042060	GO:0042060	wound healing	32/658	429/18800	5.16083e-05	0.00199992	0.00156281	ACTA2/APOE/CSRP1/PDGFA/TPM1/GNAS/DST/MYLK/MYL9/ITGB1/GAS6/VCL/PLPP3/IL6ST/MYH9/GNAQ/DSP/NF1/FERMT2/FLNA/FGFR2/MACF1/COL1A1/SRSF6/MCAM/XBP1/JMJD1C/FGF1/RAF1/PROS1/FGFR1OP2/CNN2	32
GO:0070997	GO:0070997	neuron death	28/658	353/18800	5.21551e-05	0.00200507	0.00156683	APOE/FOS/EGR1/JUN/NES/NTRK2/IL6ST/BTG2/SERPINF1/APP/NF1/ATN1/CLU/GATA3/AKT2/CTSZ/PRNP/TMEM259/ENDOG/TP63/NRBP2/UBE2M/MEF2C/TREM2/CTNNB1/SET/FZD1/HIPK2	28
GO:0032970	GO:0032970	regulation of actin filament-based process	30/658	393/18800	5.78549e-05	0.00217247	0.00169764	ACTA2/SFRP1/PDGFA/TPM1/PIK3R1/GPM6B/ROCK2/SEMA5A/SYNPO2/RHOB/AKAP9/MYH9/DSP/FRMD6/NCK2/SPTBN1/FERMT2/FLNA/LMOD1/LRP1/ARHGEF5/GSN/ABI2/CD2AP/AKAP13/CAMK2D/ARPC5/MTPN/CNN2/TWF1	30
GO:0051591	GO:0051591	response to cAMP	12/658	89/18800	6.17188e-05	0.00223378	0.00174555	FOS/IGFBP5/FOSB/AHR/AKAP9/SLC8A1/AQP1/ZFP36L1/APP/PKD2/COL1A1/RAPGEF2	12
GO:0010594	GO:0010594	regulation of endothelial cell migration	21/658	230/18800	6.20744e-05	0.00223378	0.00174555	APOE/FGFR1/ROCK2/FOXP1/SEMA5A/RHOB/KLF4/PLPP3/PLK2/SERPINF1/NF1/BMPR2/PTN/SPRED1/GATA3/SP1/HMGB1/SPARC/FGF1/NR2F2/MEF2C	21
GO:0002028	GO:0002028	regulation of sodium ion transport	12/658	90/18800	6.89854e-05	0.00243916	0.00190604	TESC/DMD/SLMAP/SLC8A1/UTRN/PTPN3/ANK3/NEDD4L/CAMK2D/ATP1B1/COMMD1/WNK3	12
GO:0086001	GO:0086001	cardiac muscle cell action potential	11/658	77/18800	7.26442e-05	0.00250051	0.00195398	DMD/SLMAP/AKAP9/SLC8A1/DSP/GJA1/FLNA/ANK3/NEDD4L/CAMK2D/ATP1B1	11
GO:0001933	GO:0001933	negative regulation of protein phosphorylation	27/658	341/18800	7.27851e-05	0.00250051	0.00195398	APOE/SFRP1/JUN/CDKN1C/DMD/GADD45B/DNAJA1/SFRP2/DUSP1/PLPP3/PIBF1/GNAQ/SLC8A1/NCK2/NF1/LRP1/SPRED1/FABP4/EMILIN1/CAMK2N1/CTDSPL/DNAJC3/PRNP/NR2F2/SOCS3/HIPK3/SPRY1	27
GO:0031032	GO:0031032	actomyosin structure organization	19/658	199/18800	7.56368e-05	0.00254434	0.00198823	MYH11/SFRP1/CSRP1/TPM1/PIK3R1/CNN1/MYL9/ITGB1/ROCK2/MYH9/FRMD6/ITGB5/FERMT2/LMOD1/ARHGEF5/EPB41L2/ARRB1/AKAP13/CNN2	19
GO:1902850	GO:1902850	microtubule cytoskeleton organization involved in mitosis	16/658	151/18800	8.08623e-05	0.00263661	0.00206033	HSPA1A/HSPA1B/ITGB1/PIBF1/PLK2/GJA1/MAP9/FLNA/KIF3B/LSM14A/NUMA1/NDE1/SPRY1/CEP126/TPR/PKD1	16
GO:1905330	GO:1905330	regulation of morphogenesis of an epithelium	10/658	65/18800	8.11013e-05	0.00263661	0.00206033	SFRP1/PDGFA/NTN4/FOXP1/GJA1/GATA3/SULF1/SOX9/FGF1/CTNNB1	10
GO:0007422	GO:0007422	peripheral nervous system development	11/658	78/18800	8.19394e-05	0.0026461	0.00206775	NTRK2/ETV1/NFASC/CITED2/NF1/SERPINI1/DICER1/SOX10/AKT2/LAMB2/ALDH3A2	11
GO:0060284	GO:0060284	regulation of cell development	35/658	500/18800	8.44939e-05	0.00267109	0.00208728	SEMA3C/MME/NTRK2/NPTN/ID4/ROCK2/SEMA5A/METRN/TMEM98/VCL/PLCB1/TUG1/IL6ST/PCM1/SEMA6D/SERPINF1/NF1/FERMT2/FLNA/BMPR2/PTN/BHLHE41/DHX36/DICER1/GBP1/MACF1/SOX10/FRZB/HEY1/ID2/SPP1/RAPGEF2/CAMK2B/TREM2/CTNNB1	35
GO:0010959	GO:0010959	regulation of metal ion transport	30/658	403/18800	9.11076e-05	0.00280991	0.00219576	TESC/ATP2B1/DMD/MYLK/SLMAP/ITGB1/STAC2/TF/EDN3/AKAP9/SLC8A1/UTRN/CRBN/KCNMB1/FLNA/STC2/PTPN3/AHNAK/PKD2/ANK3/PRNP/STIM2/NEDD4L/CAMK2D/ATP1B1/COMMD1/CAMK2B/TREM2/CTNNB1/WNK3	30
GO:0071320	GO:0071320	cellular response to cAMP	9/658	54/18800	9.69042e-05	0.00289755	0.00226425	IGFBP5/AHR/AKAP9/SLC8A1/AQP1/ZFP36L1/APP/PKD2/RAPGEF2	9
GO:0043010	GO:0043010	camera-type eye development	26/658	330/18800	0.00010671	0.00311386	0.00243328	JUN/NES/NTRK2/CDKN1C/ATP2B1/COL4A1/CRYAB/KLF4/EFEMP1/CITED2/SERPINF1/NF1/GJA1/AHI1/BMPR2/SPRED1/GATA3/COL8A2/LAMB2/SOX9/ABI2/SDK2/PFDN5/CTNNB1/SPRY1/HIPK2	26
GO:0051271	GO:0051271	negative regulation of cellular component movement	28/658	369/18800	0.000112087	0.00313847	0.0024525	APOE/SFRP1/IGFBP5/TPM1/SFRP2/RHOB/DUSP1/KLF4/VCL/PLCB1/BMP5/CDH1/CITED2/SEMA6D/SERPINF1/NF1/GJA1/LRP1/SPRED1/GATA3/EMILIN1/SULF1/TGFBR3/SRGAP3/HMGB1/NR2F2/MEF2C/CNN2	28
GO:1900153	GO:1900153	positive regulation of nuclear-transcribed mRNA catabolic process, deadenylation-dependent decay	5/658	15/18800	0.000115983	0.0032104	0.00250871	ZFP36L2/ZFP36/ZFP36L1/DHX36/TOB1	5
GO:0072665	GO:0072665	protein localization to vacuole	10/658	68/18800	0.000119888	0.00328101	0.00256389	CD81/ROCK2/VPS36/GCC2/ZFYVE16/GNPTAB/CLU/GBP1/HSPA8/VPS13A	10
GO:1903706	GO:1903706	regulation of hemopoiesis	28/658	371/18800	0.000122833	0.00333755	0.00260807	SFRP1/FOS/HSPA1A/TESC/PIK3R1/HSPA1B/ZFP36L2/ZFP36/GAS6/FOXP1/MAFB/ZFP36L1/NF1/PTN/GATA3/HOXA5/TCF7/ZBTB1/XBP1/HLA-DRA/HMGB1/ID2/MTURN/SOX4/CD46/MEF2C/TREM2/CTNNB1	28
GO:0002062	GO:0002062	chondrocyte differentiation	13/658	110/18800	0.000123332	0.00333755	0.00260807	NFIB/SFRP2/TRPS1/EFEMP1/BMPR2/TRIP11/SULF1/MEX3C/LTBP3/SOX9/MEF2C/GLG1/CTNNB1	13
GO:0061448	GO:0061448	connective tissue development	22/658	260/18800	0.000129025	0.0034722	0.00271329	ACTA2/EGR1/NFIB/ID4/SFRP2/TRPS1/BMP5/EFEMP1/BMPR2/TRIP11/HOXA5/FRZB/COL1A1/SULF1/XBP1/MEX3C/LTBP3/SOX9/MEF2C/GLG1/CTNNB1/PKD1	22
GO:0070371	GO:0070371	ERK1 and ERK2 cascade	26/658	335/18800	0.000136025	0.00362036	0.00282907	ACTA2/APOE/PDGFA/OXTR/JUN/TIMP3/ZFP36L2/NPTN/GAS6/TF/ATF3/ZFP36L1/APP/FERMT2/FGFR2/SPRED1/GBP1/EMILIN1/HMGB1/SOX9/FGF1/ARRB1/MTURN/RAPGEF2/TREM2/SPRY1	26
GO:0048730	GO:0048730	epidermis morphogenesis	7/658	34/18800	0.000146941	0.00382987	0.00299279	IGFBP5/KLF4/INTU/FGFR2/FST/TP63/CTNNB1	7
GO:1990000	GO:1990000	amyloid fibril formation	7/658	34/18800	0.000146941	0.00382987	0.00299279	APOE/CRYAB/APP/CLU/GSN/PFDN5/TREM2	7
GO:1900271	GO:1900271	regulation of long-term synaptic potentiation	8/658	45/18800	0.00014785	0.00382987	0.00299279	APOE/MME/NPTN/ADCY1/APP/NF1/PTN/PRNP	8
GO:0045926	GO:0045926	negative regulation of growth	21/658	245/18800	0.000152302	0.00392422	0.00306651	SFRP1/HSPA1A/IGFBP5/SEMA3C/HSPA1B/SCGB3A1/SEMA5A/CRYAB/SFRP2/DDX3X/CITED2/SEMA6D/MEG3/GJA1/BMPR2/STC2/IP6K2/CDKN2AIP/FRZB/SAV1/SPP1	21
GO:0002573	GO:0002573	myeloid leukocyte differentiation	19/658	210/18800	0.00015433	0.00395541	0.00309089	SFRP1/FOS/CD81/JUN/TESC/PIK3R1/JUNB/FOXP1/TF/MAFB/MYH9/CITED2/ZFP36L1/APP/NF1/GATA3/ID2/TREM2/CTNNB1	19
GO:0040013	GO:0040013	negative regulation of locomotion	29/658	396/18800	0.000157366	0.00401201	0.00313512	APOE/SFRP1/IGFBP5/SEMA3C/TPM1/SEMA5A/SFRP2/RHOB/DUSP1/KLF4/VCL/PLCB1/BMP5/CDH1/CITED2/SEMA6D/SERPINF1/NF1/GJA1/LRP1/SPRED1/GATA3/EMILIN1/SULF1/SRGAP3/HMGB1/NR2F2/MEF2C/CNN2	29
GO:0150115	GO:0150115	cell-substrate junction organization	12/658	98/18800	0.00015869	0.00402459	0.00314495	SFRP1/PIK3R1/DST/GPM6B/ROCK2/VCL/COL17A1/ITGA6/FERMT2/LAMC1/MACF1/SLK	12
GO:0050808	GO:0050808	synapse organization	30/658	419/18800	0.000180886	0.00442531	0.00345809	APOE/SPARCL1/OXTR/NTRK2/NFIA/NPTN/COL4A1/NFASC/AMIGO2/CDH1/SIPA1L1/APP/FLNA/DHX36/IGF1R/TANC1/HSPA8/LAMB2/ANK3/PRNP/TANC2/COL4A5/ABI2/PGRMC1/SDK2/MEF2C/CAMK2B/TREM2/CTNNB1/FZD1	30
GO:0050767	GO:0050767	regulation of neurogenesis	27/658	361/18800	0.000186958	0.00448134	0.00350187	SEMA3C/MME/NTRK2/NPTN/ID4/SEMA5A/METRN/TMEM98/IL6ST/PCM1/SEMA6D/SERPINF1/NF1/BMPR2/PTN/BHLHE41/DHX36/DICER1/MACF1/SOX10/HEY1/ID2/SPP1/RAPGEF2/CAMK2B/TREM2/CTNNB1	27
GO:0045936	GO:0045936	negative regulation of phosphate metabolic process	31/658	440/18800	0.00018903	0.00448134	0.00350187	APOE/SFRP1/PDGFA/JUN/CDKN1C/DMD/GADD45B/DNAJA1/ROCK2/SFRP2/DUSP1/BOD1L1/PLPP3/PIBF1/GNAQ/SLC8A1/NCK2/NF1/LRP1/SPRED1/FABP4/EMILIN1/CAMK2N1/CTDSPL/DNAJC3/PRNP/NR2F2/SOCS3/PIP4K2B/HIPK3/SPRY1	31
GO:0043409	GO:0043409	negative regulation of MAPK cascade	17/658	179/18800	0.000189591	0.00448134	0.00350187	APOE/SFRP1/TIMP3/DNAJA1/SFRP2/DUSP1/ATF3/ASH1L/NF1/SPRED1/IGF1R/GBP1/EMILIN1/PEBP1/TREM2/HIPK3/SPRY1	17
GO:0071214	GO:0071214	cellular response to abiotic stimulus	25/658	323/18800	0.000189652	0.00448134	0.00350187	SFRP1/EGR1/PIK3R1/MME/MYLK/CRYAB/SFRP2/RHOB/NUCKS1/DDX3X/AQP1/ZFP36L1/GJA1/DHX36/IGF1R/GATA3/AKT2/PKD2/COL1A1/XPA/ZBTB1/SOX9/MTPN/WNK3/CNN2	25
GO:0104004	GO:0104004	cellular response to environmental stimulus	25/658	323/18800	0.000189652	0.00448134	0.00350187	SFRP1/EGR1/PIK3R1/MME/MYLK/CRYAB/SFRP2/RHOB/NUCKS1/DDX3X/AQP1/ZFP36L1/GJA1/DHX36/IGF1R/GATA3/AKT2/PKD2/COL1A1/XPA/ZBTB1/SOX9/MTPN/WNK3/CNN2	25
GO:0033002	GO:0033002	muscle cell proliferation	20/658	233/18800	0.000212836	0.00484026	0.00378234	APOE/IGFBP5/JUN/TPM1/CNN1/FOXP1/CITED2/SF1/GJA1/FGFR2/BMPR2/IGF1R/APLN/TGFBR3/SAV1/ID2/MEF2C/EFEMP2/PAXBP1/CTNNB1	20
GO:0045765	GO:0045765	regulation of angiogenesis	26/658	345/18800	0.00021699	0.00491168	0.00383815	SFRP1/COL4A2/ITGB1/GTF2I/ROCK2/SEMA5A/SFRP2/RHOB/KLF4/EPN2/S100A1/AQP1/PLK2/SERPINF1/NF1/SPRED1/HOXA5/EMILIN1/SP1/SULF1/XBP1/SPARC/FGF1/VEGFB/CTNNB1/HIPK2	26
GO:0060560	GO:0060560	developmental growth involved in morphogenesis	20/658	234/18800	0.00022529	0.00497915	0.00389087	APOE/SFRP1/SEMA3C/ITGB1/SEMA5A/SFRP2/VCL/EDN3/SEMA6D/APP/FGFR2/BMPR2/MACF1/LAMB2/SOX9/FGF1/NEDD4L/SPP1/CTNNB1/SPRY1	20
GO:0001701	GO:0001701	in utero embryonic development	28/658	387/18800	0.000247822	0.00538318	0.00420659	CDKN1C/ITGB1/JUNB/KLF4/RBBP8/BPTF/BMP5/MYH9/CITED2/ZFP36L1/GJA1/FGFR2/N4BP2L2/GATA3/SOX10/CIR1/PKD2/HEY1/NBN/ENDOG/JAG2/SMIM14/NR2F2/SOCS3/RBBP6/HS6ST1/CTNNB1/PKD1	28
GO:0110149	GO:0110149	regulation of biomineralization	12/658	103/18800	0.000254923	0.00546392	0.00426969	ATP2B1/GPM6B/GAS6/ROCK2/SLC8A1/GJA1/BMPR2/PTN/HEY1/LTBP3/SOX9/MEF2C	12
GO:0007163	GO:0007163	establishment or maintenance of cell polarity	19/658	219/18800	0.000265109	0.00565723	0.00442075	DST/ITGB1/ROCK2/RHOB/MYH9/AQP1/GJA1/IGF1R/GATA3/AMOTL1/FRMD4A/GSN/NUMA1/NDE1/ARPC5/SPRY1/DLG3/KIF20B/PKD1	19
GO:0045444	GO:0045444	fat cell differentiation	20/658	237/18800	0.000266573	0.0056635	0.00442565	SFRP1/ZFP36L2/ZFP36/ID4/SFRP2/KLF4/PLCB1/MAFB/ARL4A/ZFP36L1/FERMT2/FABP4/GATA3/AKT2/FRZB/XBP1/MEX3C/SAV1/ID2/ATF5	20
GO:0001942	GO:0001942	hair follicle development	11/658	89/18800	0.000271867	0.00570096	0.00445492	PDGFA/IGFBP5/NF1/INTU/FGFR2/FST/SOX9/SAV1/TP63/NUMA1/CTNNB1	11
GO:0106027	GO:0106027	neuron projection organization	11/658	89/18800	0.000271867	0.00570096	0.00445492	APOE/SIPA1L1/APP/DHX36/IGF1R/TANC1/PRNP/TANC2/ABI2/CAMK2B/TREM2	11
GO:0010038	GO:0010038	response to metal ion	26/658	351/18800	0.000283938	0.00582794	0.00455415	JUND/FOS/FOSB/SYT8/JUN/IGFBP2/JUNB/TFF1/TF/CDH1/AQP1/ADCY1/SERPINF1/APP/KCNMB1/CYBRD1/FABP4/HNRNPD/MAP1LC3A/PKD2/ANK3/PRNP/ENDOG/NEDD4L/CAMK2D/MEF2C	26
GO:0030308	GO:0030308	negative regulation of cell growth	17/658	186/18800	0.000299336	0.00604159	0.0047211	SFRP1/HSPA1A/SEMA3C/HSPA1B/SCGB3A1/SEMA5A/CRYAB/SFRP2/DDX3X/SEMA6D/MEG3/GJA1/BMPR2/IP6K2/CDKN2AIP/FRZB/SPP1	17
GO:0051302	GO:0051302	regulation of cell division	17/658	186/18800	0.000299336	0.00604159	0.0047211	PDGFA/SFRP2/PKN2/PLK2/MAP9/INTU/FGFR2/PTN/IGF1R/KIF13A/KLHL13/LBH/KIF3B/FGF1/TP63/VEGFB/KIF20B	17
GO:0034249	GO:0034249	negative regulation of cellular amide metabolic process	22/658	276/18800	0.000300955	0.00604907	0.00472694	APOE/IGFBP5/NTRK2/ZFP36L2/CIRBP/ZFP36/ROCK2/DDX3X/BTG2/PURA/ZFP36L1/DHX36/CLU/ENC1/HNRNPD/PRNP/TOB1/RBM4/LSM14A/PUM1/TIA1/TPR	22
GO:0048660	GO:0048660	regulation of smooth muscle cell proliferation	16/658	170/18800	0.000321208	0.00633063	0.00494696	APOE/IGFBP5/JUN/TPM1/CNN1/FOXP1/SF1/GJA1/FGFR2/BMPR2/IGF1R/APLN/ID2/MEF2C/EFEMP2/CTNNB1	16
GO:0051402	GO:0051402	neuron apoptotic process	20/658	241/18800	0.000331833	0.00650769	0.00508533	APOE/JUN/NES/NTRK2/IL6ST/BTG2/APP/NF1/ATN1/GATA3/AKT2/PRNP/TP63/NRBP2/UBE2M/MEF2C/TREM2/CTNNB1/SET/HIPK2	20
GO:0031099	GO:0031099	regeneration	17/658	188/18800	0.000339393	0.00662911	0.00518021	CD81/JUN/GAS6/NREP/KLF4/SRSF5/CPQ/GJA1/FLNA/PTN/IGF1R/PTPN3/LAMB2/TGFBR3/SPP1/LGR6/MTPN	17
GO:0007044	GO:0007044	cell-substrate junction assembly	11/658	92/18800	0.000364074	0.00694322	0.00542566	SFRP1/DST/GPM6B/ROCK2/VCL/COL17A1/ITGA6/FERMT2/LAMC1/MACF1/SLK	11
GO:0022404	GO:0022404	molting cycle process	11/658	92/18800	0.000364074	0.00694322	0.00542566	PDGFA/IGFBP5/NF1/INTU/FGFR2/FST/SOX9/SAV1/TP63/NUMA1/CTNNB1	11
GO:0022405	GO:0022405	hair cycle process	11/658	92/18800	0.000364074	0.00694322	0.00542566	PDGFA/IGFBP5/NF1/INTU/FGFR2/FST/SOX9/SAV1/TP63/NUMA1/CTNNB1	11
GO:0006986	GO:0006986	response to unfolded protein	14/658	139/18800	0.000375801	0.00708319	0.00553504	HSPA1A/PIK3R1/HSPA1B/DNAJA1/DNAJB1/AGR2/ATF3/NCK2/STC2/HSPA8/MBTPS1/DNAJC3/XBP1/CREBRF	14
GO:0019827	GO:0019827	stem cell population maintenance	14/658	139/18800	0.000375801	0.00708319	0.00553504	SFRP1/ZFP36L2/KLF4/ZC3H13/PCM1/SS18/PTN/LBH/SOX9/SAV1/RAF1/TP63/SOX4/CTNNB1	14
GO:0060174	GO:0060174	limb bud formation	4/658	11/18800	0.000403124	0.00736493	0.0057552	SEMA3C/FGFR2/SOX9/SOX4	4
GO:0007272	GO:0007272	ensheathment of neurons	14/658	140/18800	0.000404433	0.00736493	0.0057552	NTRK2/ID4/TMEM98/FAM126A/NFASC/NF1/PTN/CLU/DICER1/SOX10/AKT2/QKI/CLDN11/CTNNB1	14
GO:0008366	GO:0008366	axon ensheathment	14/658	140/18800	0.000404433	0.00736493	0.0057552	NTRK2/ID4/TMEM98/FAM126A/NFASC/NF1/PTN/CLU/DICER1/SOX10/AKT2/QKI/CLDN11/CTNNB1	14
GO:0031103	GO:0031103	axon regeneration	8/658	52/18800	0.000416269	0.00747966	0.00584485	JUN/NREP/KLF4/FLNA/PTN/IGF1R/LAMB2/SPP1	8
GO:0048588	GO:0048588	developmental cell growth	19/658	227/18800	0.00041649	0.00747966	0.00584485	APOE/SEMA3C/ITGB1/SEMA5A/VCL/EDN3/SEMA6D/APP/SORBS2/BMPR2/MACF1/LAMB2/PRMT2/MEX3C/SOX9/NEDD4L/SPP1/AKAP13/CTNNB1	19
GO:0048844	GO:0048844	artery morphogenesis	10/658	79/18800	0.000420956	0.00749673	0.00585819	APOE/MYLK/CITED2/NF1/BMPR2/LRP1/PKD2/HEY1/SOX4/EFEMP2	10
GO:0098727	GO:0098727	maintenance of cell number	14/658	141/18800	0.000434906	0.00766067	0.0059863	SFRP1/ZFP36L2/KLF4/ZC3H13/PCM1/SS18/PTN/LBH/SOX9/SAV1/RAF1/TP63/SOX4/CTNNB1	14
GO:0034605	GO:0034605	cellular response to heat	9/658	66/18800	0.000464624	0.00809574	0.00632628	HSPA1A/HSPA1B/ANO1/DNAJB1/IER5/NF1/DHX36/FGF1/TPR	9
GO:0001570	GO:0001570	vasculogenesis	10/658	80/18800	0.000466291	0.00809574	0.00632628	NTRK2/JUNB/CITED2/ZFP36L1/SPRED1/HEY1/QKI/TGFBR3/RAPGEF2/CTNNB1	10
GO:0097061	GO:0097061	dendritic spine organization	10/658	80/18800	0.000466291	0.00809574	0.00632628	APOE/SIPA1L1/DHX36/IGF1R/TANC1/PRNP/TANC2/ABI2/CAMK2B/TREM2	10
GO:0043266	GO:0043266	regulation of potassium ion transport	12/658	110/18800	0.000469799	0.00812753	0.00635112	ITGB1/EDN3/AKAP9/CRBN/KCNMB1/FLNA/ANK3/PRNP/NEDD4L/ATP1B1/TREM2/WNK3	12
GO:0061351	GO:0061351	neural precursor cell proliferation	14/658	143/18800	0.00050176	0.00852816	0.00666419	NES/ID4/TRNP1/BTG2/PCM1/NF1/FGFR2/PTN/SOX10/ZNF503/ID2/NDE1/CTNNB1/ATF5	14
GO:0034764	GO:0034764	positive regulation of transmembrane transport	18/658	213/18800	0.000522015	0.00868949	0.00679026	TESC/PIK3R1/DMD/ITGB1/STAC2/EDN3/AKAP9/ARL6IP1/KCNMB1/FLNA/APPL1/AKT2/PKD2/ANK3/STIM2/ATP1B1/TREM2/WNK3	18
GO:0031331	GO:0031331	positive regulation of cellular catabolic process	30/658	449/18800	0.000578699	0.00946257	0.00739437	APOE/HSPA1A/CD81/KCNQ1OT1/HSPA1B/ZFP36L2/ZFP36/ROCK2/SESN3/BTG2/PLK2/ZFP36L1/APP/LRP1/DHX36/CLU/HNRNPD/AKT2/ZBTB20/RNF217/TOB1/HMGB1/TMEM259/ENDOG/TRIM65/PUM1/PIP4K2B/TREM2/WAC/SCOC	30
GO:0001967	GO:0001967	suckling behavior	4/658	12/18800	0.000587992	0.00946257	0.00739437	OXTR/APP/GLS/UBR3	4
GO:0045787	GO:0045787	positive regulation of cell cycle	24/658	329/18800	0.000596889	0.00956203	0.00747209	ATRX/CCND2/ROCK2/SFPQ/PLCB1/EDN3/DDX3X/PKN2/CITED2/APP/PHIP/FGFR2/PPP1R10/IGF1R/ANAPC5/PKD2/KIF3B/LFNG/CEP295/NUMA1/PBX1/KIF20B/TPR/PKD1	24
GO:2000027	GO:2000027	regulation of animal organ morphogenesis	13/658	129/18800	0.00059812	0.00956203	0.00747209	SFRP1/PDGFA/NTN4/SFRP2/CITED2/AHI1/GATA3/SULF1/SOX9/FGF1/CTNNB1/SPRY1/FZD1	13
GO:0032922	GO:0032922	circadian regulation of gene expression	9/658	69/18800	0.000648268	0.0102287	0.00799304	EGR1/ID4/AHR/KMT2A/TOP1/BHLHE41/PPP1CB/KDM5A/ID2	9
GO:0051346	GO:0051346	negative regulation of hydrolase activity	26/658	371/18800	0.000657295	0.010304	0.00805189	TIMP3/CRIM1/A2M/GAS6/ROCK2/PI15/CSTA/CRYAB/SFRP2/KLF4/BOD1L1/DDX3X/AQP1/ARL6IP1/SERPINF1/APP/LRP1/SERPINI1/APLP2/PRNP/KDM5A/RAF1/PEBP1/PROS1/NEIL1/SPRY1	26
GO:0001764	GO:0001764	neuron migration	15/658	164/18800	0.000660284	0.0103175	0.00806242	NTRK2/FGFR1/GAS6/PCM1/GJA1/GATA3/TUBGCP2/TUBB2A/NR2F2/NDE1/MEF2C/RAPGEF2/CAMK2B/CTNNB1/KIF20B	15
GO:0090224	GO:0090224	regulation of spindle organization	7/658	43/18800	0.000670092	0.0104036	0.00812973	HSPA1A/HSPA1B/MAP9/NUMA1/SENP6/TPR/PKD1	7
GO:0006979	GO:0006979	response to oxidative stress	29/658	433/18800	0.000683822	0.0105829	0.0082698	APOE/FOS/HSPA1A/JUN/TPM1/RCAN1/HSPA1B/CRYAB/RHOB/SFPQ/SESN3/CHD6/SLC8A1/MSRB3/AQP1/APP/STC2/MAP1LC3A/SP1/PKD2/COL1A1/PRNP/ENDOG/NEIL1/PAWR/TREM2/PON2/CTNNB1/FZD1	29
GO:1901214	GO:1901214	regulation of neuron death	23/658	313/18800	0.000696673	0.0106794	0.00834523	APOE/FOS/EGR1/JUN/NES/NTRK2/IL6ST/BTG2/SERPINF1/NF1/CLU/GATA3/CTSZ/PRNP/TMEM259/NRBP2/UBE2M/MEF2C/TREM2/CTNNB1/SET/FZD1/HIPK2	23
GO:0010644	GO:0010644	cell communication by electrical coupling	6/658	32/18800	0.000747964	0.0114089	0.00891526	IRX3/SLC8A1/GJA1/ANK3/CAMK2D/ATP1B1	6
GO:1903034	GO:1903034	regulation of response to wounding	15/658	166/18800	0.000748971	0.0114089	0.00891526	ACTA2/APOE/PDGFA/MYLK/ITGB1/KLF4/PLPP3/FERMT2/FLNA/PTN/IGF1R/SRSF6/XBP1/PROS1/SPP1	15
GO:0003015	GO:0003015	heart process	20/658	257/18800	0.000752424	0.0114255	0.00892828	TPM1/ATP2B1/DMD/TNNI2/IRX3/EDN3/AKAP9/S100A1/SLC8A1/DSP/GJA1/FLNA/APLN/GSN/NEDD4L/VEGFB/AKAP13/CAMK2D/ATP1B1/DNM1L	20
GO:0003158	GO:0003158	endothelium development	13/658	133/18800	0.000798875	0.011798	0.00921937	ROCK2/FOXP1/RHOB/VCL/PLCB1/COL18A1/BMPR2/HEY1/FSTL1/FGF1/NR2F2/RAPGEF2/CTNNB1	13
GO:0030048	GO:0030048	actin filament-based movement	13/658	133/18800	0.000798875	0.011798	0.00921937	ACTA2/TPM1/AKAP9/MYH9/DSP/FRMD6/GJA1/FLNA/SYNE2/GSN/NEDD4L/CAMK2D/FNBP1L	13
GO:0007584	GO:0007584	response to nutrient	14/658	150/18800	0.000808862	0.0119092	0.00930625	SFRP1/POSTN/IGFBP2/ATP2B1/CYP26A1/A2M/GAS6/SFRP2/SLC8A1/STC2/IGF1R/COL1A1/XBP1/SPP1	14
GO:0002064	GO:0002064	epithelial cell development	17/658	203/18800	0.000817059	0.0119934	0.00937207	ACTA2/ATRX/ROCK2/VCL/PLCB1/BMP5/COL18A1/IL6ST/FRMD6/GJA1/HOXA5/LAMB2/SOX9/ABI2/TP63/ARID4B/RAPGEF2	17
GO:0046885	GO:0046885	regulation of hormone biosynthetic process	5/658	22/18800	0.000829901	0.012036	0.00940537	EGR1/BMP5/STC2/IGF1R/DKK3	5
GO:0044772	GO:0044772	mitotic cell cycle phase transition	29/658	440/18800	0.00087931	0.0126064	0.00985109	NES/CDKN1C/ZFP36L2/ID4/ITGB1/CCNG2/CCND2/DUSP1/KLF4/RBBP8/PLCB1/UBE2S/DDX3X/FBXL22/PLK2/ZFP36L1/APP/APPL1/ANAPC5/PKD2/CTDSPL/PRMT2/NBN/ID2/RHOU/PBX1/TPR/WAC/PKD1	29
GO:0060135	GO:0060135	maternal process involved in female pregnancy	8/658	58/18800	0.000882242	0.0126064	0.00985109	JUNB/ASH1L/CITED2/BMPR2/PTN/STC2/NR2F2/SPP1	8
GO:0030278	GO:0030278	regulation of ossification	12/658	118/18800	0.000884995	0.0126086	0.00985276	SFRP1/ATP2B1/GPM6B/SLC8A1/GJA1/INTU/BMPR2/PTN/LTBP3/SOX9/MEF2C/PBX1	12
GO:0033157	GO:0033157	regulation of intracellular protein transport	18/658	224/18800	0.000940551	0.0132059	0.0103195	CD81/PIK3R1/GAS6/PTPN14/IFI27/CDH1/PCM1/GCC2/NF1/FLNA/AKT2/LEPROT/ANK3/PRNP/RHOU/NUP54/KIF20B/TPR	18
GO:0007548	GO:0007548	sex differentiation	21/658	281/18800	0.000944944	0.0132292	0.0103378	SFRP1/PDGFA/A2M/TFAP2C/ATRX/SFRP2/BMP5/CITED2/SF1/GJA1/IRX5/GATA3/FST/SOX9/LFNG/TP63/NR2F2/ARID4B/PBX1/CTNNB1/PKD1	21
GO:0071103	GO:0071103	DNA conformation change	11/658	103/18800	0.000956056	0.0133204	0.010409	ATRX/CHD9/CHD6/NAV2/DDX3X/PURA/TOP1/DHX36/HMGB1/NBN/CHD4	11
GO:0006622	GO:0006622	protein targeting to lysosome	5/658	23/18800	0.00103017	0.0140964	0.0110154	GCC2/ZFYVE16/GNPTAB/CLU/HSPA8	5
GO:0060571	GO:0060571	morphogenesis of an epithelial fold	5/658	23/18800	0.00103017	0.0140964	0.0110154	BMP5/FGFR2/SULF1/TP63/CTNNB1	5
GO:0046822	GO:0046822	regulation of nucleocytoplasmic transport	11/658	104/18800	0.00103612	0.0140982	0.0110168	PIK3R1/PPP1R12A/GAS6/PTPN14/IFI27/CDH1/NF1/FLNA/RBM4/NUP54/TPR	11
GO:0110148	GO:0110148	biomineralization	15/658	172/18800	0.00107804	0.014546	0.0113667	ATP2B1/GPM6B/GAS6/ROCK2/SLC8A1/GJA1/FGFR2/BMPR2/PTN/COL1A1/HEY1/LTBP3/SOX9/SPP1/MEF2C	15
GO:0044849	GO:0044849	estrous cycle	4/658	14/18800	0.00112442	0.014809	0.0115723	OXTR/EGR1/PTN/IGF1R	4
GO:0050807	GO:0050807	regulation of synapse organization	17/658	209/18800	0.0011281	0.014809	0.0115723	APOE/OXTR/NTRK2/AMIGO2/SIPA1L1/APP/DHX36/TANC1/HSPA8/PRNP/TANC2/ABI2/PGRMC1/MEF2C/CAMK2B/TREM2/FZD1	17
GO:0032409	GO:0032409	regulation of transporter activity	22/658	305/18800	0.0011481	0.0150118	0.0117307	TESC/DMD/SLMAP/ITGB1/STAC2/KMT2A/AKAP9/UTRN/APP/CRBN/PTPN3/AHNAK/PKD2/ANK3/PRNP/STIM2/NEDD4L/CAMK2D/ATP1B1/MEF2C/TREM2/WNK3	22
GO:0043410	GO:0043410	positive regulation of MAPK cascade	31/658	491/18800	0.00119148	0.0153754	0.0120148	ACTA2/APOE/PDGFA/CD81/JUN/NTRK2/NPTN/FGFR1/GAS6/GADD45B/ROCK2/PLCB1/EDN3/PJA2/APP/FERMT2/FGFR2/IGF1R/ARHGEF5/IGFBP4/CD24/HMGB1/FGF1/RAF1/ARRB1/MTURN/AKAP13/RAPGEF2/TREM2/CTNNB1/HIPK2	31
GO:0035633	GO:0035633	maintenance of blood-brain barrier	6/658	35/18800	0.0012257	0.0156245	0.0122095	DMD/ITGB1/VCL/GJA1/LAMC1/WNK3	6
GO:0001704	GO:0001704	formation of primary germ layer	12/658	123/18800	0.00127428	0.0159913	0.0124961	COL4A2/ITGB1/SFRP2/DUSP1/KLF4/WLS/ITGB5/GJA1/FGFR2/BMPR2/LAMA3/CTNNB1	12
GO:0032355	GO:0032355	response to estradiol	12/658	123/18800	0.00127428	0.0159913	0.0124961	SFRP1/PDGFA/OXTR/IGFBP2/CRYAB/IGF1R/HNRNPD/COL1A1/ENDOG/NR2F2/CTNNB1/MBD2	12
GO:1904951	GO:1904951	positive regulation of establishment of protein localization	22/658	309/18800	0.00135691	0.0168497	0.0131669	CD81/PIK3R1/ANO1/GAS6/WLS/CDH1/PCM1/FLNA/ARHGEF5/AKT2/LEPROT/ANK3/FRMD4A/PRNP/RHOU/CEP295/CD2AP/SOX4/TREM2/KIF20B/TPR/DNM1L	22
GO:0046683	GO:0046683	response to organophosphorus	12/658	124/18800	0.00136704	0.0168497	0.0131669	FOS/IGFBP5/FOSB/AHR/AKAP9/SLC8A1/AQP1/ZFP36L1/APP/PKD2/COL1A1/RAPGEF2	12
GO:0032350	GO:0032350	regulation of hormone metabolic process	6/658	36/18800	0.00142793	0.0174669	0.0136492	EGR1/BMP5/STC2/IGF1R/GATA3/DKK3	6
GO:0045598	GO:0045598	regulation of fat cell differentiation	13/658	142/18800	0.00146369	0.0177697	0.0138859	SFRP1/ZFP36L2/ZFP36/ID4/SFRP2/ZFP36L1/FERMT2/GATA3/FRZB/XBP1/MEX3C/SAV1/ID2	13
GO:0010649	GO:0010649	regulation of cell communication by electrical coupling	4/658	15/18800	0.00149112	0.0179231	0.0140057	IRX3/SLC8A1/ANK3/CAMK2D	4
GO:0071599	GO:0071599	otic vesicle development	4/658	15/18800	0.00149112	0.0179231	0.0140057	AHI1/FGFR2/GATA3/SOX9	4
GO:0032526	GO:0032526	response to retinoic acid	11/658	109/18800	0.00152389	0.0181822	0.0142082	PDGFA/TESC/IGFBP2/CYP26A1/KLF4/AQP1/SERPINF1/FGFR2/YES1/COL1A1/SOX9	11
GO:0034109	GO:0034109	homotypic cell-cell adhesion	10/658	93/18800	0.00152572	0.0181822	0.0142082	CSRP1/GNAS/MYL9/VCL/PLPP3/IL6ST/MYH9/DSP/FLNA/ANK3	10
GO:0050803	GO:0050803	regulation of synapse structure or activity	17/658	215/18800	0.00153438	0.0181822	0.0142082	APOE/OXTR/NTRK2/AMIGO2/SIPA1L1/APP/DHX36/TANC1/HSPA8/PRNP/TANC2/ABI2/PGRMC1/MEF2C/CAMK2B/TREM2/FZD1	17
GO:0086064	GO:0086064	cell communication by electrical coupling involved in cardiac conduction	5/658	25/18800	0.0015352	0.0181822	0.0142082	IRX3/SLC8A1/GJA1/CAMK2D/ATP1B1	5
GO:0007346	GO:0007346	regulation of mitotic cell cycle	30/658	478/18800	0.00155582	0.0183367	0.0143289	CDKN1C/ZFP36L2/CCND2/DUSP1/KLF4/PLCB1/EDN3/DDX3X/BTG2/PKN2/PLK2/ZFP36L1/APP/PHIP/APPL1/PPP1R10/ANAPC5/PTPN3/PKD2/CTDSPL/PRMT2/NBN/GAS1/ID2/PBX1/CTNNB1/KIF20B/TPR/WAC/PKD1	30
GO:1902041	GO:1902041	regulation of extrinsic apoptotic signaling pathway via death domain receptors	7/658	50/18800	0.00168172	0.0193311	0.015106	SFRP1/TIMP3/SFRP2/ATF3/BMP5/DDX3X/RAF1	7
GO:0009314	GO:0009314	response to radiation	28/658	438/18800	0.00168409	0.0193311	0.015106	JUND/SFRP1/FOS/EGR1/PIK3R1/MME/CIRBP/NPTN/ITGB1/CRYAB/SFRP2/RHOB/NUCKS1/GNAQ/FBXL22/AQP1/APP/NF1/DHX36/GATA3/TANC1/CCDC66/AKT2/PPP1CB/XPA/ZBTB1/RBM4/ID2	28
GO:2000113	GO:2000113	negative regulation of cellular macromolecule biosynthetic process	20/658	275/18800	0.00171253	0.0195648	0.0152886	IGFBP5/ZFP36L2/CIRBP/ITM2A/ZFP36/ITM2B/ROCK2/DDX3X/BTG2/PURA/ZFP36L1/DHX36/ENC1/HNRNPD/TOB1/RBM4/LSM14A/PUM1/TIA1/TPR	20
GO:0030900	GO:0030900	forebrain development	25/658	376/18800	0.0017221	0.0196279	0.0153379	OXTR/NFIB/NTRK2/ID4/ATRX/DNAJB1/SEMA5A/PLCB1/CDH1/SLC8A1/BTG2/AQP1/PCM1/APP/NF1/FGFR2/IGF1R/SYNE2/ID2/NR2F2/NDE1/RAPGEF2/ARPC5/CTNNB1/ATF5	25
GO:0031333	GO:0031333	negative regulation of protein-containing complex assembly	13/658	145/18800	0.00176803	0.0200569	0.0156732	CRYAB/DDX3X/CRBN/SPTBN1/LMOD1/CLU/HMGB1/SOX9/GSN/RAF1/TREM2/MTPN/TWF1	13
GO:0007568	GO:0007568	aging	14/658	163/18800	0.00180253	0.0202586	0.0158307	JUND/FOS/IGFBP5/IGFBP2/MME/CDKN1C/ATP2B1/COL4A2/CRYAB/SERPINF1/KCNMB1/ENDOG/TP63/MBD2	14
GO:0035914	GO:0035914	skeletal muscle cell differentiation	8/658	65/18800	0.00187599	0.0209385	0.016362	FOS/EGR1/DDX17/DDX5/ATF3/BTG2/CITED2/MEF2C	8
GO:0060688	GO:0060688	regulation of morphogenesis of a branching structure	7/658	51/18800	0.00189148	0.021001	0.0164109	SFRP1/PDGFA/NTN4/FGFR2/SULF1/SOX9/CTNNB1	7
GO:0071322	GO:0071322	cellular response to carbohydrate stimulus	13/658	147/18800	0.00199861	0.0217627	0.0170061	ANO1/GAS6/PLCB1/SERPINF1/ZFP36L1/IGF1R/ZBTB20/XBP1/ENDOG/RAF1/SLC29A1/SOX4/TREM2	13
GO:0045807	GO:0045807	positive regulation of endocytosis	10/658	97/18800	0.00209731	0.0227279	0.0177604	APOE/TF/AHI1/APPL1/LRP1/CLU/APLN/ARRB1/NEDD4L/TREM2	10
GO:0031647	GO:0031647	regulation of protein stability	21/658	300/18800	0.00212034	0.0228515	0.0178569	HSPA1A/CD81/TESC/PIK3R1/HSPA1B/CRYAB/TF/PLPP3/GNAQ/FLNA/MDM4/MYLIP/CLU/HSPA8/CDKN2AIP/PRNP/SAV1/GSN/NEDD4L/SOX4/ATP1B1	21
GO:0031346	GO:0031346	positive regulation of cell projection organization	23/658	341/18800	0.00215677	0.023165	0.0181019	APOE/PIK3R1/NTRK2/NPTN/SEMA5A/METRN/BMP5/ITGA6/SERPINF1/FLNA/BMPR2/PTN/SERPINI1/DHX36/IGF1R/MACF1/ENC1/ABI2/RAPGEF2/CAMK2B/FNBP1L/FZD1/TWF1	23
GO:0071470	GO:0071470	cellular response to osmotic stress	6/658	39/18800	0.0021888	0.0232375	0.0181586	MYLK/DDX3X/AQP1/ZFP36L1/PKD2/WNK3	6
GO:0097242	GO:0097242	amyloid-beta clearance	6/658	39/18800	0.0021888	0.0232375	0.0181586	APOE/MME/LRP1/CLU/IGF1R/TREM2	6
GO:1901983	GO:1901983	regulation of protein acetylation	9/658	82/18800	0.00224419	0.023581	0.018427	KMT2A/DDX3X/RPS6KA5/EID1/GATA3/ARRB1/CEP295/SOX4/SET	9
GO:0034250	GO:0034250	positive regulation of cellular amide metabolic process	14/658	167/18800	0.00226079	0.023587	0.0184317	CIRBP/ROCK2/DDX3X/NCK2/RPS4X/DHX36/CLU/HNRNPD/SP1/DNAJC3/RBM3/TOB1/UPF3B/SOX4	14
GO:0034620	GO:0034620	cellular response to unfolded protein	10/658	98/18800	0.00226424	0.023587	0.0184317	HSPA1A/PIK3R1/HSPA1B/AGR2/ATF3/NCK2/STC2/HSPA8/MBTPS1/XBP1	10
GO:0060349	GO:0060349	bone morphogenesis	10/658	98/18800	0.00226424	0.023587	0.0184317	SFRP2/CITED2/FGFR2/BMPR2/TRIP11/COL1A1/LTBP3/SOX9/MEF2C/GLG1	10
GO:0048678	GO:0048678	response to axon injury	9/658	83/18800	0.00244084	0.025025	0.0195554	JUN/NREP/KLF4/FLNA/PTN/IGF1R/LAMB2/SPP1/TREM2	9
GO:0055119	GO:0055119	relaxation of cardiac muscle	4/658	17/18800	0.00245911	0.025025	0.0195554	SLC8A1/GSN/CAMK2D/ATP1B1	4
GO:1904948	GO:1904948	midbrain dopaminergic neuron differentiation	4/658	17/18800	0.00245911	0.025025	0.0195554	SFRP1/SFRP2/CTNNB1/FZD1	4
GO:0150116	GO:0150116	regulation of cell-substrate junction organization	8/658	68/18800	0.00250747	0.0254104	0.0198565	SFRP1/PIK3R1/GPM6B/ROCK2/VCL/FERMT2/MACF1/SLK	8
GO:1903317	GO:1903317	regulation of protein maturation	8/658	68/18800	0.00250747	0.0254104	0.0198565	TMEM98/MYH9/CTSZ/PRNP/GAS1/GSN/SOX4/GLG1	8
GO:0051403	GO:0051403	stress-activated MAPK cascade	18/658	245/18800	0.00255355	0.0257695	0.0201372	SFRP1/ZFP36/GADD45B/DNAJA1/CRYAB/SFRP2/DUSP1/PLCB1/PJA2/ZFP36L1/APP/HACD3/IGF1R/HMGB1/MTURN/TREM2/HIPK3/HIPK2	18
GO:0043523	GO:0043523	regulation of neuron apoptotic process	16/658	207/18800	0.0026182	0.0262579	0.0205188	APOE/JUN/NES/NTRK2/IL6ST/BTG2/NF1/GATA3/PRNP/NRBP2/UBE2M/MEF2C/TREM2/CTNNB1/SET/HIPK2	16
GO:0032411	GO:0032411	positive regulation of transporter activity	11/658	117/18800	0.00268299	0.0266866	0.0208538	TESC/DMD/STAC2/KMT2A/AKAP9/PKD2/ANK3/STIM2/ATP1B1/TREM2/WNK3	11
GO:0009410	GO:0009410	response to xenobiotic stimulus	26/658	411/18800	0.00279267	0.0276075	0.0215734	SFRP1/FOS/PDGFA/FOSB/OXTR/SEMA3C/JUN/IGFBP2/FMO2/CYP26A1/PPP1R12A/GAS6/AHR/SFRP2/CDH1/SLC8A1/ADCY1/SS18/TOP1/GATA3/SOX10/COL1A1/PRNP/MEF2C/CTNNB1/FZD1	26
GO:0001678	GO:0001678	cellular glucose homeostasis	13/658	154/18800	0.00300895	0.0290759	0.0227209	PIK3R1/ANO1/GAS6/NUCKS1/SERPINF1/IGF1R/ZBTB20/XBP1/ENDOG/RAF1/SLC29A1/SOX4/TREM2	13
GO:0021915	GO:0021915	neural tube development	13/658	154/18800	0.00300895	0.0290759	0.0227209	SFRP1/SEMA3C/SFRP2/BMP5/CITED2/BRD2/ZFP36L1/NF1/PKD2/SOX4/KIF20B/FZD1/PKD1	13
GO:0010464	GO:0010464	regulation of mesenchymal cell proliferation	5/658	29/18800	0.00305773	0.0292071	0.0228234	PDGFA/NFIB/FGFR2/SOX9/CTNNB1	5
GO:0060644	GO:0060644	mammary gland epithelial cell differentiation	4/658	18/18800	0.00307507	0.0292071	0.0228234	HOXA5/AKT2/LBH/ID2	4
GO:0090257	GO:0090257	regulation of muscle system process	18/658	250/18800	0.00316975	0.0299303	0.0233885	IGFBP5/OXTR/TPM1/ATP2B1/DMD/CNN1/MYL9/TNNI2/ROCK2/AKAP9/IL6ST/SLC8A1/DSP/CAMK2D/ATP1B1/CAMK2B/MTPN/TWF1	18
GO:0007034	GO:0007034	vacuolar transport	13/658	155/18800	0.00318238	0.0299329	0.0233906	HSPA1A/RHOB/VPS36/GCC2/ZFYVE16/GNPTAB/LRP1/CLU/KIF13A/HSPA8/VPS13A/LEPROT/HOOK1	13
GO:0032956	GO:0032956	regulation of actin cytoskeleton organization	23/658	352/18800	0.0032099	0.0301223	0.0235385	SFRP1/PDGFA/TPM1/PIK3R1/GPM6B/ROCK2/SEMA5A/SYNPO2/RHOB/NCK2/SPTBN1/FERMT2/FLNA/LMOD1/LRP1/ARHGEF5/GSN/ABI2/CD2AP/AKAP13/ARPC5/MTPN/TWF1	23
GO:0031670	GO:0031670	cellular response to nutrient	6/658	42/18800	0.00322117	0.0301223	0.0235385	SFRP1/POSTN/ATP2B1/GAS6/COL1A1/XBP1	6
GO:0070372	GO:0070372	regulation of ERK1 and ERK2 cascade	21/658	311/18800	0.00324807	0.0303153	0.0236894	ACTA2/APOE/PDGFA/JUN/TIMP3/NPTN/GAS6/ATF3/APP/FERMT2/FGFR2/SPRED1/GBP1/EMILIN1/HMGB1/FGF1/ARRB1/MTURN/RAPGEF2/TREM2/SPRY1	21
GO:0043113	GO:0043113	receptor clustering	7/658	56/18800	0.0032606	0.0303662	0.0237292	APOE/CD81/FLNA/PTN/SAV1/GSN/DLG3	7
GO:0000910	GO:0000910	cytokinesis	14/658	174/18800	0.0032927	0.0304968	0.0238312	SON/ROCK2/RHOB/MYH9/PKN2/PLK2/SPTBN1/MAP9/IGF1R/KIF13A/KLHL13/ANK3/KIF3B/KIF20B	14
GO:0048771	GO:0048771	tissue remodeling	14/658	174/18800	0.0032927	0.0304968	0.0238312	SFRP1/IGFBP5/SEMA3C/ROCK2/TF/NF1/GJA1/FLNA/BMPR2/PTN/LTBP3/SPP1/MEF2C/CTNNB1	14
GO:0008544	GO:0008544	epidermis development	23/658	355/18800	0.00356276	0.032341	0.0252724	PDGFA/IGFBP5/ZFP36/ROCK2/CSTA/KLF4/COL17A1/DSP/ZFP36L1/NF1/INTU/FGFR2/FST/SRSF6/KAZN/LAMA3/SOX9/SAV1/ALDH3A2/JAG2/TP63/NUMA1/CTNNB1	23
GO:0000132	GO:0000132	establishment of mitotic spindle orientation	5/658	30/18800	0.00356526	0.032341	0.0252724	ITGB1/GJA1/NUMA1/NDE1/SPRY1	5
GO:0030330	GO:0030330	DNA damage response, signal transduction by p53 class mediator	8/658	72/18800	0.00359504	0.032429	0.0253411	ATRX/DDX5/PLK2/MDM4/SPRED1/NBN/SOX4/HIPK2	8
GO:0050810	GO:0050810	regulation of steroid biosynthetic process	8/658	72/18800	0.00359504	0.032429	0.0253411	APOE/EGR1/BMP5/SF1/IGF1R/MBTPS1/DKK3/FGF1	8
GO:0048738	GO:0048738	cardiac muscle tissue development	17/658	234/18800	0.00371638	0.0332756	0.0260027	MYH11/TPM1/ITGB1/IRX3/BMP5/SLC8A1/DSP/CITED2/GJA1/SORBS2/FGFR2/HEY1/TGFBR3/SAV1/ID2/AKAP13/MEF2C	17
GO:0001952	GO:0001952	regulation of cell-matrix adhesion	11/658	123/18800	0.00395182	0.0353185	0.0275991	SFRP1/PIK3R1/GPM6B/ROCK2/VCL/UTRN/NF1/FERMT2/MACF1/SLK/EFEMP2	11
GO:0040029	GO:0040029	regulation of gene expression, epigenetic	12/658	141/18800	0.00400719	0.0354813	0.0277263	XIST/CDKN1C/TFAP2C/CREBZF/UBR2/SUZ12/EPC1/SMCHD1/MPHOSPH8/ARID4B/TPR/MBD2	12
GO:0046328	GO:0046328	regulation of JNK cascade	12/658	141/18800	0.00400719	0.0354813	0.0277263	SFRP1/GADD45B/DNAJA1/SFRP2/PLCB1/PJA2/APP/IGF1R/HMGB1/MTURN/HIPK3/HIPK2	12
GO:0030705	GO:0030705	cytoskeleton-dependent intracellular transport	15/658	197/18800	0.00403853	0.0355038	0.0277439	DST/SFPQ/ARHGAP21/PURA/PCM1/APP/SYNE2/KIF13A/HSPA8/KIF3B/TANC2/NDE1/FNBP1L/KIF3A/HOOK1	15
GO:0045785	GO:0045785	positive regulation of cell adhesion	27/658	446/18800	0.00425946	0.0362015	0.028289	SFRP1/CD81/IGFBP2/TPM1/SFRP2/AGR2/PLPP3/IL6ST/UTRN/CITED2/NFAT5/NCK2/FERMT2/FLNA/YES1/GATA3/MAGI1/EMILIN1/CD24/ANK3/ZBTB1/XBP1/HLA-DRA/HMGB1/SOX4/CD46/EFEMP2	27
GO:0035457	GO:0035457	cellular response to interferon-alpha	3/658	10/18800	0.00425988	0.0362015	0.028289	GAS6/GATA3/TPR	3
GO:0050861	GO:0050861	positive regulation of B cell receptor signaling pathway	3/658	10/18800	0.00425988	0.0362015	0.028289	CD81/FOXP1/SLC39A10	3
GO:1901203	GO:1901203	positive regulation of extracellular matrix assembly	3/658	10/18800	0.00425988	0.0362015	0.028289	PHLDB1/EMILIN1/SOX9	3
GO:2000347	GO:2000347	positive regulation of hepatocyte proliferation	3/658	10/18800	0.00425988	0.0362015	0.028289	PTN/XBP1/FGF1	3
GO:0000768	GO:0000768	syncytium formation by plasma membrane fusion	7/658	59/18800	0.00438402	0.0370614	0.028961	CD81/SCGB3A1/ITGB1/ADAMTS5/MYH9/TANC1/TREM2	7
GO:0140253	GO:0140253	cell-cell fusion	7/658	59/18800	0.00438402	0.0370614	0.028961	CD81/SCGB3A1/ITGB1/ADAMTS5/MYH9/TANC1/TREM2	7
GO:0061484	GO:0061484	hematopoietic stem cell homeostasis	4/658	20/18800	0.00460616	0.0384032	0.0300095	CRISPLD1/ARHGEF5/FSTL1/SOX4	4
GO:1900221	GO:1900221	regulation of amyloid-beta clearance	4/658	20/18800	0.00460616	0.0384032	0.0300095	APOE/LRP1/CLU/TREM2	4
GO:1901990	GO:1901990	regulation of mitotic cell cycle phase transition	21/658	321/18800	0.00467293	0.0388929	0.0303922	CDKN1C/ZFP36L2/CCND2/DUSP1/KLF4/PLCB1/DDX3X/PLK2/ZFP36L1/APP/APPL1/ANAPC5/PKD2/CTDSPL/PRMT2/NBN/ID2/PBX1/TPR/WAC/PKD1	21
GO:0044089	GO:0044089	positive regulation of cellular component biogenesis	29/658	494/18800	0.00480094	0.0395506	0.0309062	SFRP1/HSPA1A/OXTR/TPM1/PIK3R1/NTRK2/HSPA1B/IRX3/ROCK2/SYNPO2/AKAP9/AMIGO2/DDX3X/NCK2/CRBN/FERMT2/LMOD1/CLU/ARHGEF5/PHLDB1/EMILIN1/SOX9/MPHOSPH8/ABI2/CEP295/NUMA1/PIP4K2B/FNBP1L/TPR	29
GO:0072089	GO:0072089	stem cell proliferation	8/658	76/18800	0.00501622	0.0411143	0.0321281	NES/SFRP2/ZFP36L1/GJA1/FERMT2/N4BP2L2/LTBP3/ETV6	8
GO:0046661	GO:0046661	male sex differentiation	13/658	164/18800	0.00513899	0.0419078	0.0327482	SFRP1/PDGFA/TFAP2C/ATRX/SFRP2/BMP5/CITED2/SF1/GJA1/GATA3/SOX9/ARID4B/CTNNB1	13
GO:0008217	GO:0008217	regulation of blood pressure	14/658	183/18800	0.00515485	0.0419665	0.032794	ACTA2/OXTR/TPM1/ATP2B1/SCPEP1/GAS6/EDN3/NAV2/ADH5/BMPR2/APLN/CTSZ/ID2/NR2F2	14
GO:0007405	GO:0007405	neuroblast proliferation	7/658	61/18800	0.00528082	0.042848	0.0334829	ID4/NF1/FGFR2/PTN/SOX10/NDE1/CTNNB1	7
GO:0046685	GO:0046685	response to arsenic-containing substance	5/658	33/18800	0.00544786	0.0439092	0.0343121	ATF3/DDX3X/SERPINF1/DHX36/RBM4	5
GO:0048333	GO:0048333	mesodermal cell differentiation	5/658	33/18800	0.00544786	0.0439092	0.0343121	ITGB1/SFRP2/KLF4/GJA1/FGFR2	5
GO:0003254	GO:0003254	regulation of membrane depolarization	6/658	47/18800	0.00569172	0.0447984	0.035007	SLMAP/GJA1/PTPN3/ANK3/NEDD4L/CAMK2D	6
GO:0071394	GO:0071394	cellular response to testosterone stimulus	3/658	11/18800	0.00570616	0.0447984	0.035007	ROCK2/IGF1R/SPP1	3
GO:0090179	GO:0090179	planar cell polarity pathway involved in neural tube closure	3/658	11/18800	0.00570616	0.0447984	0.035007	SFRP1/SFRP2/FZD1	3
GO:0007492	GO:0007492	endoderm development	8/658	78/18800	0.00587083	0.0456319	0.0356583	COL4A2/DUSP1/BPTF/ZFP36L1/ITGB5/LAMC1/LAMA3/CTNNB1	8
GO:0010927	GO:0010927	cellular component assembly involved in morphogenesis	10/658	112/18800	0.00593131	0.0458966	0.0358651	MYH11/CSRP1/TPM1/MYL9/ITGB1/LMOD1/DICER1/PHLDB1/AKAP13/CCDC136	10
GO:0042982	GO:0042982	amyloid precursor protein metabolic process	9/658	95/18800	0.00603758	0.0464961	0.0363336	APOE/NTRK2/ITM2A/ITM2B/ROCK2/CLU/SP1/PRNP/PAWR	9
GO:0009649	GO:0009649	entrainment of circadian clock	5/658	34/18800	0.00620678	0.0471988	0.0368827	GNAQ/FBXL22/PPP1CB/RBM4/ID2	5
GO:0031128	GO:0031128	developmental induction	5/658	34/18800	0.00620678	0.0471988	0.0368827	SOX9/FGF1/CTNNB1/SPRY1/HIPK2	5
GO:0034405	GO:0034405	response to fluid shear stress	5/658	34/18800	0.00620678	0.0471988	0.0368827	KLF4/CITED2/PKD2/MEF2C/PKD1	5
GO:1905508	GO:1905508	protein localization to microtubule organizing center	5/658	34/18800	0.00620678	0.0471988	0.0368827	GOLGB1/PIBF1/PCM1/CCDC14/NUMA1	5
GO:1902003	GO:1902003	regulation of amyloid-beta formation	6/658	48/18800	0.00631673	0.0473657	0.0370131	APOE/NTRK2/ROCK2/CLU/SP1/PRNP	6
GO:0048145	GO:0048145	regulation of fibroblast proliferation	8/658	79/18800	0.00633755	0.0474484	0.0370777	SFRP1/PDGFA/JUN/GAS6/AQP1/NF1/PAWR/CTNNB1	8
GO:0018108	GO:0018108	peptidyl-tyrosine phosphorylation	23/658	373/18800	0.00643201	0.0480813	0.0375723	SFRP1/PDGFA/CD81/NTRK2/FGFR1/GAS6/SFRP2/PIBF1/IL6ST/EFEMP1/NCK2/APP/FGFR2/YES1/IGF1R/CD24/PRNP/ABI2/SOCS3/TREM2/HIPK3/DLG3/HIPK2	23
GO:0007498	GO:0007498	mesoderm development	11/658	132/18800	0.00670688	0.0496002	0.0387592	ITGB1/IRX3/SFRP2/KLF4/WLS/CITED2/ZFP36L1/GJA1/FGFR2/BMPR2/TP63	11
GO:0071333	GO:0071333	cellular response to glucose stimulus	11/658	132/18800	0.00670688	0.0496002	0.0387592	ANO1/GAS6/SERPINF1/IGF1R/ZBTB20/XBP1/ENDOG/RAF1/SLC29A1/SOX4/TREM2	11

## Sheet: ML down
	ID	Description	GeneRatio	BgRatio	pvalue	p.adjust	qvalue	geneID	Count
GO:0002181	GO:0002181	cytoplasmic translation	54/605	146/18800	6.66943e-43	2.86385e-39	2.45646e-39	RPS12/YTHDF2/RPL19/RPL32/RPL10/EIF4H/RPL23/YBX3/RPS15A/DPH3/RPS6/RPL4/RPL37A/RPS27/ZC3H15/CNBP/RPL23A/RPL9/RPS29/RPS13/EIF3M/PKM/RPS7/EIF3D/EIF2S2/RPL15/ETF1/RPL22L1/RPS15/RPS27A/RPL8/RPL38/EIF4A2/EIF3I/RPS5/RPS16/RPSA/RPS2/RPLP0/RPS20/RPL13A/RPL18A/RPL27/EIF4A1/RPL27A/RPS19/RPL7/RPL35/RPLP2/EIF5/RPL21/RPL31/YBX1/RPS17	54
GO:0022613	GO:0022613	ribonucleoprotein complex biogenesis	69/605	448/18800	7.59472e-28	1.63059e-24	1.39863e-24	EXOSC4/YTHDF2/NIP7/MRPS2/RPL10/NGDN/EIF4H/SNRPC/NHP2/ABCE1/RPL7L1/WDR43/DKC1/PA2G4/GNL2/RPS6/DCAF13/RPS27/GPATCH4/WDR74/MRTO4/NOB1/NOP58/RSL24D1/RPL23A/C1QBP/BRIX1/RPS27L/PTGES3/NIFK/LYAR/HSP90AB1/RPS7/EIF2S2/RPS15/GTPBP4/EBNA1BP2/NPM1/SNRPE/RPF2/TRMT112/IMP4/RPL38/NOP16/RPS5/RSL1D1/RPS16/RPSA/SNRPD2/SNRPG/SNRPB/ISG20/SBDS/NOP10/RPLP0/DDX21/SNRPD1/STRAP/RPL13A/NOP56/RPL27/RPS19/RPL7/RPL35/SNU13/E…	69
GO:0006364	GO:0006364	rRNA processing	39/605	226/18800	6.70177e-18	7.19435e-15	6.17092e-15	EXOSC4/YTHDF2/NGDN/NHP2/RPL7L1/WDR43/DKC1/PA2G4/RPS6/DCAF13/RPS27/WDR74/MRTO4/NOB1/NOP58/BRIX1/NIFK/LYAR/RPS7/RPS15/GTPBP4/EBNA1BP2/RPF2/TRMT112/IMP4/RSL1D1/RPS16/ISG20/SBDS/NOP10/DDX21/NOP56/RPL27/RPS19/RPL7/RPL35/SNU13/EIF6/RPS17	39
GO:0016072	GO:0016072	rRNA metabolic process	41/605	264/18800	4.67846e-17	4.01786e-14	3.4463e-14	EXOSC4/YTHDF2/NGDN/NHP2/RPL7L1/PELO/WDR43/DKC1/PA2G4/RPS6/DCAF13/RPS27/NCL/WDR74/MRTO4/NOB1/NOP58/BRIX1/NIFK/LYAR/RPS7/RPS15/GTPBP4/EBNA1BP2/RPF2/TRMT112/IMP4/RSL1D1/RPS16/ISG20/SBDS/NOP10/DDX21/NOP56/RPL27/RPS19/RPL7/RPL35/SNU13/EIF6/RPS17	41
GO:0072594	GO:0072594	establishment of protein localization to organelle	52/605	431/18800	1.85361e-16	1.13706e-13	9.75307e-14	LMNA/TIMM9/BAG3/TIMM44/RPL23/ZFAND2A/DKC1/SPCS3/TOMM22/SEC13/TIMM50/ZPR1/SRP19/RALA/TOMM40/RAB10/NXT1/DNAJA1/SRPRB/ZC3H12A/SRP68/CCT8/UBE2L3/CDKN1A/TIMM13/CCT2/CCT7/HSP90AB1/HSPD1/NUTF2/RAB7A/TRAM1/SEC61B/UFM1/PDCD5/HSPA8/GRPEL1/CCT5/CCT6A/DDIT3/CCT4/HERPUD1/TCP1/CHMP4B/TIMM17A/HSPA5/UBE2D3/SSR3/SQSTM1/SEC61G/RAN/NFKBIA	52
GO:0006457	GO:0006457	protein folding	36/605	212/18800	2.18897e-16	1.17493e-13	1.00779e-13	FKBP4/BAG3/PPIA/CHORDC1/HSPA9/DNAJC2/AHSA1/DNAJA1/P4HB/TBCA/PFDN4/SDF2L1/FKBP11/CCT8/PTGES3/CRYAB/CCT2/CCT7/HSP90AB1/HSPD1/NUDC/FKBP1A/PDCD5/HSPA8/PRDX4/DNAJB11/ERO1A/GRPEL1/CCT5/CCT6A/CCT4/TCP1/HSPB1/HSPA5/PPIF/PFDN2	36
GO:0042255	GO:0042255	ribosome assembly	19/605	62/18800	3.92978e-14	1.68745e-11	1.4474e-11	NIP7/MRPS2/RPL10/RPS27/MRTO4/RPL23A/C1QBP/BRIX1/RPS27L/RPS15/NPM1/RPF2/RPL38/RPS5/RPSA/SBDS/RPLP0/RPS19/EIF6	19
GO:1904874	GO:1904874	positive regulation of telomerase RNA localization to Cajal body	10/605	15/18800	2.87538e-12	1.02891e-09	8.82539e-10	NHP2/DKC1/CCT8/CCT2/CCT7/CCT5/CCT6A/NOP10/CCT4/TCP1	10
GO:1904816	GO:1904816	positive regulation of protein localization to chromosome, telomeric region	9/605	12/18800	7.04603e-12	2.32736e-09	1.99628e-09	DKC1/CCT8/CCT2/CCT7/GNL3/CCT5/CCT6A/CCT4/TCP1	9
GO:0097193	GO:0097193	intrinsic apoptotic signaling pathway	35/605	295/18800	2.9227e-11	8.60521e-09	7.38108e-09	PPIA/YBX3/HIF1A/AEN/HINT1/TRIB3/BNIP3/DNAJA1/P4HB/DDIT4/PHLDA3/RPS27L/CDKN1A/RPS7/ERO1A/S100A8/CD24/DDIT3/HERPUD1/CD44/VDAC2/HSPB1/PPIF/MYC/PPP1R15A/CEBPB/S100A9/EIF5A/PLAUR/PMAIP1/ATF4/HMOX1/SFN/ENO1/SOD2	35
GO:0071826	GO:0071826	ribonucleoprotein complex subunit organization	29/605	208/18800	3.00601e-11	8.60521e-09	7.38108e-09	RPL10/EIF4H/SNRPC/VCP/RPS27/MRTO4/RPL23A/BRIX1/RPS27L/PTGES3/HSP90AB1/EIF2S2/RPS15/SNRPE/RPF2/RPL38/RPS5/RPSA/SNRPD2/SNRPG/SNRPB/RPLP0/SNRPD1/STRAP/RPL13A/RPS19/SNU13/EIF5/EIF6	29
GO:0022618	GO:0022618	ribonucleoprotein complex assembly	28/605	200/18800	5.98344e-11	1.29923e-08	1.11441e-08	RPL10/EIF4H/SNRPC/RPS27/MRTO4/RPL23A/BRIX1/RPS27L/PTGES3/HSP90AB1/EIF2S2/RPS15/SNRPE/RPF2/RPL38/RPS5/RPSA/SNRPD2/SNRPG/SNRPB/RPLP0/SNRPD1/STRAP/RPL13A/RPS19/SNU13/EIF5/EIF6	28
GO:0090672	GO:0090672	telomerase RNA localization	10/605	19/18800	7.87106e-11	1.40826e-08	1.20793e-08	NHP2/DKC1/CCT8/CCT2/CCT7/CCT5/CCT6A/NOP10/CCT4/TCP1	10
GO:0090685	GO:0090685	RNA localization to nucleus	10/605	19/18800	7.87106e-11	1.40826e-08	1.20793e-08	NHP2/DKC1/CCT8/CCT2/CCT7/CCT5/CCT6A/NOP10/CCT4/TCP1	10
GO:0035966	GO:0035966	response to topologically incorrect protein	24/605	160/18800	3.34712e-10	4.95605e-08	4.25103e-08	BAG3/HSPA9/VCP/DERL2/RNF126/DNAJA1/SDF2L1/HSP90AB1/HSPD1/TMED2/TRAM1/HSPA8/ERO1A/EIF2S1/DDIT3/HERPUD1/AUP1/DNAJB9/SERP1/HSPB1/HSPA5/PPP1R15A/MANF/ATF4	24
GO:1903405	GO:1903405	protein localization to nuclear body	8/605	12/18800	4.85413e-10	6.31625e-08	5.41773e-08	DKC1/CCT8/CCT2/CCT7/CCT5/CCT6A/CCT4/TCP1	8
GO:1904867	GO:1904867	protein localization to Cajal body	8/605	12/18800	4.85413e-10	6.31625e-08	5.41773e-08	DKC1/CCT8/CCT2/CCT7/CCT5/CCT6A/CCT4/TCP1	8
GO:0010498	GO:0010498	proteasomal protein catabolic process	44/605	496/18800	1.2935e-09	1.63361e-07	1.40122e-07	RBCK1/PSMD2/ZFAND2A/VCP/PSMA4/RBX1/DERL2/TRIB3/UBE2A/PSME2/HM13/NSFL1C/PSMB5/RNF126/SDCBP/PSMC4/PSMB3/PSMC3/PSMD14/SDF2L1/GIPC1/PSMF1/RAD23B/HSP90AB1/PSMC1/PSMA1/SEC61B/RAD23A/PSMB1/PCNP/PSMB6/PSMD7/DDIT3/PSMA3/PSMD8/HERPUD1/AUP1/PSMB2/PSMB7/DNAJB9/PSMA7/HSPA5/UBE2D3/PMAIP1	44
GO:0046034	GO:0046034	ATP metabolic process	30/605	273/18800	4.80886e-09	5.29468e-07	4.54149e-07	DGUOK/NDUFAB1/AK2/UQCRFS1/VCP/HIF1A/COX6A1/COX5A/GHITM/STOML2/NDUFB9/DDIT4/PKM/NDUFA6/CYC1/PFKP/HSPA8/PGK1/COX7A2/TMSB4X/RHOA/CYCS/CHCHD2/PPIF/MYC/TPI1/EIF6/GAPDH/LDHA/ENO1	30
GO:0035967	GO:0035967	cellular response to topologically incorrect protein	19/605	117/18800	6.09639e-09	6.23283e-07	5.34618e-07	BAG3/HSPA9/VCP/DERL2/RNF126/SDF2L1/HSPD1/TMED2/HSPA8/ERO1A/EIF2S1/DDIT3/HERPUD1/AUP1/DNAJB9/SERP1/HSPA5/PPP1R15A/ATF4	19
GO:0071243	GO:0071243	cellular response to arsenic-containing substance	9/605	21/18800	7.25724e-09	7.24712e-07	6.21618e-07	ZFAND2A/VCP/HNRNPA1/GSTO1/ZC3H12A/PPIF/MYC/ATF4/HMOX1	9
GO:0045047	GO:0045047	protein targeting to ER	12/605	45/18800	1.20501e-08	1.14985e-06	9.86275e-07	ZFAND2A/SPCS3/SRP19/SRPRB/SRP68/TRAM1/SEC61B/HERPUD1/CHMP4B/HSPA5/SSR3/SEC61G	12
GO:0007004	GO:0007004	telomere maintenance via telomerase	14/605	69/18800	3.32547e-08	3.03821e-06	2.60601e-06	NHP2/DKC1/HNRNPA1/HNRNPC/CCT8/PTGES3/CCT2/CCT7/HSP90AB1/CCT5/CCT6A/NOP10/CCT4/TCP1	14
GO:0140694	GO:0140694	non-membrane-bounded organelle assembly	34/605	379/18800	7.76451e-08	6.80424e-06	5.83631e-06	YTHDF2/NIP7/MISP/MRPS2/RPL10/CSRP1/MAPRE1/CHMP2B/RPS27/MRTO4/RPL23A/C1QBP/BRIX1/RPS27L/RPS15/NPM1/RPF2/RPL38/KRT19/RPS5/RPSA/EIF2S1/SBDS/RPLP0/EZR/AUP1/WDR1/CHMP4B/RPS19/RHOA/TUBB/EIF6/ACTG1/EDN1	34
GO:0006596	GO:0006596	polyamine biosynthetic process	7/605	14/18800	9.73529e-08	8.03911e-06	6.8955e-06	SMS/AMD1/SRM/NNMT/OAZ1/ODC1/SAT1	7
GO:0017038	GO:0017038	protein import	23/605	210/18800	3.2067e-07	2.45886e-05	2.10907e-05	LMNA/BAG3/TIMM44/RPL23/TOMM22/SEC13/TIMM50/ZPR1/TOMM40/NXT1/ZC3H12A/CDKN1A/HSP90AB1/HSPD1/NUTF2/UFM1/PDCD5/HSPA8/GRPEL1/TIMM17A/SQSTM1/RAN/NFKBIA	23
GO:0010638	GO:0010638	positive regulation of organelle organization	38/605	487/18800	4.91018e-07	3.63523e-05	3.1181e-05	DKC1/HIF1A/HNRNPA1/MAPRE1/BNIP3/ANAPC11/RALA/CDC42EP1/SDCBP/CD47/SURF4/STOML2/DSTN/SSBP1/VDAC1/CCT8/CCT2/CCT7/PDCD5/ARPC2/GNL3/CCT5/CCT6A/RHOC/CCT4/TCP1/WDR1/RHOA/PPIF/ANXA2/PFN1/PFDN2/PLAUR/TMED9/EDN1/PMAIP1/S100A10/ANXA1	38
GO:2001242	GO:2001242	regulation of intrinsic apoptotic signaling pathway	20/605	171/18800	6.60329e-07	4.57331e-05	3.92274e-05	PPIA/YBX3/HIF1A/DNAJA1/P4HB/RPS7/S100A8/DDIT3/HERPUD1/CD44/VDAC2/HSPB1/PPIF/MYC/S100A9/EIF5A/PLAUR/PMAIP1/ENO1/SOD2	20
GO:0046685	GO:0046685	response to arsenic-containing substance	9/605	33/18800	6.73771e-07	4.59234e-05	3.93905e-05	ZFAND2A/VCP/HNRNPA1/GSTO1/ZC3H12A/PPIF/MYC/ATF4/HMOX1	9
GO:0006595	GO:0006595	polyamine metabolic process	7/605	18/18800	8.06638e-07	5.24804e-05	4.50148e-05	SMS/AMD1/SRM/NNMT/OAZ1/ODC1/SAT1	7
GO:0001836	GO:0001836	release of cytochrome c from mitochondria	11/605	56/18800	1.39805e-06	8.57603e-05	7.35605e-05	LMNA/TIMM50/BNIP3/GHITM/PDCD5/PPIF/PRELID1/PLAUR/PMAIP1/SFN/SOD2	11
GO:1903320	GO:1903320	regulation of protein modification by small protein conjugation or removal	24/605	246/18800	1.47705e-06	8.93304e-05	7.66228e-05	PPIA/UBE2D1/RPL23/VCP/HIF1A/RBX1/TRIB3/DNAJA1/DCUN1D5/ZC3H12A/UBE2L3/TNIP1/HSP90AB1/RPS7/RPS15/GTPBP4/FKBP1A/GNL3/RPS2/HERPUD1/RPS20/HSPA5/BIRC3/SQSTM1	24
GO:0008637	GO:0008637	apoptotic mitochondrial changes	15/605	107/18800	1.69125e-06	9.94828e-05	8.53309e-05	LMNA/BLOC1S2/TIMM50/BNIP3/GHITM/HSPD1/PDCD5/VDAC2/PPIF/PRELID1/PLAUR/PMAIP1/GCLM/SFN/SOD2	15
GO:0097530	GO:0097530	granulocyte migration	18/605	154/18800	2.39959e-06	0.000137384	0.000117841	TGFB2/CD99/PPIA/C1QBP/LGALS3/CXCL3/CCL20/S100A8/WDR1/CXCL2/S100A9/S100A14/EDN1/CCL2/SAA1/ANXA1/CXCL1/CXCL8	18
GO:0006119	GO:0006119	oxidative phosphorylation	17/605	139/18800	2.4356e-06	0.000137611	0.000118035	DGUOK/NDUFAB1/UQCRFS1/VCP/COX6A1/COX5A/GHITM/STOML2/NDUFB9/NDUFA6/CYC1/COX7A2/RHOA/CYCS/CHCHD2/PPIF/MYC	17
GO:0009060	GO:0009060	aerobic respiration	20/605	187/18800	2.71156e-06	0.000147929	0.000126885	DGUOK/MDH2/NDUFAB1/UQCRFS1/VCP/HIF1A/BNIP3/COX6A1/COX5A/GHITM/STOML2/NDUFB9/NDUFA6/CYC1/COX7A2/RHOA/CYCS/CHCHD2/PPIF/MYC	20
GO:0051099	GO:0051099	positive regulation of binding	19/605	171/18800	2.72156e-06	0.000147929	0.000126885	CALM2/DPH3/EIF3E/TRIB3/CEBPG/MAPRE1/PPP2CA/HSP90AB1/EIF3D/LAMTOR5/FKBP1A/EIF2S1/NME1/MYC/TXN/ANXA2/PLAUR/RAN/S100A10	19
GO:1901998	GO:1901998	toxin transport	9/605	39/18800	3.11554e-06	0.000163148	0.000139939	BNIP3/CCT8/CCT2/COPZ1/CCT7/CCT5/CCT4/TCP1/HSPA5	9
GO:0034976	GO:0034976	response to endoplasmic reticulum stress	24/605	257/18800	3.19184e-06	0.00016513	0.000141639	GORASP2/VCP/DERL2/TRIB3/HM13/P4HB/SDF2L1/TMED2/SEC61B/UFM1/ERO1A/EIF2S1/DDIT3/HERPUD1/AUP1/DNAJB9/SERP1/HSPA5/PPP1R15A/CEBPB/MANF/PMAIP1/ATF4/CXCL8	24
GO:0052548	GO:0052548	regulation of endopeptidase activity	33/605	426/18800	3.26167e-06	0.000166734	0.000143015	VCP/TFPI/SERPINB1/PSME2/PI3/SPINT1/PSMD14/PSMF1/RPS27L/AKIRIN2/CRYAB/HSPD1/LAMTOR5/LTF/PDCD5/CSTB/SLPI/S100A8/ADRM1/PSMA3/CD44/RHOA/CYCS/MYC/ANXA2/S100A9/RARRES1/BIRC3/GAPDH/PRELID1/PLAUR/PMAIP1/SFN	33
GO:0071621	GO:0071621	granulocyte chemotaxis	16/605	128/18800	3.59862e-06	0.000177615	0.000152348	TGFB2/PPIA/C1QBP/LGALS3/CXCL3/CCL20/S100A8/CXCL2/S100A9/S100A14/EDN1/CCL2/SAA1/ANXA1/CXCL1/CXCL8	16
GO:0006900	GO:0006900	vesicle budding from membrane	11/605	64/18800	5.52966e-06	0.00024229	0.000207823	SEC13/SNX3/VAPA/SAR1A/RAB7A/TMED2/RAB1A/CHMP4B/ANXA2/TMED9/S100A10	11
GO:0051238	GO:0051238	sequestering of metal ion	6/605	16/18800	6.5866e-06	0.000277283	0.000237838	SRI/S100A8/S100A9/LCN2/FTL/FTH1	6
GO:0006913	GO:0006913	nucleocytoplasmic transport	26/605	308/18800	7.98522e-06	0.000323477	0.000277461	LMNA/RAE1/BAG3/HTATIP2/ABCE1/RPL23/HSPA9/SEC13/HNRNPA1/ZPR1/NXT1/SRSF3/ZC3H12A/CDKN1A/HSP90AB1/NUTF2/RPS15/NPM1/UFM1/DDX39A/TXN/EIF6/SQSTM1/RAN/NFKBIA/SFN	26
GO:0051169	GO:0051169	nuclear transport	26/605	308/18800	7.98522e-06	0.000323477	0.000277461	LMNA/RAE1/BAG3/HTATIP2/ABCE1/RPL23/HSPA9/SEC13/HNRNPA1/ZPR1/NXT1/SRSF3/ZC3H12A/CDKN1A/HSP90AB1/NUTF2/RPS15/NPM1/UFM1/DDX39A/TXN/EIF6/SQSTM1/RAN/NFKBIA/SFN	26
GO:0055076	GO:0055076	transition metal ion homeostasis	16/605	139/18800	1.05246e-05	0.000410842	0.000352397	HIF1A/LTF/SRI/MT1E/ARF1/S100A8/GLRX3/MYC/S100A9/LCN2/MT1X/HMOX1/FTL/MT2A/FTH1/SOD2	16
GO:0016032	GO:0016032	viral process	31/605	418/18800	1.53555e-05	0.000588717	0.000504969	PPIA/PRMT1/SPCS3/VCP/SNX3/CHMP2B/P4HB/IFITM3/VAPA/PSMC3/ZC3H12A/TNIP1/HSP90AB1/EIF3D/LAMTOR5/LTF/RAB7A/RAD23A/HSPA8/SLPI/RPSA/CFL1/ISG20/RAB1A/CHMP4B/CD55/LGALS1/RAN/CCL2/SLC3A2/CXCL8	31
GO:0045454	GO:0045454	cell redox homeostasis	8/605	37/18800	1.85715e-05	0.000693444	0.000594798	PRDX1/PRDX4/ERO1A/DDIT3/NQO1/GLRX3/TXN/TXNRD1	8
GO:0046916	GO:0046916	cellular transition metal ion homeostasis	14/605	115/18800	1.96636e-05	0.000727892	0.000624346	HIF1A/SRI/MT1E/ARF1/S100A8/GLRX3/MYC/S100A9/LCN2/MT1X/HMOX1/FTL/MT2A/FTH1	14
GO:1901798	GO:1901798	positive regulation of signal transduction by p53 class mediator	7/605	28/18800	2.26712e-05	0.000819506	0.000702927	RPL23/RPS7/RPS15/RPS20/MYC/EIF5A/PMAIP1	7
GO:0007006	GO:0007006	mitochondrial membrane organization	14/605	117/18800	2.39489e-05	0.000856972	0.000735064	TIMM9/BLOC1S2/TMEM11/HSPA9/TOMM22/TIMM50/BNIP3/GHITM/TIMM13/PDCD5/VDAC2/PPIF/MYC/PMAIP1	14
GO:1904951	GO:1904951	positive regulation of establishment of protein localization	25/605	309/18800	2.44325e-05	0.00086705	0.000743708	TGFB2/BAG3/PPIA/DKC1/HIF1A/ZPR1/ZC3H12A/CCT8/UBE2L3/SAR1A/CCT2/CCT7/HSP90AB1/SRI/PDCD5/CCT5/CCT6A/EZR/CCT4/TCP1/SERP1/OAZ1/UBE2D3/RAN/SFN	25
GO:0006839	GO:0006839	mitochondrial transport	18/605	182/18800	2.4841e-05	0.00087432	0.000749944	TIMM9/BAG3/BLOC1S2/TIMM44/TOMM22/TIMM50/BNIP3/TOMM40/UBE2L3/TIMM13/HSPD1/PDCD5/GRPEL1/VDAC2/TIMM17A/PPIF/UBE2D3/PMAIP1	18
GO:0034250	GO:0034250	positive regulation of cellular amide metabolic process	17/605	167/18800	2.8633e-05	0.000991532	0.000850482	YTHDF2/YBX3/EIF3E/CNBP/C1QBP/RPS27L/PKM/EIF3D/NPM1/VIM/SERP1/RHOA/PPP1R15A/EIF5A/EIF6/YBX1/KRT17	17
GO:0046031	GO:0046031	ADP metabolic process	12/605	90/18800	3.06775e-05	0.00105383	0.000903921	AK2/HIF1A/DDIT4/PKM/PFKP/PGK1/MYC/TPI1/EIF6/GAPDH/LDHA/ENO1	12
GO:0032496	GO:0032496	response to lipopolysaccharide	26/605	333/18800	3.11537e-05	0.0010617	0.000910667	MTDH/HNRNPA0/ZC3H12A/AKIRIN2/TNIP1/LTF/AKAP12/CXCL3/VIM/MAP2K3/SLPI/S100A8/CAPN2/CD55/RHOA/CXCL2/ADM/CEBPB/S100A9/S100A14/EDN1/CCL2/NFKBIA/CXCL1/SOD2/CXCL8	26
GO:0050821	GO:0050821	protein stabilization	18/605	191/18800	4.72703e-05	0.00152616	0.00130905	BAG3/RPL23/CCT8/PTGES3/CRYAB/CCT2/CCT7/HSP90AB1/RPS7/HSPD1/GTPBP4/ATP1B3/CCT5/CCT6A/CCT4/TCP1/PFN1/GAPDH	18
GO:0000054	GO:0000054	ribosomal subunit export from nucleus	5/605	14/18800	5.33846e-05	0.00166111	0.00142481	ABCE1/RPS15/NPM1/EIF6/RAN	5
GO:0033750	GO:0033750	ribosome localization	5/605	14/18800	5.33846e-05	0.00166111	0.00142481	ABCE1/RPS15/NPM1/EIF6/RAN	5
GO:0098760	GO:0098760	response to interleukin-7	5/605	14/18800	5.33846e-05	0.00166111	0.00142481	P4HB/GIPC1/STIP1/RAD23B/YBX1	5
GO:0098761	GO:0098761	cellular response to interleukin-7	5/605	14/18800	5.33846e-05	0.00166111	0.00142481	P4HB/GIPC1/STIP1/RAD23B/YBX1	5
GO:0045109	GO:0045109	intermediate filament organization	10/605	68/18800	5.98386e-05	0.00179683	0.00154122	KRT80/KRT16/KRT19/VIM/KRT6B/KRT23/KRT14/KRT81/KRT7/KRT17	10
GO:0018208	GO:0018208	peptidyl-proline modification	9/605	56/18800	6.8433e-05	0.00201268	0.00172637	FKBP4/PPIA/P4HB/NTMT1/FKBP11/FKBP1A/PRDX4/ERO1A/PPIF	9
GO:0032200	GO:0032200	telomere organization	16/605	162/18800	7.0402e-05	0.00205651	0.00176396	NHP2/DKC1/HNRNPA1/HNRNPC/CCT8/PTGES3/CCT2/CCT7/HSP90AB1/GNL3/CCT5/CCT6A/NOP10/CCT4/TCP1/MYC	16
GO:1903715	GO:1903715	regulation of aerobic respiration	7/605	33/18800	7.11293e-05	0.00206371	0.00177014	VCP/HIF1A/BNIP3/COX7A2/RHOA/PPIF/MYC	7
GO:0006165	GO:0006165	nucleoside diphosphate phosphorylation	12/605	99/18800	7.96275e-05	0.00227947	0.0019552	HIF1A/DDIT4/PKM/PFKP/PGK1/NME1/MYC/TPI1/EIF6/GAPDH/LDHA/ENO1	12
GO:0046939	GO:0046939	nucleotide phosphorylation	12/605	100/18800	8.78871e-05	0.00248281	0.00212962	HIF1A/DDIT4/PKM/PFKP/PGK1/NME1/MYC/TPI1/EIF6/GAPDH/LDHA/ENO1	12
GO:0036293	GO:0036293	response to decreased oxygen levels	23/605	299/18800	0.00011016	0.00299384	0.00256795	LMNA/TGFB2/HIF1A/BNIP3/P4HB/NDRG1/DDIT4/CRYAB/ERO1A/CD24/CAPN2/ANGPTL4/PGK1/RHOA/CHCHD2/MYC/ADM/EDN1/PMAIP1/ATF4/HMOX1/ENO1/SOD2	23
GO:0006090	GO:0006090	pyruvate metabolic process	12/605	106/18800	0.00015462	0.00383778	0.00329184	HIF1A/DDIT4/VDAC1/PKM/PFKP/PGK1/MYC/TPI1/EIF6/GAPDH/LDHA/ENO1	12
GO:0034341	GO:0034341	response to interferon-gamma	14/605	140/18800	0.000172423	0.00420673	0.0036083	CD47/IFITM3/DAPK3/CXCL16/HSP90AB1/VIM/CCL20/ACTR3/RPL13A/MYC/GAPDH/ACTG1/EDN1/CCL2	14
GO:0062197	GO:0062197	cellular response to chemical stress	24/605	332/18800	0.000203003	0.00484276	0.00415385	PPIA/YBX3/HIF1A/BNIP3/PRDX1/DNAJA1/P4HB/ERRFI1/ZC3H12A/OSER1/EIF2S1/DDIT3/NQO1/HSPB1/CHCHD2/PPIF/MYC/TXN/MGST1/EDN1/ATF4/ANXA1/HMOX1/SOD2	24
GO:0030970	GO:0030970	retrograde protein transport, ER to cytosol	6/605	29/18800	0.000273463	0.00622637	0.00534064	VCP/DERL2/HM13/SEC61B/HERPUD1/AUP1	6
GO:0090150	GO:0090150	establishment of protein localization to membrane	20/605	259/18800	0.00028828	0.00647538	0.00555422	TIMM9/GORASP2/STX3/TOMM22/SRP19/RAB10/SDCBP/EMC4/EMC6/SRP68/TIMM13/RAB7A/TRAM1/SEC61B/PDCD5/CD24/CHMP4B/HSPA5/SSR3/SEC61G	20
GO:1990440	GO:1990440	positive regulation of transcription from RNA polymerase II promoter in response to endoplasmic reticulum stress	4/605	11/18800	0.000292553	0.00647538	0.00555422	DDIT3/HSPA5/CEBPB/ATF4	4
GO:0007339	GO:0007339	binding of sperm to zona pellucida	7/605	41/18800	0.000299528	0.00656211	0.00562862	CCT8/CCT2/CCT7/CCT5/CCT4/TCP1/VDAC2	7
GO:0006401	GO:0006401	RNA catabolic process	21/605	280/18800	0.000304829	0.00661078	0.00567037	EXOSC4/YTHDF2/MAGOH/PELO/DKC1/YBX3/EIF3E/ZPR1/MRTO4/HNRNPA0/ZC3H12A/HNRNPC/RNPS1/ETF1/NPM1/VIM/ISG20/RBM8A/SLIRP/CARHSP1/YBX1	21
GO:0001701	GO:0001701	in utero embryonic development	26/605	387/18800	0.000353861	0.00749364	0.00642764	RPL7L1/PELO/PRMT1/YBX3/HIF1A/ZPR1/UBE2A/HM13/PSMC4/WDR74/SPINT1/MAFF/SF3B6/EIF2S2/TMED2/KRT19/SBDS/CAPN2/FOSL1/MYC/ADM/CEBPB/PHLDA2/YBX1/EDN1/TM4SF1	26
GO:0036294	GO:0036294	cellular response to decreased oxygen levels	14/605	151/18800	0.000378773	0.00797279	0.00683863	LMNA/HIF1A/BNIP3/P4HB/NDRG1/ERO1A/PGK1/CHCHD2/MYC/EDN1/PMAIP1/ATF4/HMOX1/ENO1	14
GO:0006979	GO:0006979	response to oxidative stress	28/605	433/18800	0.000394691	0.00823489	0.00706344	PPIA/HIF1A/RBX1/BNIP3/PSMB5/PRDX1/P4HB/ZC3H12A/CRYAB/NDUFA6/PRDX4/OSER1/ERO1A/EIF2S1/NQO1/CAPN2/FOSL1/HSPB1/CHCHD2/PPIF/TXN/MGST1/EDN1/GCLM/ATF4/ANXA1/HMOX1/SOD2	28
GO:0016236	GO:0016236	macroautophagy	22/605	306/18800	0.000397284	0.00824125	0.00706889	BAG3/ATP6V1E1/VCP/HIF1A/NSFL1C/BNIP3/CHMP2B/ATG101/GNAI3/EMC6/VDAC1/ATP6V0B/RAB7A/UFM1/MAP1LC3B/RAB1A/AUP1/CHMP4B/RHEB/GAPDH/SQSTM1/HMOX1	22
GO:0051438	GO:0051438	regulation of ubiquitin-protein transferase activity	8/605	56/18800	0.000399428	0.00824588	0.00707286	RPL23/TRIB3/DCUN1D5/UBE2L3/RPS7/RPS15/RPS2/RPS20	8
GO:1904667	GO:1904667	negative regulation of ubiquitin protein ligase activity	4/605	12/18800	0.000427688	0.00874521	0.00750116	RPL23/RPS7/RPS15/RPS20	4
GO:0051346	GO:0051346	negative regulation of hydrolase activity	25/605	371/18800	0.000436699	0.00888536	0.00762138	TGFB2/ABCE1/TFPI/SERPINB1/PI3/SPINT1/PSMF1/CRYAB/LAMTOR5/LTF/LGALS3/TMED2/FKBP1A/CSTB/SLPI/ANGPTL4/CD44/PPP1R15A/ANXA2/RARRES1/BIRC3/GAPDH/PLAUR/ANXA1/SFN	25
GO:0051881	GO:0051881	regulation of mitochondrial membrane potential	9/605	71/18800	0.000438681	0.00888536	0.00762138	VCP/BNIP3/STOML2/CLIC1/MYC/PRELID1/PMAIP1/GCLM/SOD2	9
GO:0019693	GO:0019693	ribose phosphate metabolic process	26/605	394/18800	0.000464458	0.00931955	0.0079938	DGUOK/AK2/PNP/VCP/HIF1A/HINT1/STOML2/GNAI3/DDIT4/ACOT9/PKM/ADK/PFKP/TKT/PGK1/NME1/TMSB4X/UPP1/RHOA/MYC/TPI1/EIF6/GAPDH/LDHA/RAN/ENO1	26
GO:0044788	GO:0044788	modulation by host of viral process	6/605	32/18800	0.000480645	0.00955505	0.0081958	VAPA/PSMC3/ZC3H12A/LTF/HSPA8/CFL1	6
GO:1902903	GO:1902903	regulation of supramolecular fiber organization	25/605	376/18800	0.000531422	0.0103724	0.00889687	FKBP4/MAPRE1/CDC42EP1/COTL1/ARPC1B/ARPC5L/CD47/DAPK3/PFDN4/DSTN/CRYAB/ARF1/HSPA8/ARPC2/RHOC/WDR1/TMSB10/TMSB4X/TACSTD2/RHOA/PFN1/PFDN2/ACTG1/EDN1/S100A10	25
GO:0051604	GO:0051604	protein maturation	22/605	314/18800	0.00056345	0.0108403	0.00929823	NAA10/NAA50/NDUFAB1/SPCS3/HM13/TMEM208/STOML2/HSPD1/FKBP1A/PRDX4/DNAJB11/ERO1A/SEC11C/NAA20/CAPN2/PRSS3/PGK1/GLRX3/CYCS/ANXA2/S100A10/ENO1	22
GO:0045103	GO:0045103	intermediate filament-based process	10/605	89/18800	0.000572464	0.0108403	0.00929823	KRT80/KRT16/KRT19/VIM/KRT6B/KRT23/KRT14/KRT81/KRT7/KRT17	10
GO:1903578	GO:1903578	regulation of ATP metabolic process	10/605	89/18800	0.000572464	0.0108403	0.00929823	VCP/HIF1A/DDIT4/COX7A2/TMSB4X/RHOA/PPIF/MYC/EIF6/ENO1	10
GO:0019730	GO:0019730	antimicrobial humoral response	12/605	122/18800	0.000572967	0.0108403	0.00929823	PI3/LTF/CXCL3/SLPI/PRSS3/RPS19/CXCL2/S100A9/GAPDH/DEFB1/CXCL1/CXCL8	12
GO:0071384	GO:0071384	cellular response to corticosteroid stimulus	8/605	59/18800	0.000573068	0.0108403	0.00929823	FBXO32/ERRFI1/DDIT4/UBE2L3/EIF4E/EDN1/RAN/ANXA1	8
GO:1904589	GO:1904589	regulation of protein import	8/605	61/18800	0.000719449	0.0130547	0.0111976	BAG3/ZPR1/ZC3H12A/HSP90AB1/UFM1/PDCD5/HSPA8/RAN	8
GO:2001171	GO:2001171	positive regulation of ATP biosynthetic process	4/605	14/18800	0.000821593	0.0145782	0.0125044	VCP/TMSB4X/MYC/ENO1	4
GO:0002082	GO:0002082	regulation of oxidative phosphorylation	5/605	24/18800	0.000867977	0.0152126	0.0130486	VCP/COX7A2/RHOA/PPIF/MYC	5
GO:0042542	GO:0042542	response to hydrogen peroxide	12/605	128/18800	0.000880183	0.0153639	0.0131783	BNIP3/CRYAB/OSER1/NQO1/CAPN2/FOSL1/PPIF/TXN/EDN1/ANXA1/HMOX1/SOD2	12
GO:0048545	GO:0048545	response to steroid hormone	22/605	330/18800	0.00108385	0.0179658	0.0154101	FKBP4/WBP2/TGFB2/TFPI/FBXO32/ERRFI1/DDIT4/PTGES3/UBE2L3/EIF4E/UFM1/HSPA8/YWHAH/CLDN4/FOSL1/RPL27/RHOA/ADM/ANXA3/EDN1/RAN/ANXA1	22
GO:1990868	GO:1990868	response to chemokine	10/605	97/18800	0.00112627	0.0183304	0.0157228	HIF1A/ZC3H12A/CXCL3/CCL20/RHOA/CXCL2/EDN1/CCL2/CXCL1/CXCL8	10
GO:1990869	GO:1990869	cellular response to chemokine	10/605	97/18800	0.00112627	0.0183304	0.0157228	HIF1A/ZC3H12A/CXCL3/CCL20/RHOA/CXCL2/EDN1/CCL2/CXCL1/CXCL8	10
GO:0046700	GO:0046700	heterocycle catabolic process	27/605	443/18800	0.00120817	0.0194303	0.0166663	EXOSC4/YTHDF2/MAGOH/PNP/PELO/DKC1/YBX3/VCP/EIF3E/HINT1/ZPR1/MRTO4/BLVRB/HNRNPA0/ZC3H12A/HNRNPC/RNPS1/ETF1/NPM1/VIM/ISG20/RBM8A/SLIRP/UPP1/CARHSP1/YBX1/HMOX1	27
GO:0072593	GO:0072593	reactive oxygen species metabolic process	17/605	231/18800	0.00136137	0.0215709	0.0185023	HIF1A/BNIP3/PRDX1/GNAI3/DDIT4/ZC3H12A/CDKN1A/CRYAB/GADD45A/PRDX4/NQO1/RHOA/ARF4/EIF6/EDN1/PMAIP1/SOD2	17
GO:0044270	GO:0044270	cellular nitrogen compound catabolic process	27/605	449/18800	0.00146787	0.0228263	0.0195791	EXOSC4/YTHDF2/MAGOH/PNP/PELO/DKC1/YBX3/VCP/EIF3E/HINT1/ZPR1/MRTO4/BLVRB/HNRNPA0/ZC3H12A/HNRNPC/RNPS1/ETF1/NPM1/VIM/ISG20/RBM8A/SLIRP/UPP1/CARHSP1/YBX1/HMOX1	27
GO:0042060	GO:0042060	wound healing	26/605	429/18800	0.00159819	0.0245094	0.0210228	CD59/TGFB2/PPIA/CSRP1/TFPI/HIF1A/CHMP2B/CDKN1A/S100A8/RHOC/CLDN4/CLIC1/CD44/CHMP4B/MYL12A/HSPB1/RHOA/PLAUR/ANXA5/ACTG1/EDN1/ACTB/SAA1/ANXA1/HMOX1/TNFRSF12A	26
GO:0009145	GO:0009145	purine nucleoside triphosphate biosynthetic process	8/605	69/18800	0.00163232	0.0248473	0.0213127	DGUOK/VCP/STOML2/ADK/NME1/TMSB4X/MYC/ENO1	8
GO:0009988	GO:0009988	cell-cell recognition	8/605	69/18800	0.00163232	0.0248473	0.0213127	CCT8/CCT2/CCT7/LGALS3/CCT5/CCT4/TCP1/VDAC2	8
GO:0071216	GO:0071216	cellular response to biotic stimulus	18/605	256/18800	0.001665	0.0251743	0.0215931	MTDH/ZC3H12A/TNIP1/LTF/CXCL3/VIM/MAP2K3/DDIT3/CAPN2/CD55/RHOA/CXCL2/HSPA5/CEBPB/CCL2/NFKBIA/CXCL1/CXCL8	18
GO:0019076	GO:0019076	viral release from host cell	5/605	28/18800	0.00180494	0.0269112	0.0230829	PPIA/CHMP2B/VAPA/RAB7A/CHMP4B	5
GO:0035890	GO:0035890	exit from host	5/605	28/18800	0.00180494	0.0269112	0.0230829	PPIA/CHMP2B/VAPA/RAB7A/CHMP4B	5
GO:0035891	GO:0035891	exit from host cell	5/605	28/18800	0.00180494	0.0269112	0.0230829	PPIA/CHMP2B/VAPA/RAB7A/CHMP4B	5
GO:1990542	GO:1990542	mitochondrial transmembrane transport	9/605	87/18800	0.00191967	0.0284244	0.0243809	TIMM44/TIMM50/MRPL18/TOMM40/STOML2/VDAC1/HSPD1/GRPEL1/TIMM17A	9
GO:0009266	GO:0009266	response to temperature stimulus	14/605	180/18800	0.00210542	0.0310676	0.0266481	BAG3/CHORDC1/VCP/DNAJC2/DNAJA1/HSP90AB1/HSPD1/ERO1A/EIF2S1/HSPB1/ADM/HMOX1/NFKBIA/SOD2	14
GO:0016050	GO:0016050	vesicle organization	20/605	306/18800	0.00225826	0.0325882	0.0279524	BLOC1S2/STX3/SEC13/SNX3/CHMP2B/SDCBP/VAPA/GNAI3/SAR1A/RAB7A/TMED2/RAB32/CORO1C/RAB1A/CHMP4B/ANXA2/TMED9/SQSTM1/S100A10/ANXA1	20
GO:0045861	GO:0045861	negative regulation of proteolysis	22/605	350/18800	0.0022753	0.0326761	0.0280278	RPL23/TFPI/SERPINB1/SDCBP/PI3/SPINT1/GIPC1/PSMF1/CRYAB/HSP90AB1/RPS7/LAMTOR5/LTF/CSTB/SLPI/CD44/ANXA2/RARRES1/BIRC3/GAPDH/PLAUR/SFN	22
GO:0019439	GO:0019439	aromatic compound catabolic process	27/605	466/18800	0.00248063	0.0351778	0.0301736	EXOSC4/YTHDF2/MAGOH/PNP/PELO/DKC1/YBX3/VCP/EIF3E/HINT1/ZPR1/MRTO4/BLVRB/HNRNPA0/ZC3H12A/HNRNPC/RNPS1/ETF1/NPM1/VIM/ISG20/RBM8A/SLIRP/UPP1/CARHSP1/YBX1/HMOX1	27
GO:0006734	GO:0006734	NADH metabolic process	5/605	30/18800	0.00248227	0.0351778	0.0301736	MDH2/VCP/PFKP/NQO1/ENO1	5
GO:0070997	GO:0070997	neuron death	22/605	353/18800	0.00252599	0.0355626	0.0305037	TGFB2/HIF1A/ZPR1/BNIP3/RRAS2/DDIT4/HSP90AB1/PSMC1/EIF2S1/DDIT3/NQO1/CAPN2/CHMP4B/RHOA/HSPA5/CEBPB/GAPDH/GCLM/CCL2/ATF4/HMOX1/SOD2	22
GO:0021762	GO:0021762	substantia nigra development	6/605	44/18800	0.0027022	0.0379192	0.032525	CALM2/YWHAQ/YWHAH/RHOA/HSPA5/ACTB	6
GO:0097501	GO:0097501	stress response to metal ion	4/605	19/18800	0.0027995	0.0391565	0.0335863	MT1E/HSPA5/MT1X/MT2A	4
GO:1901361	GO:1901361	organic cyclic compound catabolic process	28/605	494/18800	0.00284432	0.0396542	0.0340132	EXOSC4/YTHDF2/MAGOH/PNP/PELO/DKC1/YBX3/VCP/EIF3E/HINT1/ZPR1/MRTO4/BLVRB/HNRNPA0/ZC3H12A/HNRNPC/RNPS1/ETF1/NPM1/VIM/YWHAH/ISG20/RBM8A/SLIRP/UPP1/CARHSP1/YBX1/HMOX1	28
GO:0034109	GO:0034109	homotypic cell-cell adhesion	9/605	93/18800	0.00303901	0.041861	0.0359061	CD99/PPIA/CSRP1/CLIC1/MYL12A/HSPB1/PLAUR/ACTG1/ACTB	9
GO:0071347	GO:0071347	cellular response to interleukin-1	10/605	111/18800	0.00309716	0.0424895	0.0364451	HIF1A/CD47/ZC3H12A/AKAP12/CCL20/MYC/CEBPB/EDN1/CCL2/CXCL8	10
GO:0051409	GO:0051409	response to nitrosative stress	3/605	10/18800	0.00335997	0.0449333	0.0385413	DNAJA1/DDIT3/GCLM	3
GO:0098754	GO:0098754	detoxification	12/605	150/18800	0.00338913	0.0449333	0.0385413	GSTO1/PRDX1/MT1E/PRDX4/NQO1/TXN/TXNRD1/S100A9/MT1X/MGST1/MT2A/SOD2	12
GO:1902074	GO:1902074	response to salt	4/605	20/18800	0.00341133	0.0449333	0.0385413	HNRNPA1/ZC3H12A/HSPA5/EDN1	4
GO:2000678	GO:2000678	negative regulation of transcription regulatory region DNA binding	4/605	20/18800	0.00341133	0.0449333	0.0385413	ZNF593/SRI/DDIT3/TMSB4X	4
GO:0034101	GO:0034101	erythrocyte homeostasis	11/605	133/18800	0.00382638	0.0497893	0.0427065	PRMT1/HSPA9/JMJD6/HIF1A/RPS6/CEBPG/PRDX1/LYAR/RPS19/HMOX1/RPS17	11
RPL27	6.1357e-193	-1.11944	0.973	0.971	1.50558e-188
NOP56	1.34896e-59	-1.11838	0.5	0.637	3.31007e-55
RPL18A	2.08545e-217	-1.11216	0.996	0.996	5.11727e-213
NME1	2.03001e-96	-1.10727	0.607	0.759	4.98123e-92
RPL13A	1.14797e-233	-1.10684	0.999	1	2.8169e-229
IL32	6.16591e-92	-1.10495	0.143	0.459	1.51299e-87
VDAC2	2.00872e-138	-1.10325	0.7	0.847	4.929e-134
TMSB10	3.86923e-99	-1.1029	0.996	0.989	9.49432e-95
COX7A2	3.81421e-177	-1.10115	0.886	0.921	9.3593e-173
FOSL1	2.58398e-251	-1.10091	0.014	0.476	6.34057e-247
LAMB3	5.84123e-252	-1.09215	0.041	0.543	1.43332e-247
LINC00152	1.33046e-138	-1.0906	0.191	0.582	3.26467e-134
CD44	4.57203e-100	-1.08911	0.606	0.802	1.12188e-95
PGK1	6.26592e-93	-1.08282	0.699	0.793	1.53753e-88
C15orf48	2.2849e-21	-1.08041	0.559	0.667	5.60668e-17
WDR1	1.33426e-122	-1.07589	0.458	0.736	3.27401e-118
PRSS3	2.6894e-164	-1.0728	0	0.298	6.59924e-160
PSMB2	1.06974e-156	-1.06909	0.637	0.851	2.62492e-152
RPS20	1.77322e-205	-1.06637	0.982	0.976	4.35112e-201
RNF114	2.00239e-122	-1.05692	0.367	0.685	4.91346e-118
TCP1	9.69097e-93	-1.05236	0.592	0.753	2.37797e-88
AUP1	7.56153e-147	-1.05112	0.472	0.769	1.85545e-142
TKT	1.36099e-93	-1.04713	0.672	0.781	3.33959e-89
CCT4	4.12988e-113	-1.04573	0.655	0.8	1.01339e-108
PTP4A1	5.73131e-98	-1.04503	0.417	0.681	1.40635e-93
STRAP	5.58738e-85	-1.04433	0.62	0.729	1.37103e-80
TAF1D	1.28221e-77	-1.04141	0.568	0.735	3.14629e-73
PSMD8	3.06819e-125	-1.04103	0.793	0.877	7.52873e-121
HIST1H1C	1.75698e-24	-1.03881	0.399	0.533	4.31128e-20
TUBA4A	1.73267e-153	-1.03172	0.134	0.534	4.25163e-149
SNRPD1	8.97872e-107	-1.03162	0.679	0.806	2.2032e-102
PSMA3	9.92017e-112	-1.03152	0.702	0.829	2.43421e-107
EZR	1.92535e-58	-1.02692	0.7	0.766	4.72442e-54
IFRD1	7.96443e-104	-1.02092	0.305	0.621	1.95431e-99
CLIC1	1.17414e-157	-1.02024	0.906	0.938	2.88111e-153
ANGPTL4	4.40882e-121	-1.01922	0.048	0.348	1.08184e-116
CAPN2	3.21459e-75	-1.01694	0.487	0.668	7.88796e-71
DDX21	1.27415e-91	-1.00878	0.623	0.774	3.1265e-87
PLP2	1.13847e-102	-1.00803	0.612	0.778	2.79359e-98
EIF4EBP1	9.90188e-49	-1.00513	0.463	0.616	2.42972e-44
S100P	5.48354e-101	-1.00299	0.006	0.209	1.34555e-96
NQO1	9.92327e-51	-1.00269	0.527	0.666	2.43497e-46
ADRM1	1.81667e-130	-1.00264	0.521	0.776	4.45775e-126
PIM3	1.18421e-90	-1.00244	0.397	0.661	2.90581e-86
RPLP0	1.02737e-186	-0.995078	0.994	0.99	2.52096e-182
KDELR2	5.6429e-92	-0.992465	0.741	0.822	1.38465e-87
FAM96B	2.17257e-123	-0.986031	0.651	0.839	5.33106e-119
NOP10	3.34495e-111	-0.983119	0.723	0.847	8.20785e-107
SNHG12	2.44278e-108	-0.982376	0.151	0.483	5.99409e-104
CLDN4	1.25441e-35	-0.981036	0.813	0.849	3.07808e-31
SLIRP	2.11543e-89	-0.974694	0.72	0.816	5.19084e-85
USMG5	1.67082e-103	-0.971924	0.86	0.878	4.09986e-99
RBM8A	1.80804e-137	-0.970807	0.744	0.884	4.43658e-133
DDIT3	1.6422e-58	-0.969667	0.241	0.487	4.02962e-54
GADD45GIP1	2.97956e-106	-0.967782	0.757	0.843	7.31124e-102
SBDS	2.42908e-99	-0.963053	0.574	0.765	5.96047e-95
MIR4435-2HG	5.18255e-170	-0.96195	0.108	0.531	1.27169e-165
CD24	1.61216e-21	-0.961228	0.839	0.845	3.95592e-17
ARHGDIA	2.83887e-112	-0.960061	0.593	0.783	6.96601e-108
ACTR3	5.5324e-96	-0.959597	0.494	0.708	1.35754e-91
RAB1A	1.94038e-91	-0.958641	0.651	0.77	4.76131e-87
ISG20	3.80149e-77	-0.95683	0.353	0.61	9.32809e-73
PSMD7	5.28454e-107	-0.952755	0.54	0.757	1.29672e-102
SNRPB	6.91306e-120	-0.951852	0.828	0.879	1.69633e-115
SNAPC1	2.64146e-50	-0.948868	0.193	0.404	6.48161e-46
CFL1	2.61883e-140	-0.9486	0.954	0.957	6.42609e-136
RPS2	1.76187e-175	-0.947975	0.999	1	4.32328e-171
SNRPG	4.8187e-102	-0.947	0.799	0.865	1.18241e-97
FSTL3	1.77377e-146	-0.945454	0.089	0.46	4.35248e-142
EIF2S1	9.9342e-107	-0.945125	0.405	0.677	2.43765e-102
RHOC	2.46469e-96	-0.943035	0.839	0.885	6.04786e-92
S100A8	1.09375e-53	-0.942344	0.001	0.104	2.68386e-49
SNRPD2	2.06789e-111	-0.94107	0.844	0.899	5.0742e-107
CCT6A	1.39325e-81	-0.939567	0.662	0.767	3.41875e-77
CCT5	6.12867e-70	-0.937445	0.66	0.747	1.50385e-65
GNL3	7.70691e-88	-0.934002	0.518	0.719	1.89112e-83
RPSA	3.81452e-135	-0.92683	0.981	0.976	9.36008e-131
SLPI	7.73696e-18	-0.926716	0.452	0.556	1.89849e-13
HN1	4.84717e-73	-0.925193	0.534	0.702	1.1894e-68
RPS16	2.92919e-155	-0.925167	0.991	0.988	7.18765e-151
ATP1B3	1.60318e-78	-0.922966	0.366	0.608	3.93388e-74
EIF3J	2.93127e-92	-0.922923	0.622	0.775	7.19276e-88
HNRNPH3	3.23078e-95	-0.915001	0.584	0.769	7.9277e-91
NAA20	4.85824e-120	-0.91471	0.69	0.84	1.19212e-115
CCL20	1.76525e-60	-0.912591	0.001	0.119	4.33158e-56
SEC11C	4.68373e-58	-0.91244	0.603	0.725	1.14929e-53
GRPEL1	6.60073e-115	-0.910606	0.376	0.682	1.61969e-110
PSMB6	3.89766e-121	-0.906938	0.758	0.869	9.56409e-117
ERO1A	4.93671e-89	-0.904819	0.321	0.606	1.21137e-84
MAP2K3	1.42321e-102	-0.898291	0.197	0.512	3.49227e-98
MED10	3.4556e-94	-0.895628	0.46	0.701	8.47934e-90
KRT6B	2.01696e-104	-0.895622	0.015	0.242	4.94921e-100
EMP3	4.79942e-136	-0.890313	0.14	0.526	1.17768e-131
OSER1	1.27415e-97	-0.889531	0.319	0.635	3.12651e-93
YWHAH	5.55065e-59	-0.889093	0.595	0.702	1.36202e-54
RPL36AL	2.86376e-139	-0.883526	0.931	0.946	7.02709e-135
RSL1D1	5.09413e-81	-0.883426	0.671	0.789	1.25e-76
H2AFZ	1.83396e-52	-0.882212	0.817	0.867	4.50017e-48
RPS5	3.73265e-154	-0.881246	0.985	0.987	9.15918e-150
EIF3I	1.82231e-91	-0.878971	0.78	0.846	4.47159e-87
CSTB	1.41308e-66	-0.876112	0.856	0.885	3.46742e-62
TALDO1	2.63883e-73	-0.873771	0.781	0.845	6.47515e-69
DNAJB11	1.21803e-56	-0.871429	0.452	0.635	2.9888e-52
CXCL3	7.15616e-20	-0.864515	0.073	0.179	1.75598e-15
MAP1LC3B	6.15181e-49	-0.864094	0.691	0.796	1.50953e-44
NOP16	1.81849e-127	-0.860134	0.182	0.541	4.46222e-123
PRDX4	1.6642e-83	-0.855029	0.627	0.771	4.08361e-79
KRT19	1.43833e-18	-0.854816	0.881	0.875	3.52936e-14
ARPC2	6.42668e-119	-0.853409	0.771	0.867	1.57698e-114
KRT16	9.83866e-101	-0.843886	0.018	0.245	2.41421e-96
HSPA8	2.65861e-13	-0.84362	0.897	0.835	6.52369e-09
EIF4A2	1.1883e-62	-0.842075	0.907	0.853	2.91584e-58
ARF1	1.90117e-87	-0.841346	0.842	0.843	4.66509e-83
PPP2R2A	7.17857e-78	-0.838915	0.517	0.702	1.76148e-73
RPL38	5.63899e-126	-0.837277	0.98	0.984	1.38369e-121
IMP4	3.38568e-112	-0.836104	0.376	0.684	8.30779e-108
RPL8	3.18828e-200	-0.835704	0.997	0.995	7.8234e-196
PDCD5	6.13804e-95	-0.831688	0.698	0.811	1.50615e-90
UFM1	1.04488e-87	-0.828874	0.524	0.736	2.56393e-83
RNF181	3.99821e-107	-0.826646	0.651	0.831	9.8108e-103
PCNP	2.17693e-88	-0.818133	0.563	0.737	5.34176e-84
ILF2	1.20774e-57	-0.816397	0.727	0.765	2.96355e-53
NBEAL1	2.16485e-110	-0.814844	0.415	0.699	5.31211e-106
TRMT112	1.74416e-103	-0.810533	0.864	0.91	4.27982e-99
COPE	8.96254e-100	-0.810319	0.835	0.893	2.19923e-95
RPF2	7.38061e-92	-0.808346	0.308	0.596	1.81105e-87
PSMB1	4.12802e-106	-0.807985	0.861	0.903	1.01293e-101
AKAP12	6.92285e-66	-0.807906	0.016	0.176	1.69873e-61
FKBP1A	1.07653e-64	-0.807572	0.73	0.789	2.6416e-60
PNO1	2.26398e-78	-0.802493	0.291	0.545	5.55535e-74
TSC22D1	4.06562e-16	-0.800823	0.891	0.799	9.97621e-12
SNRPE	2.829e-85	-0.799278	0.777	0.861	6.9418e-81
NPM1	2.46745e-70	-0.797965	0.973	0.949	6.05463e-66
CORO1C	7.869e-141	-0.795846	0.1	0.472	1.9309e-136
RAD23A	3.5622e-91	-0.795508	0.624	0.783	8.74092e-87
EBNA1BP2	9.38274e-69	-0.793895	0.527	0.693	2.30234e-64
FAU	3.71308e-141	-0.793337	0.992	0.984	9.11115e-137
SEC61B	4.11338e-87	-0.793112	0.935	0.947	1.00934e-82
TRAM1	1.9471e-40	-0.790153	0.667	0.711	4.77779e-36
RAB32	6.36093e-108	-0.789752	0.191	0.531	1.56084e-103
GTPBP4	8.96407e-77	-0.789658	0.312	0.565	2.1996e-72
TMED2	2.5227e-48	-0.789042	0.807	0.785	6.19021e-44
LGALS3	3.07449e-87	-0.78822	0.866	0.904	7.5442e-83
PSMA1	2.45685e-86	-0.787178	0.712	0.815	6.02862e-82
PTGR1	4.52432e-47	-0.786791	0.482	0.643	1.11018e-42
MORF4L2	3.44675e-52	-0.784947	0.794	0.785	8.45763e-48
GADD45A	1.89138e-37	-0.784457	0.244	0.436	4.64108e-33
GOLT1B	4.64509e-94	-0.784211	0.212	0.522	1.13981e-89
SF3B5	4.56971e-73	-0.782876	0.75	0.837	1.12132e-68
PFKP	7.52253e-143	-0.78105	0.107	0.482	1.84588e-138
TMEM147	9.20741e-79	-0.779785	0.64	0.767	2.25931e-74
KARS	9.94335e-93	-0.778722	0.364	0.644	2.4399e-88
PSMD12	1.46004e-69	-0.777831	0.452	0.66	3.58266e-65
PSMC1	1.84034e-77	-0.77642	0.541	0.727	4.51584e-73
NOL7	1.01121e-67	-0.774332	0.681	0.782	2.4813e-63
RPS27A	3.10241e-163	-0.773586	0.997	0.998	7.61269e-159
CDCP1	8.91288e-126	-0.773067	0.14	0.502	2.18704e-121
RPS15	3.98018e-142	-0.771393	0.996	0.998	9.76657e-138
RASSF1	6.44904e-80	-0.765758	0.186	0.462	1.58247e-75
BTG3	4.18827e-73	-0.76199	0.31	0.579	1.02772e-68
FXYD5	9.77346e-61	-0.761018	0.373	0.604	2.39821e-56
PHF5A	6.53076e-146	-0.759971	0.184	0.589	1.60252e-141
MRPL12	1.35464e-68	-0.759726	0.442	0.632	3.32401e-64
USP53	3.47497e-51	-0.757885	0.281	0.509	8.52688e-47
NUDC	2.07431e-69	-0.756389	0.783	0.833	5.08994e-65
MRPL47	1.97387e-81	-0.755368	0.527	0.717	4.84349e-77
RPL22L1	4.39429e-55	-0.75473	0.59	0.732	1.07827e-50
ADK	1.94982e-81	-0.752972	0.398	0.652	4.78446e-77
RAB7A	7.23804e-69	-0.750779	0.678	0.782	1.77607e-64
MMADHC	5.90249e-79	-0.750692	0.537	0.719	1.44835e-74
CYC1	1.16782e-79	-0.748785	0.64	0.775	2.86561e-75
ARID5B	1.04384e-36	-0.746565	0.471	0.621	2.56139e-32
SRM	8.38244e-35	-0.745981	0.434	0.553	2.05688e-30
SRI	5.91568e-56	-0.745738	0.777	0.827	1.45159e-51
SNRPA1	4.36538e-96	-0.745184	0.355	0.655	1.07118e-91
NDUFA6	9.88052e-76	-0.744811	0.651	0.794	2.42448e-71
DUSP4	4.83315e-22	-0.741895	0.559	0.627	1.18596e-17
CCDC124	1.62346e-84	-0.741192	0.47	0.711	3.98365e-80
ETF1	5.68616e-71	-0.739649	0.408	0.633	1.39527e-66
RPL15	4.48158e-179	-0.73911	0.997	0.995	1.09969e-174
SNRPB2	3.80876e-69	-0.738095	0.665	0.79	9.34593e-65
EIF2S2	9.83258e-85	-0.737994	0.716	0.835	2.41272e-80
NUTF2	4.01096e-85	-0.737542	0.481	0.711	9.84209e-81
TUBB6	1.44907e-162	-0.736937	0.031	0.384	3.55572e-158
LAMTOR5	9.72181e-96	-0.735932	0.805	0.884	2.38554e-91
YWHAQ	6.14038e-57	-0.73559	0.798	0.822	1.50673e-52
HSPD1	1.71222e-38	-0.734567	0.828	0.824	4.20144e-34
EIF3D	9.13834e-59	-0.733349	0.748	0.783	2.24236e-54
RPS7	2.31136e-147	-0.732319	0.998	0.992	5.67161e-143
ORMDL2	1.1656e-72	-0.731582	0.474	0.683	2.86014e-68
HSP90AB1	5.81462e-50	-0.73149	0.984	0.981	1.42679e-45
FAM3C	5.3113e-55	-0.73109	0.503	0.666	1.30329e-50
CCT7	4.07503e-55	-0.731032	0.677	0.747	9.99932e-51
PKM	4.23546e-44	-0.729967	0.925	0.88	1.0393e-39
SQRDL	1.18942e-48	-0.729781	0.418	0.594	2.91859e-44
COPZ1	1.56938e-73	-0.729199	0.702	0.813	3.85094e-69
EIF4E	7.55244e-61	-0.728032	0.504	0.662	1.85322e-56
RAD23B	3.19205e-73	-0.727327	0.521	0.697	7.83266e-69
CXCL16	7.66967e-106	-0.725524	0.198	0.537	1.88198e-101
TNIP1	3.37892e-80	-0.723841	0.318	0.587	8.29119e-76
CCT2	3.31248e-47	-0.722114	0.683	0.743	8.12816e-43
LYAR	1.28505e-107	-0.722111	0.17	0.498	3.15325e-103
ZNF593	2.25734e-82	-0.721423	0.507	0.723	5.53907e-78
COX17	4.47947e-62	-0.718987	0.716	0.836	1.09917e-57
SAR1A	1.44515e-61	-0.718021	0.511	0.693	3.54611e-57
UBE2D2	6.77946e-82	-0.718018	0.682	0.821	1.66354e-77
TIMM13	1.4416e-52	-0.716534	0.705	0.781	3.53741e-48
CDKN1A	1.6537e-85	-0.716251	0.208	0.531	4.05786e-81
NIFK	1.46592e-46	-0.715782	0.468	0.608	3.59708e-42
AKIRIN2	8.34268e-108	-0.715704	0.166	0.503	2.04713e-103
UBE2L3	1.11926e-82	-0.714681	0.754	0.835	2.74645e-78
CLDN7	3.48769e-47	-0.713671	0.846	0.852	8.55809e-43
PTGES3	1.47539e-48	-0.713585	0.878	0.832	3.6203e-44
STIP1	2.03058e-59	-0.708902	0.406	0.599	4.98264e-55
RPS27L	2.7666e-35	-0.70697	0.887	0.888	6.78869e-31
BCAR3	1.1065e-104	-0.704209	0.099	0.405	2.71512e-100
ATP6V0B	1.73616e-80	-0.703338	0.856	0.907	4.26019e-76
DUSP14	9.0439e-71	-0.702956	0.228	0.488	2.21919e-66
CCT8	3.35071e-50	-0.701997	0.75	0.77	8.22198e-46
PSMF1	8.08271e-70	-0.701439	0.445	0.655	1.98333e-65
GIPC1	4.35291e-66	-0.698232	0.414	0.619	1.06812e-61
RPS19BP1	2.27878e-72	-0.697652	0.717	0.821	5.59168e-68
CAP1	7.26765e-72	-0.696835	0.663	0.778	1.78334e-67
BRIX1	2.23874e-67	-0.696295	0.402	0.622	5.49342e-63
VDAC1	1.94837e-59	-0.696211	0.743	0.798	4.78091e-55
RNPS1	4.01187e-63	-0.694224	0.563	0.721	9.84433e-59
AMD1	1.95777e-54	-0.693486	0.412	0.609	4.80397e-50
RANBP1	7.71931e-64	-0.692435	0.711	0.79	1.89417e-59
HNRNPC	1.63651e-75	-0.691668	0.901	0.896	4.01567e-71
EIF3M	1.29765e-57	-0.691219	0.664	0.754	3.18417e-53
SRP68	1.62687e-86	-0.691216	0.237	0.532	3.99201e-82
ZC3H12A	8.57024e-68	-0.687511	0.209	0.476	2.10297e-63
RPS13	9.36543e-125	-0.686441	0.994	0.994	2.29809e-120
RPS29	1.98307e-52	-0.685442	0.989	0.985	4.86606e-48
KRT80	2.19907e-150	-0.684948	0.041	0.385	5.39607e-146
C1QBP	2.01089e-49	-0.684905	0.777	0.789	4.93432e-45
FKBP11	5.99277e-44	-0.684407	0.289	0.482	1.47051e-39
HNRNPA0	1.33065e-60	-0.682164	0.633	0.749	3.26516e-56
ID3	2.31927e-39	-0.681942	0.181	0.371	5.69101e-35
PHLDA3	6.36289e-63	-0.681931	0.277	0.524	1.56132e-58
SRPRB	2.65504e-40	-0.679852	0.442	0.58	6.51494e-36
POLR2F	6.29631e-70	-0.679474	0.561	0.742	1.54499e-65
RPL9	1.90014e-153	-0.677893	0.997	0.997	4.66257e-149
CNIH4	1.271e-67	-0.675773	0.482	0.682	3.11878e-63
SDF2L1	4.03668e-17	-0.675352	0.614	0.652	9.90521e-13
C20orf24	2.07962e-65	-0.675012	0.482	0.676	5.10297e-61
CKS2	3.58291e-26	-0.674113	0.317	0.475	8.79174e-22
UCHL3	1.27236e-67	-0.671344	0.492	0.696	3.12211e-63
EMC6	2.01239e-77	-0.671122	0.498	0.709	4.93801e-73
PSMD14	8.01507e-55	-0.670013	0.479	0.649	1.96674e-50
RPL23A	3.29246e-121	-0.666335	0.996	0.993	8.07904e-117
SF3B6	4.93716e-58	-0.66526	0.875	0.904	1.21148e-53
PCMT1	1.24222e-63	-0.664573	0.607	0.759	3.04816e-59
BLVRB	2.10689e-46	-0.664352	0.758	0.821	5.16988e-42
AIMP1	1.57784e-62	-0.664059	0.601	0.734	3.87169e-58
POLD2	4.26208e-66	-0.662947	0.353	0.585	1.04583e-61
SSBP1	7.12505e-65	-0.662567	0.801	0.849	1.74835e-60
DSTN	3.74847e-88	-0.662412	0.973	0.966	9.19799e-84
PSMC3	2.37877e-65	-0.661025	0.566	0.719	5.83703e-61
RSL24D1	3.85689e-67	-0.660929	0.742	0.82	9.46405e-63
EIF1AX	2.26381e-44	-0.658303	0.858	0.852	5.55493e-40
NOP58	6.60913e-40	-0.65777	0.458	0.6	1.62175e-35
TMEM165	6.29625e-45	-0.65748	0.647	0.748	1.54497e-40
RABGGTB	1.88287e-63	-0.657056	0.339	0.58	4.62019e-59
ACOT9	1.05314e-112	-0.65694	0.143	0.484	2.5842e-108
LMCD1	1.05245e-51	-0.656916	0.148	0.367	2.58251e-47
GNAI3	1.5948e-48	-0.653889	0.464	0.621	3.91333e-44
NOB1	5.8676e-73	-0.653131	0.272	0.535	1.43979e-68
YWHAZ	2.23224e-56	-0.652096	0.763	0.807	5.47747e-52
PFDN4	6.72831e-93	-0.651144	0.323	0.639	1.65099e-88
NDRG1	4.97691e-29	-0.650887	0.132	0.283	1.22124e-24
MRTO4	1.91461e-61	-0.649777	0.364	0.59	4.69808e-57
YIF1A	2.36584e-59	-0.649269	0.533	0.711	5.80529e-55
CMSS1	1.47426e-70	-0.64925	0.282	0.544	3.61755e-66
MAFF	4.38282e-58	-0.649185	0.26	0.536	1.07546e-53
NDUFB9	5.01551e-66	-0.647087	0.767	0.83	1.23071e-61
TPD52L2	1.01749e-73	-0.645207	0.259	0.531	2.49672e-69
MRPS12	5.49676e-58	-0.643686	0.495	0.662	1.3488e-53
SPINT1	3.53023e-46	-0.643447	0.664	0.737	8.66248e-42
NDUFAF2	5.7802e-73	-0.643437	0.356	0.612	1.41835e-68
ERRFI1	1.83959e-22	-0.64086	0.411	0.538	4.51397e-18
MYL12B	3.70911e-59	-0.640836	0.971	0.963	9.10143e-55
MTHFD2	4.66329e-59	-0.640826	0.335	0.567	1.14428e-54
SAP30BP	6.35913e-73	-0.639461	0.298	0.561	1.5604e-68
TBCA	7.22138e-72	-0.639064	0.877	0.911	1.77198e-67
TRIM47	4.12621e-146	-0.638771	0.085	0.463	1.01249e-141
WDR74	8.46998e-75	-0.637004	0.271	0.545	2.07836e-70
NTMT1	1.09944e-75	-0.63632	0.327	0.589	2.6978e-71
SMS	1.03466e-42	-0.635601	0.677	0.769	2.53886e-38
PSMB3	6.84803e-66	-0.63511	0.803	0.878	1.68037e-61
ATG101	2.31424e-63	-0.634778	0.39	0.612	5.67868e-59
POLR1D	8.59859e-70	-0.634592	0.654	0.779	2.10992e-65
HNRNPDL	6.4381e-35	-0.634449	0.87	0.842	1.57978e-30
RRAS2	1.86055e-95	-0.631131	0.18	0.497	4.56542e-91
DCUN1D5	2.76218e-65	-0.630573	0.333	0.572	6.77783e-61
STOML2	9.60273e-66	-0.630013	0.575	0.732	2.35632e-61
FBXO32	1.01269e-20	-0.629453	0.213	0.343	2.48493e-16
VAPA	8.43225e-58	-0.628	0.838	0.855	2.0691e-53
DAPK3	6.29213e-90	-0.62749	0.192	0.504	1.54396e-85
TRAPPC3	4.90153e-75	-0.627265	0.518	0.727	1.20274e-70
PI3	1.45211e-96	-0.627001	0.004	0.194	3.56319e-92
SURF4	2.23606e-42	-0.626079	0.461	0.605	5.48685e-38
BUD31	5.65873e-63	-0.625203	0.665	0.787	1.38854e-58
MRPL14	8.48863e-55	-0.624842	0.64	0.743	2.08294e-50
CLTA	6.16124e-67	-0.624624	0.784	0.846	1.51185e-62
ARPP19	7.73627e-48	-0.623752	0.612	0.736	1.89833e-43
TMEM208	2.89441e-52	-0.622582	0.618	0.752	7.10231e-48
GHITM	2.06219e-49	-0.621625	0.716	0.799	5.0602e-45
CD47	4.41801e-25	-0.619522	0.626	0.697	1.08409e-20
PSMC4	1.41696e-57	-0.61838	0.564	0.713	3.47693e-53
CNBP	1.06584e-47	-0.617894	0.858	0.837	2.61536e-43
ACTN1	4.04734e-34	-0.61673	0.626	0.707	9.93137e-30
MORF4L1	2.23992e-59	-0.615599	0.823	0.849	5.49632e-55
SRSF3	1.77422e-26	-0.615411	0.863	0.843	4.35357e-22
SARS	7.4807e-53	-0.61532	0.572	0.726	1.83562e-48
SELT	2.23091e-34	-0.61371	0.695	0.704	5.47421e-30
NCL	4.33967e-26	-0.613558	0.854	0.828	1.06487e-21
ARPC5L	1.16498e-50	-0.613384	0.592	0.712	2.85862e-46
GPATCH4	5.78692e-52	-0.612682	0.335	0.542	1.41999e-47
CCK	1.63395e-111	-0.611239	0.001	0.21	4.00939e-107
EMC4	6.20315e-61	-0.611121	0.581	0.738	1.52213e-56
P4HB	1.04023e-23	-0.61098	0.919	0.825	2.55252e-19
SDCBP	3.32665e-29	-0.610834	0.495	0.611	8.16294e-25
COX5A	3.23179e-64	-0.610396	0.769	0.842	7.93017e-60
DNAJA1	6.73875e-25	-0.610389	0.805	0.804	1.65356e-20
ZC3H15	5.85678e-46	-0.610298	0.666	0.771	1.43714e-41
PRDX1	2.44707e-63	-0.609415	0.969	0.959	6.00462e-59
PDZK1IP1	1.58922e-12	-0.609131	0.316	0.394	3.89962e-08
H3F3B	1.81141e-65	-0.608689	0.991	0.986	4.44483e-61
RPS27	1.82524e-54	-0.608285	0.997	0.995	4.47878e-50
NXT1	5.5989e-79	-0.607739	0.282	0.569	1.37386e-74
THAP9-AS1	5.19438e-64	-0.607504	0.247	0.498	1.2746e-59
CHMP2B	3.14584e-43	-0.60713	0.547	0.68	7.71926e-39
NABP1	2.52675e-109	-0.60667	0.086	0.396	6.20014e-105
RAB10	2.12352e-48	-0.60657	0.631	0.724	5.2107e-44
PHB	1.31468e-51	-0.604581	0.755	0.804	3.22596e-47
GSTO1	4.37031e-19	-0.603537	0.675	0.698	1.07239e-14
TOMM40	5.53081e-41	-0.601926	0.389	0.547	1.35715e-36
RNF126	1.45695e-65	-0.601703	0.321	0.562	3.57506e-61
ARPC1B	5.62917e-47	-0.600538	0.58	0.698	1.38129e-42
GAL	3.20098e-135	-0.600269	0.007	0.27	7.85457e-131
COTL1	3.50798e-124	-0.600117	0.039	0.337	8.60787e-120
COX6A1	1.1722e-65	-0.599856	0.948	0.95	2.87634e-61
TMEM45B	8.75184e-94	-0.599384	0.119	0.422	2.14753e-89
CDC42EP1	1.97764e-87	-0.599129	0.164	0.47	4.85273e-83
PPP2CA	1.3637e-52	-0.598272	0.495	0.658	3.34624e-48
PSMB5	1.92528e-66	-0.59807	0.704	0.823	4.72426e-62
RALA	2.14418e-66	-0.598052	0.392	0.63	5.26138e-62
ANAPC11	2.80248e-50	-0.597856	0.772	0.838	6.87673e-46
CYSTM1	2.9312e-49	-0.597671	0.628	0.752	7.19257e-45
EEF1B2	6.83162e-67	-0.596844	0.954	0.943	1.67634e-62
YRDC	3.42757e-86	-0.595558	0.17	0.46	8.41058e-82
BNIP3	1.58587e-33	-0.595307	0.425	0.578	3.8914e-29
SRP19	4.89011e-45	-0.595197	0.578	0.694	1.19994e-40
DPM1	1.1748e-49	-0.594293	0.44	0.63	2.88272e-45
RPL37A	9.91528e-84	-0.593758	0.998	0.996	2.43301e-79
SDCBP2	1.12142e-107	-0.592009	0.071	0.367	2.75174e-103
C19orf33	3.76035e-53	-0.591189	0.188	0.421	9.22714e-49
TINAGL1	6.71572e-69	-0.59008	0.088	0.324	1.6479e-64
MIR22HG	2.14451e-56	-0.589857	0.118	0.333	5.2622e-52
MAPRE1	7.07767e-49	-0.589723	0.432	0.61	1.73672e-44
NSFL1C	2.21194e-73	-0.589512	0.339	0.603	5.42765e-69
BZW1	1.08267e-15	-0.589008	0.908	0.81	2.65666e-11
MRPL18	3.30165e-50	-0.587756	0.577	0.725	8.10159e-46
SLC25A39	3.51745e-51	-0.585912	0.54	0.686	8.63111e-47
CEBPG	3.73938e-80	-0.585614	0.216	0.507	9.17569e-76
DCAF13	1.86755e-47	-0.585241	0.358	0.539	4.5826e-43
DRAP1	1.58873e-40	-0.583801	0.758	0.798	3.89842e-36
HM13	4.16851e-22	-0.583278	0.682	0.693	1.02287e-17
FNTA	8.70967e-56	-0.581959	0.367	0.584	2.13718e-51
PDLIM4	2.13363e-28	-0.5815	0.308	0.463	5.23551e-24
MRPL52	9.84002e-49	-0.580315	0.665	0.766	2.41454e-44
PSME2	7.91994e-18	-0.578583	0.737	0.759	1.9434e-13
AHSA1	2.87191e-48	-0.578055	0.514	0.672	7.04709e-44
UBE2A	2.60719e-57	-0.577638	0.448	0.666	6.39753e-53
TRIB3	6.81516e-45	-0.577583	0.191	0.397	1.6723e-40
ZPR1	1.4517e-84	-0.57742	0.199	0.493	3.56219e-80
DNAJC2	7.21832e-56	-0.577311	0.327	0.56	1.77123e-51
SNX3	9.80701e-52	-0.576991	0.735	0.811	2.40644e-47
AC090498.1	7.49869e-44	-0.57638	0.582	0.716	1.84003e-39
GULP1	1.89703e-76	-0.575256	0.109	0.372	4.65494e-72
PSMD11	3.65862e-45	-0.574909	0.473	0.636	8.97753e-41
RPL4	6.24173e-81	-0.574616	0.975	0.963	1.5316e-76
HINT1	9.40682e-51	-0.574209	0.906	0.937	2.30825e-46
AEN	8.71743e-117	-0.573484	0.072	0.392	2.13908e-112
SERPINB1	2.78152e-23	-0.573223	0.503	0.587	6.8253e-19
PPA1	1.59884e-39	-0.572968	0.832	0.832	3.92324e-35
DERL2	3.36151e-39	-0.572655	0.516	0.654	8.24847e-35
EIF3E	5.85703e-43	-0.571715	0.871	0.846	1.4372e-38
TIMM50	7.40951e-81	-0.571109	0.253	0.539	1.81815e-76
HNRNPA1	3.11259e-42	-0.571028	0.955	0.911	7.63768e-38
RPS6	4.34016e-118	-0.570242	1	1	1.06499e-113
DPH3	1.64211e-82	-0.5683	0.221	0.525	4.02941e-78
RP1-313I6.12	1.65362e-44	-0.566496	0.201	0.41	4.05765e-40
RBX1	9.10881e-56	-0.565687	0.808	0.864	2.23512e-51
EEF1D	3.09427e-77	-0.56532	0.955	0.956	7.59271e-73
ABL2	2.70625e-75	-0.56495	0.146	0.421	6.6406e-71
SAP18	5.7118e-59	-0.564007	0.921	0.926	1.40156e-54
PRSS8	1.22783e-21	-0.563995	0.488	0.576	3.01284e-17
HIF1A	1.89987e-65	-0.563645	0.174	0.438	4.6619e-61
JMJD6	1.04492e-81	-0.563157	0.148	0.434	2.56403e-77
GNL2	5.52813e-63	-0.562706	0.266	0.511	1.35649e-58
EIF5B	1.46039e-47	-0.561817	0.786	0.839	3.5835e-43
SEC13	1.16553e-58	-0.561726	0.36	0.586	2.85998e-54
MTDH	1.20748e-32	-0.561695	0.815	0.814	2.96292e-28
AC013461.1	2.97181e-52	-0.561375	0.255	0.482	7.29222e-48
TFPI	4.91814e-26	-0.561154	0.246	0.403	1.20681e-21
CSRP1	7.1675e-24	-0.560104	0.549	0.629	1.75876e-19
PA2G4	5.92674e-35	-0.558583	0.742	0.764	1.4543e-30
RPS15A	4.91259e-86	-0.557619	0.995	0.992	1.20545e-81
PLIN3	5.02442e-28	-0.555142	0.497	0.587	1.23289e-23
PSMA4	7.46651e-47	-0.554664	0.752	0.824	1.83213e-42
HCCS	2.53151e-91	-0.553071	0.142	0.444	6.21181e-87
TATDN1	4.37449e-52	-0.551907	0.431	0.625	1.07341e-47
TOMM22	6.80832e-53	-0.551235	0.524	0.685	1.67063e-48
VCP	7.30008e-26	-0.550292	0.722	0.723	1.79129e-21
YBX3	9.20678e-33	-0.550109	0.837	0.812	2.25916e-28
PRELID3B	6.15623e-60	-0.549626	0.368	0.604	1.51062e-55
CALM2	2.29102e-34	-0.548417	0.979	0.95	5.6217e-30
HSPA9	2.88485e-29	-0.54722	0.705	0.727	7.07883e-25
SPCS3	1.33518e-32	-0.54686	0.619	0.691	3.27626e-28
DKC1	1.20649e-40	-0.545298	0.347	0.528	2.96048e-36
ZFAND2A	1.73899e-61	-0.543416	0.167	0.421	4.26714e-57
PSMD2	2.04131e-30	-0.543412	0.551	0.633	5.00897e-26
TMEM38B	1.51971e-91	-0.542969	0.109	0.403	3.72906e-87
PRMT1	1.18916e-27	-0.541556	0.698	0.742	2.91796e-23
RPL23	1.52765e-72	-0.541105	0.982	0.976	3.74854e-68
NELFE	4.85796e-53	-0.54068	0.427	0.628	1.19205e-48
PGM3	2.00587e-39	-0.540077	0.229	0.415	4.92201e-35
UBE2D1	7.60057e-44	-0.539001	0.285	0.489	1.86503e-39
WDR43	6.77449e-47	-0.538993	0.31	0.518	1.66233e-42
PELO	3.18329e-84	-0.538696	0.145	0.438	7.81116e-80
OCIAD2	6.58873e-33	-0.538685	0.714	0.774	1.61674e-28
BEST1	3.85682e-165	-0.538013	0.013	0.339	9.46387e-161
MRPS18A	6.96208e-69	-0.537412	0.31	0.571	1.70835e-64
RPL7L1	9.91762e-34	-0.537363	0.629	0.704	2.43358e-29
CISD2	6.52144e-44	-0.537006	0.452	0.627	1.60023e-39
ABCE1	7.37341e-45	-0.536201	0.347	0.545	1.80929e-40
NHP2	1.27199e-29	-0.535772	0.702	0.745	3.12121e-25
PNP	3.91177e-79	-0.535613	0.131	0.408	9.59871e-75
UTP11L	2.62276e-58	-0.535115	0.314	0.559	6.43573e-54
TXNL1	2.62547e-37	-0.534962	0.674	0.753	6.44238e-33
HTATIP2	1.19754e-58	-0.534898	0.274	0.525	2.93853e-54
MRPS18C	1.77711e-47	-0.534764	0.506	0.674	4.36068e-43
SNRPC	3.87939e-41	-0.534677	0.607	0.724	9.51924e-37
GLIPR1	4.74024e-82	-0.534483	0.034	0.247	1.16316e-77
UQCRFS1	4.19359e-49	-0.534257	0.629	0.755	1.02902e-44
EIF4H	1.26538e-46	-0.533652	0.594	0.709	3.10498e-42
GTF2A2	3.68992e-53	-0.533262	0.671	0.776	9.05433e-49
AK2	1.0329e-46	-0.533139	0.609	0.727	2.53453e-42
OSTC	3.84656e-28	-0.531994	0.822	0.821	9.43869e-24
TMBIM1	2.42003e-78	-0.531933	0.183	0.47	5.93828e-74
RBCK1	9.49022e-38	-0.531287	0.525	0.657	2.32871e-33
CACYBP	1.5159e-25	-0.531156	0.53	0.628	3.71973e-21
NDUFAB1	8.53561e-51	-0.530367	0.743	0.844	2.09447e-46
SHFM1	1.12142e-41	-0.526836	0.822	0.862	2.75173e-37
MDH2	5.41833e-56	-0.525665	0.735	0.84	1.32955e-51
GARS	1.76582e-60	-0.524692	0.245	0.501	4.33296e-56
CRB3	2.60765e-52	-0.523038	0.314	0.537	6.39866e-48
TMEM40	1.44072e-130	-0.522837	0.009	0.269	3.53524e-126
NGDN	1.70776e-68	-0.522435	0.265	0.539	4.19051e-64
CHORDC1	1.74131e-27	-0.521828	0.367	0.514	4.27283e-23
SPTSSA	4.36834e-23	-0.521103	0.581	0.666	1.0719e-18
PPIA	1.51448e-57	-0.520924	0.98	0.958	3.71623e-53
DAZAP1	2.30327e-49	-0.519638	0.351	0.554	5.65176e-45
NAA50	1.84641e-40	-0.51862	0.397	0.571	4.53073e-36
MAGOH	1.92116e-40	-0.518386	0.598	0.714	4.71415e-36
UBAP1	3.33033e-80	-0.518131	0.155	0.442	8.17197e-76
RPL10	2.02053e-81	-0.517214	0.999	1	4.95798e-77
TMEM167A	5.28624e-42	-0.516744	0.545	0.678	1.29714e-37
OSMR	1.5443e-90	-0.516646	0.102	0.395	3.7894e-86
UGDH	2.20184e-11	-0.516445	0.517	0.581	5.40289e-07
MRPS2	3.33776e-55	-0.516319	0.312	0.54	8.19019e-51
ATP6V1E1	7.09712e-49	-0.516262	0.51	0.69	1.74149e-44
RPL32	9.19682e-105	-0.515371	0.998	0.998	2.25672e-100
CCNC	3.86336e-36	-0.514969	0.498	0.627	9.47991e-32
TIMM44	6.67907e-73	-0.514916	0.202	0.483	1.63891e-68
STX3	5.41916e-65	-0.513809	0.242	0.509	1.32975e-60
MISP	1.00875e-79	-0.513722	0.072	0.317	2.47526e-75
ADPRHL2	2.14276e-53	-0.513563	0.261	0.488	5.25791e-49
TMEM11	6.93682e-63	-0.513326	0.326	0.576	1.70216e-58
SERTAD1	2.10124e-37	-0.512775	0.396	0.592	5.15603e-33
GORASP2	1.06699e-32	-0.511894	0.414	0.556	2.61819e-28
TGIF1	6.00842e-29	-0.51188	0.539	0.658	1.47435e-24
ZNF90	1.08397e-145	-0.510603	0.035	0.367	2.65984e-141
BLOC1S2	1.68248e-49	-0.5103	0.339	0.55	4.12846e-45
TRA2B	1.70095e-18	-0.510131	0.648	0.698	4.1738e-14
BAG3	5.23027e-46	-0.508982	0.204	0.422	1.2834e-41
TIMM9	3.31894e-40	-0.507332	0.377	0.548	8.14402e-36
CD99	1.98834e-27	-0.506675	0.661	0.713	4.87899e-23
RAE1	2.61605e-55	-0.506266	0.236	0.463	6.41927e-51
NIP7	1.92303e-50	-0.506136	0.26	0.478	4.71873e-46
NANS	6.81078e-30	-0.505988	0.606	0.689	1.67123e-25
EIF4E2	3.50009e-61	-0.505564	0.394	0.631	8.58852e-57
TGFB2	1.55008e-95	-0.505352	0.034	0.277	3.80359e-91
RPL19	9.34035e-96	-0.504871	0.998	0.995	2.29194e-91
SSSCA1	3.08589e-39	-0.504619	0.412	0.575	7.57216e-35
DGUOK	1.66228e-40	-0.504451	0.544	0.685	4.0789e-36
WBP2	2.63546e-37	-0.503523	0.408	0.583	6.46688e-33
YTHDF2	1.21702e-27	-0.503271	0.586	0.676	2.98633e-23
CD63	4.44512e-63	-0.50262	0.985	0.967	1.09074e-58
FKBP4	9.87036e-18	-0.50235	0.683	0.702	2.42199e-13
RPS12	5.94031e-73	-0.502147	0.999	0.998	1.45763e-68
LMNA	1.72195e-27	-0.501568	0.877	0.855	4.22533e-23
EXOSC4	3.69458e-60	-0.501454	0.289	0.538	9.06575e-56
MRPL23	1.51594e-42	-0.501374	0.37	0.556	3.71981e-38
ALG3	1.28101e-50	-0.501346	0.308	0.527	3.14334e-46
C19orf43	9.18102e-47	-0.501336	0.845	0.869	2.25284e-42
NAA10	3.91319e-35	-0.50104	0.547	0.666	9.60219e-31
ARHGAP29	5.80918e-11	-0.500902	0.512	0.584	1.42546e-06
CD59	3.99522e-20	-0.500693	0.954	0.929	9.80347e-16
SLC35B1	9.40931e-45	-0.500462	0.381	0.572	2.30886e-40

## Sheet: LP down
	ID	Description	GeneRatio	BgRatio	pvalue	p.adjust	qvalue	geneID	Count
GO:0097193	GO:0097193	intrinsic apoptotic signaling pathway	34/516	295/18800	1.61835e-12	3.77372e-09	3.0746e-09	SOD1/BAX/NFE2L2/PMAIP1/PHLDA3/BCAP31/CD24/VDAC2/CEBPB/GPX1/HERPUD1/CYP1B1/NUPR1/CDKN1A/VNN1/PERP/BNIP3/DDIT4/EIF5A/MIF/CD44/TMBIM6/RPS27L/PLAUR/PPIF/ERO1A/ATF4/ENO1/HSPB1/HMOX1/SFN/SOD2/S100A9/S100A8	34
GO:0052547	GO:0052547	regulation of peptidase activity	43/516	456/18800	1.78048e-12	3.77372e-09	3.0746e-09	SERPINE2/BAX/CSTA/PMAIP1/BCAP31/PSMD14/CYCS/GPX1/SPINT1/CTSB/AKIRIN2/SERPINB1/PRDX5/PSME2/CST6/PRSS22/VCP/PSMA3/PERP/ADRM1/LAMTOR5/GAPDH/SERPINB7/CD44/BIRC3/RPS27L/RHOA/PLAUR/SERPINB3/PRELID1/SLPI/TIMP1/SFN/ANXA2/LTF/CSTB/SERPINB4/RARRES1/OVOS2/WFDC2/S100A9/PI3/S100A8	43
GO:0046034	GO:0046034	ATP metabolic process	31/516	273/18800	2.34367e-11	1.99197e-08	1.62294e-08	PFKP/COX7A2L/CYC1/CYCS/UQCR10/UQCRFS1/AK1/AK2/NUPR1/NDUFB8/VCP/NDUFA6/GHITM/ATP6V1B2/UQCRQ/PGAM1/DDIT4/COX6A1/CHCHD2/GAPDH/EIF6/COX7A2/RHOA/PPIF/TMSB4X/PGK1/TPI1/ENO1/ALDOA/PKM/LDHA	31
GO:0070972	GO:0070972	protein localization to endoplasmic reticulum	17/516	77/18800	2.34958e-11	1.99197e-08	1.62294e-08	INSIG1/SRP68/VAPA/BCAP31/SRP19/HERPUD1/RAB10/TRAM1/SPCS3/SPCS2/CHMP4B/RTN4/SEC61B/KDELR2/SSR3/HSPA5/SEC61G	17
GO:0000302	GO:0000302	response to reactive oxygen species	26/516	203/18800	6.82849e-11	4.82433e-08	3.93057e-08	SOD1/ROMO1/NFE2L2/SPHK1/TPM1/GSTP1/GPX1/ADAM9/OSER1/CYP1B1/RBX1/PRDX5/BNIP3/NQO1/FOSL1/CAPN2/APOD/PRDX1/ANXA1/FBLN5/PPIF/TXN/S100A7/HMOX1/AKR1C3/SOD2	26
GO:0006979	GO:0006979	response to oxidative stress	39/516	433/18800	7.98442e-11	4.83514e-08	3.93938e-08	HMOX2/SOD1/ROMO1/NFE2L2/SPHK1/TPM1/GSTP1/PRDX4/GPX1/PSMB5/ADAM9/OSER1/CYP1B1/RBX1/EIF2S1/PRDX5/VNN1/NDUFA6/BNIP3/NQO1/CHCHD2/BTG1/FOSL1/CAPN2/APOD/PRDX1/ANXA1/FBLN5/PPIF/ERO1A/ATF4/TXN/S100A7/HSPB1/MGST1/GCLM/HMOX1/AKR1C3/SOD2	39
GO:0010498	GO:0010498	proteasomal protein catabolic process	42/516	496/18800	1.02477e-10	5.42998e-08	4.42402e-08	PSMD4/NFE2L2/PMAIP1/RAD23B/PSMD2/BCAP31/PSMC4/PSMA1/PSMD14/PSMC3/UBE2A/DERL2/GPX1/PSMB5/HERPUD1/RAD23A/PSMA4/NUPR1/PSMC1/RBX1/PSME2/NSFL1C/GIPC1/PSMD7/VCP/PSMA3/PCNP/SDF2L1/DNAJB9/AUP1/PSMB3/SEC61B/PSMB1/PSMD8/SDCBP/PSMB2/PSMB6/PSMA7/PSMB7/HSPA5/FBXO2/UBE2D3	42
GO:0019058	GO:0019058	viral life cycle	32/516	317/18800	2.41011e-10	1.13516e-07	9.24862e-08	CHMP2A/CD55/VAMP8/PPIB/CHMP2B/VAPA/CDC42/ITGA2/IFITM2/CAV2/CHMP5/SNX3/TNIP1/CLDN1/CTSB/RAD23A/ISG20/DYNLT1/VCP/LAMTOR5/CHMP4B/RAB7A/PLSCR1/RAB1A/SLC3A2/IFITM3/SERPINB3/SLPI/LGALS1/LTF/CCL2/CXCL8	32
GO:2001233	GO:2001233	regulation of apoptotic signaling pathway	33/516	370/18800	3.04402e-09	9.92586e-07	8.087e-07	SOD1/BAX/NFE2L2/PMAIP1/LGALS3/PDIA3/BCAP31/GSTP1/VDAC2/PEA15/GPX1/HERPUD1/NUPR1/TMBIM1/VNN1/GHITM/G0S2/EIF5A/MIF/CD44/CTSC/TMBIM6/PLAUR/PPIF/PRELID1/ENO1/HSPB1/GCLM/TNFRSF12A/HMOX1/SOD2/S100A9/S100A8	33
GO:0034976	GO:0034976	response to endoplasmic reticulum stress	26/516	257/18800	1.14248e-08	2.52322e-06	2.05577e-06	BAX/NFE2L2/PMAIP1/GORASP2/PDIA3/BCAP31/CEBPB/DERL2/HERPUD1/NUPR1/EIF2S1/TMED2/VCP/SDF2L1/DNAJB9/AUP1/UFM1/SEC61B/SERP1/TMBIM6/MANF/ERO1A/ATF4/HSPA5/FBXO2/CXCL8	26
GO:0006091	GO:0006091	generation of precursor metabolites and energy	38/516	494/18800	1.16788e-08	2.52322e-06	2.05577e-06	UQCR11/PFKP/PTGES3/COX7A2L/CYC1/CYBA/CYCS/UQCR10/UQCRFS1/NUPR1/NDUFB8/VCP/NDUFA6/GHITM/BNIP3/COX17/UQCRQ/PHLDA2/PGAM1/DDIT4/COX6A1/CHCHD2/GAPDH/EIF6/TKT/COX7A2/TALDO1/RHOA/AKR1B1/PPIF/PGK1/TPI1/PRELID1/ENO1/ALDOA/PKM/LDHA/SOD2	38
GO:0051346	GO:0051346	negative regulation of hydrolase activity	32/516	371/18800	1.19048e-08	2.52322e-06	2.05577e-06	SERPINE2/CSTA/LGALS3/GPX1/SPINT1/CTSB/SERPINB1/PRDX5/CST6/TMED2/LAMTOR5/FKBP1A/GAPDH/SERPINB7/CD44/ANGPTL4/ANXA1/TMBIM6/BIRC3/PLAUR/SERPINB3/SLPI/TIMP1/SFN/ANXA2/LTF/CSTB/SERPINB4/RARRES1/OVOS2/WFDC2/PI3	32
GO:0098869	GO:0098869	cellular oxidant detoxification	16/516	100/18800	1.32384e-08	2.67227e-06	2.17721e-06	SOD1/NFE2L2/GSTP1/PRDX4/GPX1/PRDX5/NQO1/GSTO1/PRDX1/FBLN5/GLRX/TXNRD1/TXN/MGST1/SOD2/S100A9	16
GO:0010466	GO:0010466	negative regulation of peptidase activity	26/516	262/18800	1.70328e-08	3.28192e-06	2.67391e-06	SERPINE2/CSTA/GPX1/SPINT1/CTSB/SERPINB1/PRDX5/CST6/LAMTOR5/GAPDH/SERPINB7/CD44/BIRC3/PLAUR/SERPINB3/SLPI/TIMP1/SFN/ANXA2/LTF/CSTB/SERPINB4/RARRES1/OVOS2/WFDC2/PI3	26
GO:0072593	GO:0072593	reactive oxygen species metabolic process	24/516	231/18800	2.50995e-08	4.61411e-06	3.7593e-06	SOD1/ROMO1/NFE2L2/PMAIP1/CYP1A1/GSTP1/PRDX4/CYBA/GPX1/CYP1B1/CDKN1A/PRDX5/BNIP3/NQO1/DDIT4/ARF4/GADD45A/PRDX1/EIF6/RHOA/FBLN5/AKR1C1/AKR1C3/SOD2	24
GO:0045047	GO:0045047	protein targeting to ER	11/516	45/18800	2.61238e-08	4.61411e-06	3.7593e-06	SRP68/SRP19/HERPUD1/TRAM1/SPCS3/SPCS2/CHMP4B/SEC61B/SSR3/HSPA5/SEC61G	11
GO:0045862	GO:0045862	positive regulation of proteolysis	31/516	369/18800	3.71279e-08	6.05327e-06	4.93185e-06	BAX/NFE2L2/PMAIP1/BCAP31/PSMC4/PSMD14/PSMC3/CYCS/TNIP1/HERPUD1/ADAM9/RAD23A/AKIRIN2/NUPR1/PSMC1/RBX1/PSME2/PRSS22/VCP/PERP/ADRM1/CTSC/RPS27L/RHOA/SERPINB3/PRELID1/ENO1/ANXA2/S100A10/S100A9/S100A8	31
GO:0045454	GO:0045454	cell redox homeostasis	10/516	37/18800	3.97963e-08	6.24802e-06	5.09052e-06	NFE2L2/PRDX4/GPX1/PRDX5/GLRX3/NQO1/PRDX1/ERO1A/TXNRD1/TXN	10
GO:0055076	GO:0055076	transition metal ion homeostasis	18/516	139/18800	5.01288e-08	7.44413e-06	6.06503e-06	HMOX2/SOD1/NDFIP1/ATP6V1G1/SRI/MT1X/GLRX3/ARF1/B2M/HMOX1/FTL/LTF/MT2A/FTH1/SOD2/LCN2/S100A9/S100A8	18
GO:0002237	GO:0002237	response to molecule of bacterial origin	30/516	354/18800	5.0927e-08	7.44413e-06	6.06503e-06	CD55/NFKBIA/CYP1A1/CD24/GSTP1/CHMP5/CEBPB/TNIP1/CLDN1/ADAM9/MAP2K3/CD68/AKIRIN2/HNRNPA0/CXCL5/B2M/CAPN2/MIF/RHOA/SLPI/ADM/S100A7/S100A14/LTF/CCL2/SOD2/CXCL8/CXCL1/S100A9/S100A8	30
GO:0009636	GO:0009636	response to toxic substance	24/516	247/18800	9.05132e-08	1.27895e-05	1.04201e-05	SOD1/BAX/NFE2L2/CYP1A1/GSTP1/PRDX4/CLDN1/GPX1/CYP1B1/NUPR1/MT1X/PRDX5/NQO1/GSTO1/PRDX1/FBLN5/GLRX/ATF4/TXNRD1/TXN/MGST1/MT2A/SOD2/S100A9	24
GO:0051238	GO:0051238	sequestering of metal ion	7/516	16/18800	1.03989e-07	1.37753e-05	1.12233e-05	SRI/S100A7/FTL/FTH1/LCN2/S100A9/S100A8	7
GO:0009135	GO:0009135	purine nucleoside diphosphate metabolic process	15/516	103/18800	1.36888e-07	1.70667e-05	1.3905e-05	PFKP/GUK1/AK1/AK2/NUPR1/PGAM1/DDIT4/GAPDH/EIF6/PGK1/TPI1/ENO1/ALDOA/PKM/LDHA	15
GO:0009179	GO:0009179	purine ribonucleoside diphosphate metabolic process	15/516	103/18800	1.36888e-07	1.70667e-05	1.3905e-05	PFKP/GUK1/AK1/AK2/NUPR1/PGAM1/DDIT4/GAPDH/EIF6/PGK1/TPI1/ENO1/ALDOA/PKM/LDHA	15
GO:0034599	GO:0034599	cellular response to oxidative stress	25/516	284/18800	3.27907e-07	3.56409e-05	2.90381e-05	SOD1/ROMO1/NFE2L2/SPHK1/TPM1/GPX1/OSER1/CYP1B1/EIF2S1/PRDX5/VNN1/BNIP3/NQO1/CHCHD2/PRDX1/ANXA1/FBLN5/PPIF/ATF4/TXN/HSPB1/MGST1/HMOX1/AKR1C3/SOD2	25
GO:0016236	GO:0016236	macroautophagy	26/516	306/18800	3.79878e-07	4.02575e-05	3.27994e-05	VDAC1/CHMP2A/VAMP8/CHMP2B/ATP6V1E1/ATP6V1G1/EMC6/CHMP5/WDR45B/NUPR1/NSFL1C/VCP/BNIP3/ATP6V1B2/CHMP4B/AUP1/UFM1/RAB7A/MAP1LC3B/GAPDH/RAB1A/ATP6V0E1/RHEB/ATP6V0B/SQSTM1/HMOX1	26
GO:0035966	GO:0035966	response to topologically incorrect protein	18/516	160/18800	4.33688e-07	4.27536e-05	3.48331e-05	BAX/NFE2L2/DERL2/HERPUD1/TRAM1/EIF2S1/TMED2/VCP/SDF2L1/DNAJB9/AUP1/SERP1/TMBIM6/MANF/ERO1A/ATF4/HSPA5/HSPB1	18
GO:0046939	GO:0046939	nucleotide phosphorylation	14/516	100/18800	5.87124e-07	4.97763e-05	4.05548e-05	PFKP/NME1/AK1/NUPR1/PGAM1/DDIT4/GAPDH/EIF6/PGK1/TPI1/ENO1/ALDOA/PKM/LDHA	14
GO:0035967	GO:0035967	cellular response to topologically incorrect protein	15/516	117/18800	7.44355e-07	6.06793e-05	4.94378e-05	BAX/NFE2L2/DERL2/HERPUD1/EIF2S1/TMED2/VCP/SDF2L1/DNAJB9/AUP1/SERP1/TMBIM6/ERO1A/ATF4/HSPA5	15
GO:0036293	GO:0036293	response to decreased oxygen levels	25/516	299/18800	8.57133e-07	6.85545e-05	5.58541e-05	HMOX2/SLC2A1/ANG/NFE2L2/PMAIP1/CYP1A1/CD24/ITGA2/CYBA/AGTRAP/BNIP3/DDIT4/CHCHD2/CAPN2/ANGPTL4/TMBIM6/NDRG1/RHOA/ERO1A/ATF4/PGK1/ENO1/ADM/HMOX1/SOD2	25
GO:0006413	GO:0006413	translational initiation	15/516	120/18800	1.03412e-06	7.97026e-05	6.4937e-05	EIF4A1/EIF4H/EIF4E2/EIF3I/EIF2S1/TMED2/EIF2S2/BZW1/EIF5/EIF4EBP1/EIF1/EIF6/ATF4/RPS17/HSPB1	15
GO:0006900	GO:0006900	vesicle budding from membrane	11/516	64/18800	1.19483e-06	8.88574e-05	7.23957e-05	INSIG1/VAPA/CHMP5/SNX3/TMED2/CHMP4B/RAB7A/RAB1A/TMED9/ANXA2/S100A10	11
GO:0019730	GO:0019730	antimicrobial humoral response	15/516	122/18800	1.27995e-06	9.35468e-05	7.62163e-05	ROMO1/ANG/CXCL5/HLA-A/GAPDH/KRT6A/SLPI/DEFB1/S100A7/LTF/CXCL8/WFDC2/CXCL1/S100A9/PI3	15
GO:0006119	GO:0006119	oxidative phosphorylation	16/516	139/18800	1.3913e-06	9.66837e-05	7.87721e-05	COX7A2L/CYC1/CYCS/UQCR10/UQCRFS1/NUPR1/NDUFB8/VCP/NDUFA6/GHITM/UQCRQ/COX6A1/CHCHD2/COX7A2/RHOA/PPIF	16
GO:0006457	GO:0006457	protein folding	20/516	212/18800	1.70054e-06	0.000116268	9.4728e-05	PFDN6/DNAJB11/PTGES3/PPIB/PDIA3/TCP1/CCT5/NUDC/PRDX4/GRPEL1/CCT4/TBCA/SDF2L1/FKBP1A/B2M/PFDN2/PPIF/ERO1A/HSPA5/HSPB1	20
GO:0071621	GO:0071621	granulocyte chemotaxis	15/516	128/18800	2.36305e-06	0.000154107	0.000125557	PPIB/LGALS3/CCL20/CXCL5/CXCL17/TNFAIP6/ANXA1/S100A7/S100A14/CCL2/CXCL8/SAA1/CXCL1/S100A9/S100A8	15
GO:0001836	GO:0001836	release of cytochrome c from mitochondria	10/516	56/18800	2.54784e-06	0.000163641	0.000133325	BAX/PMAIP1/GPX1/GHITM/BNIP3/PLAUR/PPIF/PRELID1/SFN/SOD2	10
GO:0007568	GO:0007568	aging	17/516	163/18800	2.60789e-06	0.000164997	0.00013443	NFE2L2/CYP1A1/KRT14/CLDN1/GPX1/CISD2/CD68/EIF2S1/NQO1/SERP1/APOD/CTSC/KRT16/TIMP1/ADM/GCLM/SOD2	17
GO:2000377	GO:2000377	regulation of reactive oxygen species metabolic process	16/516	147/18800	2.92931e-06	0.000179962	0.000146622	SOD1/ROMO1/NFE2L2/GSTP1/CYBA/CYP1B1/CDKN1A/BNIP3/ARF4/GADD45A/EIF6/RHOA/FBLN5/AKR1C1/AKR1C3/SOD2	16
GO:0046916	GO:0046916	cellular transition metal ion homeostasis	14/516	115/18800	3.24777e-06	0.000196675	0.000160239	SOD1/NDFIP1/ATP6V1G1/SRI/MT1X/GLRX3/ARF1/HMOX1/FTL/MT2A/FTH1/LCN2/S100A9/S100A8	14
GO:0043467	GO:0043467	regulation of generation of precursor metabolites and energy	15/516	134/18800	4.20427e-06	0.000244135	0.000198907	COX7A2L/NUPR1/VCP/GHITM/BNIP3/COX17/PHLDA2/PGAM1/DDIT4/CHCHD2/EIF6/COX7A2/RHOA/PPIF/PRELID1	15
GO:0097530	GO:0097530	granulocyte migration	16/516	154/18800	5.3804e-06	0.000300099	0.000244503	PPIB/LGALS3/CCL20/CXCL5/WDR1/CXCL17/TNFAIP6/ANXA1/S100A7/S100A14/CCL2/CXCL8/SAA1/CXCL1/S100A9/S100A8	16
GO:0006090	GO:0006090	pyruvate metabolic process	13/516	106/18800	6.69024e-06	0.000363589	0.000296231	VDAC1/PFKP/NUPR1/PGAM1/DDIT4/GAPDH/EIF6/PGK1/TPI1/ENO1/ALDOA/PKM/LDHA	13
GO:0006692	GO:0006692	prostanoid metabolic process	9/516	50/18800	7.58357e-06	0.000401834	0.000327391	PTGES3/GSTP1/FABP5/MIF/ANXA1/AKR1B1/AKR1C2/AKR1C1/AKR1C3	9
GO:0006693	GO:0006693	prostaglandin metabolic process	9/516	50/18800	7.58357e-06	0.000401834	0.000327391	PTGES3/GSTP1/FABP5/MIF/ANXA1/AKR1B1/AKR1C2/AKR1C1/AKR1C3	9
GO:0042060	GO:0042060	wound healing	29/516	429/18800	8.44447e-06	0.000421131	0.000343112	CHMP2A/SERPINE2/NFE2L2/CHMP2B/TPM1/ITGA2/CHMP5/CLDN1/GPX1/CDKN1A/CHMP4B/PLSCR1/CD59/KRT6A/MYL12A/ACTB/CD44/ANXA1/RHOA/PLAUR/CLIC1/RHOC/ANXA5/TIMP1/HSPB1/TNFRSF12A/HMOX1/SAA1/S100A8	29
GO:0051098	GO:0051098	regulation of binding	26/516	366/18800	1.04092e-05	0.000501418	0.000408525	CALM2/BAX/CEBPG/NFKBIA/CDC42/NME1/ITGA2/PPP2CA/SRI/CDKN1A/EIF2S1/LAMTOR5/PHLDA2/FKBP1A/B2M/C4orf3/RAN/ACTB/TMBIM6/PLAUR/TMSB4X/TXN/SLPI/HMOX1/ANXA2/S100A10	26
GO:0010638	GO:0010638	positive regulation of organelle organization	31/516	487/18800	1.37273e-05	0.000653822	0.000532695	VDAC1/BAX/CD47/PMAIP1/CDC42EP1/DSTN/SPHK1/TPM1/CDC42/TCP1/SSBP1/CCT5/RALA/BRK1/CCT4/SURF4/ANAPC11/BNIP3/WDR1/ARPC2/SDCBP/ANXA1/RHOA/PLAUR/PFDN2/PPIF/RHOC/TMED9/PFN1/ANXA2/S100A10	31
GO:0042176	GO:0042176	regulation of protein catabolic process	27/516	395/18800	1.41468e-05	0.000666313	0.000542872	SERPINE2/NDFIP1/NFE2L2/RAD23B/PSMD2/BCAP31/PSMC4/PSMD14/PSMC3/SNX3/GPX1/HERPUD1/ADAM9/RAD23A/NUPR1/PSMC1/RBX1/PSME2/GIPC1/VCP/RAB7A/ODC1/SDCBP/CTSC/OAZ1/TIMP1/ANXA2	27
GO:0110053	GO:0110053	regulation of actin filament organization	21/516	270/18800	1.93659e-05	0.000882712	0.000719181	EPS8/SVIL/CD47/CDC42EP1/DSTN/TPM1/CDC42/BRK1/ARPC5L/ARPC1B/WDR1/ARF1/ARPC2/COTL1/RHOA/TACSTD2/TMSB4X/RHOC/PFN1/TMSB10/S100A10	21
GO:0006596	GO:0006596	polyamine biosynthetic process	5/516	14/18800	2.49094e-05	0.00105591	0.000860293	NNMT/ODC1/OAZ1/SMS/SAT1	5
GO:0098760	GO:0098760	response to interleukin-7	5/516	14/18800	2.49094e-05	0.00105591	0.000860293	RAD23B/PDIA3/STIP1/YBX1/GIPC1	5
GO:0098761	GO:0098761	cellular response to interleukin-7	5/516	14/18800	2.49094e-05	0.00105591	0.000860293	RAD23B/PDIA3/STIP1/YBX1/GIPC1	5
GO:0046685	GO:0046685	response to arsenic-containing substance	7/516	33/18800	2.58939e-05	0.00106567	0.000868248	CYP1A1/CYP1B1/VCP/GSTO1/PPIF/ATF4/HMOX1	7
GO:0071709	GO:0071709	membrane assembly	9/516	58/18800	2.65311e-05	0.0010814	0.000881058	CHMP2A/CHMP2B/REEP3/CAV2/CHMP5/NSFL1C/CHMP4B/ANXA2/S100A10	9
GO:0031468	GO:0031468	nuclear membrane reassembly	6/516	23/18800	2.81588e-05	0.00111443	0.000907974	CHMP2A/CHMP2B/REEP3/CHMP5/NSFL1C/CHMP4B	6
GO:1902410	GO:1902410	mitotic cytokinetic process	6/516	23/18800	2.81588e-05	0.00111443	0.000907974	CHMP2A/CHMP2B/CHMP5/CHMP4B/ARF1/RHOA	6
GO:0006690	GO:0006690	icosanoid metabolic process	13/516	121/18800	2.83932e-05	0.00111443	0.000907974	PTGES3/MGLL/CYP1A1/GSTP1/GPX1/FABP5/CYP1B1/MIF/ANXA1/AKR1B1/AKR1C2/AKR1C1/AKR1C3	13
GO:0031960	GO:0031960	response to corticosteroid	15/516	157/18800	2.87454e-05	0.00111791	0.000910802	CYBA/CLDN1/ADAM9/CYP1B1/EIF4E/DDIT4/FOSL1/UBE2L3/RAN/ANXA1/RHOA/ANXA3/FBXO32/ADM/AKR1C3	15
GO:0043462	GO:0043462	regulation of ATP-dependent activity	10/516	73/18800	2.92948e-05	0.00112892	0.000919773	DNAJB11/CHTOP/TPM1/SSBP1/ATP1B3/PLSCR1/C4orf3/PPIF/PFN1/LTF	10
GO:0019748	GO:0019748	secondary metabolic process	9/516	59/18800	3.0555e-05	0.00116687	0.000950697	NFE2L2/CYP1A1/ARL1/CYP1B1/GIPC1/AKR1B1/AKR1C2/AKR1C1/AKR1C3	9
GO:1903578	GO:1903578	regulation of ATP metabolic process	11/516	89/18800	3.16457e-05	0.00119203	0.000971198	COX7A2L/NUPR1/VCP/PGAM1/DDIT4/EIF6/COX7A2/RHOA/PPIF/TMSB4X/ENO1	11
GO:0051051	GO:0051051	negative regulation of transport	29/516	464/18800	3.62542e-05	0.0013289	0.00108271	VDAC1/INSIG1/CALM2/SERPINE2/NDFIP1/VAMP8/CD47/LGALS3/SNX3/PIM3/PEA15/DERL2/SRI/FABP5/UFM1/RAB7A/PLSCR1/SDCBP/C4orf3/GSTO1/APOD/ANXA1/TMBIM6/PPIF/ATF4/OAZ1/TXN/HMOX1/ANXA2	29
GO:0002082	GO:0002082	regulation of oxidative phosphorylation	6/516	24/18800	3.66788e-05	0.0013289	0.00108271	COX7A2L/NUPR1/VCP/COX7A2/RHOA/PPIF	6
GO:0008637	GO:0008637	apoptotic mitochondrial changes	12/516	107/18800	3.74166e-05	0.00134414	0.00109513	BAX/PMAIP1/VDAC2/GPX1/GHITM/BNIP3/PLAUR/PPIF/PRELID1/GCLM/SFN/SOD2	12
GO:0016050	GO:0016050	vesicle organization	22/516	306/18800	4.12655e-05	0.00146995	0.00119763	INSIG1/CHMP2A/SERPINE2/VAMP8/SPHK1/CHMP2B/VAPA/CAV2/CHMP5/SNX3/CORO1C/RAB11A/TMED2/CHMP4B/RAB7A/SDCBP/RAB1A/ANXA1/TMED9/SQSTM1/ANXA2/S100A10	22
GO:0010038	GO:0010038	response to metal ion	24/516	351/18800	4.19266e-05	0.00148106	0.00120668	CALM2/SOD1/ANXA11/NFE2L2/CYP1A1/PPP2CA/CLDN1/ADAM9/MT1X/EIF2S1/BNIP3/NQO1/PLSCR1/B2M/NDRG1/PPIF/ATF4/HSPA5/S100A16/HMOX1/AKR1C3/MT2A/SOD2/S100A8	24
GO:0044091	GO:0044091	membrane biogenesis	9/516	62/18800	4.58625e-05	0.00157697	0.00128482	CHMP2A/CHMP2B/REEP3/CAV2/CHMP5/NSFL1C/CHMP4B/ANXA2/S100A10	9
GO:1902903	GO:1902903	regulation of supramolecular fiber organization	25/516	376/18800	4.61297e-05	0.00157697	0.00128482	PFDN6/EPS8/SVIL/CD47/CDC42EP1/CIB1/DSTN/TPM1/CDC42/BRK1/GPX1/ARPC5L/ARPC1B/WDR1/ARF1/ARPC2/COTL1/RHOA/TACSTD2/PFDN2/TMSB4X/RHOC/PFN1/TMSB10/S100A10	25
GO:1902600	GO:1902600	proton transmembrane transport	13/516	133/18800	7.66587e-05	0.00242505	0.00197578	COX7A2L/CYC1/ATP6V1E1/ATP6V1G1/COX7B/UQCR10/UQCRFS1/ATP6V1B2/COX17/COX6A1/ATP6V0E1/PPIF/TMSB4X	13
GO:0032506	GO:0032506	cytokinetic process	7/516	39/18800	8.08539e-05	0.00252247	0.00205516	CHMP2A/ANXA11/CHMP2B/CHMP5/CHMP4B/ARF1/RHOA	7
GO:1905897	GO:1905897	regulation of response to endoplasmic reticulum stress	10/516	82/18800	8.09284e-05	0.00252247	0.00205516	BAX/NFE2L2/PMAIP1/BCAP31/HERPUD1/NUPR1/DNAJB9/TMBIM6/MANF/HSPA5	10
GO:0045109	GO:0045109	intermediate filament organization	9/516	68/18800	9.63161e-05	0.00289416	0.00235799	KRT14/KRT7/KRT6A/KRT16/KRT19/KRT23/KRT81/KRT6B/KRT17	9
GO:0006595	GO:0006595	polyamine metabolic process	5/516	18/18800	9.73274e-05	0.00289416	0.00235799	NNMT/ODC1/OAZ1/SMS/SAT1	5
GO:0050727	GO:0050727	regulation of inflammatory response	25/516	394/18800	9.76327e-05	0.00289416	0.00235799	SOD1/NDFIP1/VAMP8/CD47/NFKBIA/SPHK1/MGLL/ITGA2/PSMA1/GSTP1/CEBPB/TNIP1/GPX1/NUPR1/OSMR/CXCL17/CTSC/TNFAIP6/ANXA1/BIRC3/TMSB4X/LGALS1/SAA1/S100A9/S100A8	25
GO:0030638	GO:0030638	polyketide metabolic process	4/516	10/18800	0.000103272	0.00297801	0.00242631	AKR1B1/AKR1C2/AKR1C1/AKR1C3	4
GO:0030647	GO:0030647	aminoglycoside antibiotic metabolic process	4/516	10/18800	0.000103272	0.00297801	0.00242631	AKR1B1/AKR1C2/AKR1C1/AKR1C3	4
GO:0044598	GO:0044598	doxorubicin metabolic process	4/516	10/18800	0.000103272	0.00297801	0.00242631	AKR1B1/AKR1C2/AKR1C1/AKR1C3	4
GO:0090150	GO:0090150	establishment of protein localization to membrane	19/516	259/18800	0.000104473	0.00299232	0.00243796	BAX/ROMO1/SRP68/EMC3/CIB1/GORASP2/CD24/EMC6/SRP19/RAB10/TRAM1/RAB11A/CHMP4B/SEC61B/RAB7A/SDCBP/SSR3/HSPA5/SEC61G	19
GO:0031667	GO:0031667	response to nutrient levels	27/516	446/18800	0.000114015	0.00317118	0.00258369	SLC2A1/SOD1/NFE2L2/PMAIP1/CYP1A1/ITGA2/CYBA/GPX1/CD68/WDR45B/CYP1B1/CDKN1A/EIF2S1/DAD1/CYP24A1/BNIP3/NQO1/MAP1LC3B/UPP1/KYNU/ATF4/HSPA5/ADM/GCLM/HMOX1/AKR1C3/SOD2	27
GO:1903513	GO:1903513	endoplasmic reticulum to cytosol transport	6/516	29/18800	0.000115207	0.00317118	0.00258369	BCAP31/DERL2/HERPUD1/VCP/AUP1/SEC61B	6
GO:0008154	GO:0008154	actin polymerization or depolymerization	16/516	199/18800	0.000126699	0.00337785	0.00275207	ANG/EPS8/SVIL/CDC42EP1/DSTN/BRK1/ARPC5L/ARPC1B/WDR1/ARPC2/COTL1/CFL1/RHOA/TMSB4X/PFN1/TMSB10	16
GO:0051881	GO:0051881	regulation of mitochondrial membrane potential	9/516	71/18800	0.000135351	0.00351995	0.00286784	SOD1/BAX/PMAIP1/VCP/BNIP3/CLIC1/PRELID1/GCLM/SOD2	9
GO:0045103	GO:0045103	intermediate filament-based process	10/516	89/18800	0.000162135	0.00399588	0.0032556	SOD1/KRT14/KRT7/KRT6A/KRT16/KRT19/KRT23/KRT81/KRT6B/KRT17	10
GO:0021762	GO:0021762	substantia nigra development	7/516	44/18800	0.000178948	0.00433463	0.0035316	CALM2/CDC42/YWHAQ/ACTB/YWHAH/RHOA/HSPA5	7
GO:0034612	GO:0034612	response to tumor necrosis factor	18/516	249/18800	0.000189309	0.00455954	0.00371484	NFE2L2/CIB1/NFKBIA/SPHK1/ZFAND6/GSTP1/CYBA/CLDN1/ADAM9/CYP1B1/CCL20/CXCL16/EIF5A/BIRC3/TMSB4X/CHI3L1/CCL2/CXCL8	18
GO:0071384	GO:0071384	cellular response to corticosteroid stimulus	8/516	59/18800	0.000197644	0.0047334	0.00385649	CYP1B1/EIF4E/DDIT4/UBE2L3/RAN/ANXA1/FBXO32/AKR1C3	8
GO:0006766	GO:0006766	vitamin metabolic process	11/516	109/18800	0.000203304	0.00479398	0.00390585	SLC2A1/MTHFD2/CYP1A1/CYP27A1/NNMT/PDXK/MMADHC/CYP24A1/VNN1/GSTO1/AKR1C3	11
GO:0044788	GO:0044788	modulation by host of viral process	6/516	32/18800	0.000204965	0.00479398	0.00390585	PPIB/VAPA/PSMC3/CAV2/CFL1/LTF	6
GO:0032781	GO:0032781	positive regulation of ATP-dependent activity	7/516	45/18800	0.000206959	0.00479398	0.00390585	DNAJB11/CHTOP/TPM1/SSBP1/ATP1B3/PLSCR1/PFN1	7
GO:0071243	GO:0071243	cellular response to arsenic-containing substance	5/516	21/18800	0.000215928	0.00492108	0.0040094	VCP/GSTO1/PPIF/ATF4/HMOX1	5
GO:0006888	GO:0006888	endoplasmic reticulum to Golgi vesicle-mediated transport	12/516	129/18800	0.000229234	0.00517501	0.00421629	INSIG1/VAPA/BCAP31/TRAPPC3/TMED2/VCP/CNIH4/COPE/ARF4/RAB1A/KDELR2/TMED9	12
GO:0032970	GO:0032970	regulation of actin filament-based process	24/516	393/18800	0.00023755	0.00532791	0.00434086	EPS8/SVIL/CD47/CDC42EP1/DSTN/TPM1/CDC42/BRK1/SRI/ABL2/ARPC5L/ARHGDIA/ARPC1B/WDR1/ARF1/ARPC2/COTL1/RHOA/TACSTD2/TMSB4X/RHOC/PFN1/TMSB10/S100A10	24
GO:0002698	GO:0002698	negative regulation of immune effector process	11/516	112/18800	0.000258316	0.00570313	0.00464657	CD55/NDFIP1/CD47/LGALS3/HLA-B/HLA-A/CD59/ANXA1/TMBIM6/HMOX1/SERPINB4	11
GO:0071248	GO:0071248	cellular response to metal ion	15/516	191/18800	0.000263761	0.00579318	0.00471994	SOD1/NFE2L2/CYP1A1/CLDN1/MT1X/EIF2S1/BNIP3/NQO1/B2M/PPIF/ATF4/HSPA5/HMOX1/AKR1C3/MT2A	15
GO:0071216	GO:0071216	cellular response to biotic stimulus	18/516	256/18800	0.000266144	0.00581537	0.00473802	CD55/NFKBIA/GSTP1/CHMP5/CEBPB/TNIP1/ADAM9/MAP2K3/CD68/CXCL5/CAPN2/MIF/RHOA/HSPA5/LTF/CCL2/CXCL8/CXCL1	18
GO:0048145	GO:0048145	regulation of fibroblast proliferation	9/516	79/18800	0.000308224	0.00656564	0.00534929	BAX/SPHK1/GSTP1/NUPR1/CDKN1A/MIF/S100A6/FTH1/SOD2	9
GO:0005996	GO:0005996	monosaccharide metabolic process	18/516	261/18800	0.000336485	0.0070264	0.00572469	SLC2A1/PFKP/PMAIP1/NNMT/FABP5/ARPP19/PHLDA2/SERP1/GAPDH/GSTO1/APOD/FAM3C/AKR1B1/ATF4/PGK1/TPI1/ENO1/ALDOA	18
GO:0032984	GO:0032984	protein-containing complex disassembly	17/516	239/18800	0.000341801	0.00710242	0.00578663	CHMP2A/EPS8/SVIL/VAMP8/CIB1/DSTN/CHMP2B/CHMP5/VCP/BNIP3/CHMP4B/WDR1/DDIT4/MAP1LC3B/EIF5A/CFL1/HMGA1	17
GO:0048857	GO:0048857	neural nucleus development	8/516	64/18800	0.000350006	0.00723744	0.00589663	CALM2/CDC42/YWHAQ/ALDH1A3/ACTB/YWHAH/RHOA/HSPA5	8
GO:0048144	GO:0048144	fibroblast proliferation	9/516	81/18800	0.000372277	0.00762358	0.00621124	BAX/SPHK1/GSTP1/NUPR1/CDKN1A/MIF/S100A6/FTH1/SOD2	9
GO:0006720	GO:0006720	isoprenoid metabolic process	11/516	117/18800	0.000377806	0.00769961	0.00627318	CYP1A1/DPM1/FDFT1/FDPS/CYP1B1/DHRS7/ALDH1A3/NPC2/AKR1B1/AKR1C1/AKR1C3	11
GO:0006749	GO:0006749	glutathione metabolic process	8/516	65/18800	0.000389699	0.00790399	0.0064397	SOD1/NFE2L2/GSTP1/GPX1/GSTO1/CLIC1/GCLM/SOD2	8
GO:0010631	GO:0010631	epithelial cell migration	22/516	358/18800	0.000391908	0.00791094	0.00644536	NFE2L2/CIB1/ITGA2/GPX1/ADAM9/MAP2K3/CYP1B1/CORO1C/GIPC1/RAB11A/RTN4/GADD45A/ANXA1/RHOA/TACSTD2/ANXA3/TMSB4X/KRT16/PFN1/HSPB1/HMOX1/S100A2	22
GO:0120254	GO:0120254	olefinic compound metabolic process	13/516	157/18800	0.000401882	0.00807382	0.00657807	PTGES3/MGLL/CYP1A1/GSTP1/GPX1/CYP1B1/DHRS7/ALDH1A3/AKR1B1/AKR1C2/ADM/AKR1C1/AKR1C3	13
GO:0006081	GO:0006081	cellular aldehyde metabolic process	8/516	66/18800	0.000432976	0.00865748	0.0070536	PDXK/CYP1B1/ALDH1A3/TKT/TALDO1/TPI1/AKR1C1/AKR1C3	8
GO:0090132	GO:0090132	epithelium migration	22/516	361/18800	0.000438943	0.00873558	0.00711723	NFE2L2/CIB1/ITGA2/GPX1/ADAM9/MAP2K3/CYP1B1/CORO1C/GIPC1/RAB11A/RTN4/GADD45A/ANXA1/RHOA/TACSTD2/ANXA3/TMSB4X/KRT16/PFN1/HSPB1/HMOX1/S100A2	22
GO:0050792	GO:0050792	regulation of viral process	13/516	159/18800	0.000453879	0.00889168	0.00724441	IFITM2/SNX3/TNIP1/RAD23A/ISG20/DYNLT1/RAB7A/PLSCR1/IFITM3/SLPI/LGALS1/LTF/CXCL8	13
GO:0031639	GO:0031639	plasminogen activation	5/516	25/18800	0.000514931	0.0097873	0.00797411	SERPINE2/PGK1/ENO1/ANXA2/S100A10	5
GO:0030307	GO:0030307	positive regulation of cell growth	13/516	163/18800	0.000575137	0.0107401	0.0087504	CIB1/SPHK1/CDC42/CYBA/DERL2/RAB11A/CXCL16/SDCBP/RHOA/SFN/KRT17/S100A9/S100A8	13
GO:0019693	GO:0019693	ribose phosphate metabolic process	23/516	394/18800	0.000596853	0.0110421	0.00899642	PFKP/ACOT9/NME1/GUK1/AK1/AK2/NUPR1/VCP/PGAM1/DDIT4/GAPDH/UPP1/RAN/EIF6/TKT/RHOA/TMSB4X/PGK1/TPI1/ENO1/ALDOA/PKM/LDHA	23
GO:0010755	GO:0010755	regulation of plasminogen activation	4/516	15/18800	0.000601726	0.0110421	0.00899642	SERPINE2/ENO1/ANXA2/S100A10	4
GO:1904874	GO:1904874	positive regulation of telomerase RNA localization to Cajal body	4/516	15/18800	0.000601726	0.0110421	0.00899642	TCP1/CCT5/CCT4/NOP10	4
GO:0071356	GO:0071356	cellular response to tumor necrosis factor	16/516	229/18800	0.000614675	0.0112311	0.0091504	NFE2L2/CIB1/NFKBIA/SPHK1/ZFAND6/GSTP1/CYBA/CLDN1/CYP1B1/CCL20/EIF5A/BIRC3/TMSB4X/CHI3L1/CCL2/CXCL8	16
GO:1901998	GO:1901998	toxin transport	6/516	39/18800	0.000627328	0.0113643	0.00925894	TCP1/CCT5/CCT4/BNIP3/COPZ1/HSPA5	6
GO:1901216	GO:1901216	positive regulation of neuron death	9/516	87/18800	0.000633256	0.0113745	0.00926723	BAX/CDC42/NUPR1/EIF2S1/NQO1/DDIT4/CAPN2/RHOA/ATF4	9
GO:1903202	GO:1903202	negative regulation of oxidative stress-induced cell death	7/516	54/18800	0.000653118	0.0116817	0.00951757	NFE2L2/GPX1/VNN1/ATF4/TXN/HSPB1/SOD2	7
GO:0007029	GO:0007029	endoplasmic reticulum organization	9/516	88/18800	0.000688599	0.0122133	0.00995064	EMC3/REEP3/REEP5/EMC6/CAV2/RAB10/TRAM1/TMED2/RTN4	9
GO:0030216	GO:0030216	keratinocyte differentiation	13/516	167/18800	0.000722702	0.0127647	0.0103999	CSTA/KRT10/ADAM9/KRT7/KRT6A/ANXA1/KRT16/S100A7/SFN/AKR1C3/KRT81/KRT6B/KRT17	13
GO:0097352	GO:0097352	autophagosome maturation	7/516	55/18800	0.000730946	0.0128568	0.0104749	CHMP2A/VAMP8/CHMP2B/CHMP5/VCP/CHMP4B/MAP1LC3B	7
GO:0017014	GO:0017014	protein nitrosylation	4/516	16/18800	0.000784993	0.0135268	0.0110208	GAPDH/TXN/S100A9/S100A8	4
GO:0018119	GO:0018119	peptidyl-cysteine S-nitrosylation	4/516	16/18800	0.000784993	0.0135268	0.0110208	GAPDH/TXN/S100A9/S100A8	4
GO:0042448	GO:0042448	progesterone metabolic process	4/516	16/18800	0.000784993	0.0135268	0.0110208	AKR1C2/ADM/AKR1C1/AKR1C3	4
GO:0070997	GO:0070997	neuron death	21/516	353/18800	0.000800828	0.0136883	0.0111524	SOD1/BAX/CDC42/CEBPB/GPX1/NUPR1/PSMC1/EIF2S1/BNIP3/CHMP4B/NQO1/DDIT4/GAPDH/CAPN2/RHOA/ATF4/HSPA5/GCLM/HMOX1/CCL2/SOD2	21
GO:0010959	GO:0010959	regulation of metal ion transport	23/516	403/18800	0.00081116	0.0137251	0.0111824	VDAC1/CALM2/SERPINE2/BAX/LGALS3/CYBA/SRI/FXYD3/BEST1/FKBP1A/ATP1B3/B2M/C4orf3/GSTO1/FXYD5/PRSS8/YWHAH/TMBIM6/CD63/RHOA/GLRX/ATF4/CCL2	23
GO:0022604	GO:0022604	regulation of cell morphogenesis	19/516	305/18800	0.000813425	0.0137251	0.0111824	EPS8/CDC42EP1/CIB1/TPM1/CDC42/CORO1C/MYL12B/WDR1/ARPC2/CFL1/OLFM4/CD44/ANXA1/RHOA/TACSTD2/RHOC/ALDOA/S100A10/CCL2	19
GO:0034446	GO:0034446	substrate adhesion-dependent cell spreading	10/516	109/18800	0.000835413	0.0139973	0.0114042	CIB1/CDC42/CORO1C/ARPC2/OLFM4/RAB1A/RHOA/TACSTD2/LAMB3/S100A10	10
GO:0048662	GO:0048662	negative regulation of smooth muscle cell proliferation	8/516	73/18800	0.000857406	0.0143092	0.0116583	ANG/TPM1/CDKN1A/APOD/RHOA/IGFBP3/HMOX1/SOD2	8
GO:0071496	GO:0071496	cellular response to external stimulus	19/516	309/18800	0.000949459	0.0154433	0.0125823	SLC2A1/NFE2L2/PMAIP1/ITGA2/CYBA/CD68/WDR45B/CDKN1A/EIF2S1/CYP24A1/BNIP3/MAP1LC3B/FOSL1/GADD45A/UPP1/ATF4/HSPA5/HMOX1/AKR1C3	19
GO:1902850	GO:1902850	microtubule cytoskeleton organization involved in mitosis	12/516	151/18800	0.000954924	0.0154501	0.0125878	CHMP2A/CHMP2B/SBDS/NUDC/CHMP5/DYNLT1/NSFL1C/RAB11A/VCP/CHMP4B/RAN/RHOA	12
GO:0009404	GO:0009404	toxin metabolic process	4/516	17/18800	0.0010044	0.0159414	0.0129881	NFE2L2/CYP1A1/ARL1/CYP1B1	4
GO:0016114	GO:0016114	terpenoid biosynthetic process	4/516	17/18800	0.0010044	0.0159414	0.0129881	CYP1A1/FDPS/ALDH1A3/AKR1C3	4
GO:0019885	GO:0019885	antigen processing and presentation of endogenous peptide antigen via MHC class I	4/516	17/18800	0.0010044	0.0159414	0.0129881	HLA-C/HLA-B/HLA-A/B2M	4
GO:1900024	GO:1900024	regulation of substrate adhesion-dependent cell spreading	7/516	58/18800	0.00100921	0.0159414	0.0129881	CIB1/CDC42/CORO1C/ARPC2/OLFM4/TACSTD2/S100A10	7
GO:0016052	GO:0016052	carbohydrate catabolic process	12/516	152/18800	0.00101162	0.0159414	0.0129881	PFKP/NUPR1/PGAM1/DDIT4/GAPDH/EIF6/PGK1/TPI1/ENO1/ALDOA/PKM/LDHA	12
GO:0002685	GO:0002685	regulation of leukocyte migration	15/516	218/18800	0.00105091	0.0163873	0.0133514	CD47/LGALS3/ITGA2/CCL20/MIF/CXCL17/APOD/TNFAIP6/ANXA1/RHOA/S100A7/S100A14/HMOX1/CCL2/CXCL8	15
GO:0002474	GO:0002474	antigen processing and presentation of peptide antigen via MHC class I	5/516	29/18800	0.00105151	0.0163873	0.0133514	HLA-C/PDIA3/HLA-B/HLA-A/B2M	5
GO:0010634	GO:0010634	positive regulation of epithelial cell migration	13/516	174/18800	0.00105757	0.0164012	0.0133627	NFE2L2/CIB1/ITGA2/ADAM9/MAP2K3/RAB11A/RTN4/ANXA1/ANXA3/TMSB4X/PFN1/HSPB1/HMOX1	13
GO:0051402	GO:0051402	neuron apoptotic process	16/516	241/18800	0.00106014	0.0164012	0.0133627	SOD1/BAX/CDC42/CEBPB/GPX1/NUPR1/BNIP3/NQO1/GAPDH/RHOA/ATF4/HSPA5/GCLM/HMOX1/CCL2/SOD2	16
GO:0070979	GO:0070979	protein K11-linked ubiquitination	5/516	30/18800	0.00123367	0.0183311	0.0149351	CDC26/UBE2A/ANAPC11/UBE2L3/UBE2D3	5
GO:0050665	GO:0050665	hydrogen peroxide biosynthetic process	4/516	18/18800	0.00126357	0.0185338	0.0151002	SOD1/CYP1A1/CYBA/SOD2	4
GO:0006959	GO:0006959	humoral immune response	19/516	317/18800	0.00128078	0.0187215	0.0152532	ROMO1/ANG/CD55/CFB/CXCL5/HLA-A/GAPDH/CD59/KRT6A/SLPI/DEFB1/S100A7/LTF/CCL2/CXCL8/WFDC2/CXCL1/S100A9/PI3	19
GO:0009615	GO:0009615	response to virus	22/516	392/18800	0.00129556	0.0188724	0.0153761	BAX/VAMP8/PMAIP1/CYP1A1/CCT5/IFITM2/ISG20/BNIP3/LAMTOR5/AUP1/ARF1/ODC1/DDIT4/PLSCR1/EIF5A/CFL1/FOSL1/NPC2/BIRC3/IFITM3/ENO1/HSPB1	22
GO:0032233	GO:0032233	positive regulation of actin filament bundle assembly	7/516	61/18800	0.00136467	0.0196096	0.0159767	CD47/TPM1/CDC42/RHOA/RHOC/PFN1/S100A10	7
GO:0016241	GO:0016241	regulation of macroautophagy	12/516	158/18800	0.00141368	0.0202452	0.0164946	VDAC1/ATP6V1E1/ATP6V1G1/NUPR1/BNIP3/ATP6V1B2/CHMP4B/GAPDH/ATP6V0E1/RHEB/ATP6V0B/HMOX1	12
GO:0042574	GO:0042574	retinal metabolic process	4/516	19/18800	0.00156609	0.0216242	0.0176181	CYP1B1/ALDH1A3/AKR1C1/AKR1C3	4
GO:0090672	GO:0090672	telomerase RNA localization	4/516	19/18800	0.00156609	0.0216242	0.0176181	TCP1/CCT5/CCT4/NOP10	4
GO:0090685	GO:0090685	RNA localization to nucleus	4/516	19/18800	0.00156609	0.0216242	0.0176181	TCP1/CCT5/CCT4/NOP10	4
GO:1902774	GO:1902774	late endosome to lysosome transport	4/516	19/18800	0.00156609	0.0216242	0.0176181	CHMP2A/CHMP2B/CHMP5/CHMP4B	4
GO:0001516	GO:0001516	prostaglandin biosynthetic process	5/516	32/18800	0.0016665	0.0223316	0.0181945	PTGES3/FABP5/MIF/ANXA1/AKR1C3	5
GO:0032509	GO:0032509	endosome transport via multivesicular body sorting pathway	5/516	32/18800	0.0016665	0.0223316	0.0181945	CHMP2A/CHMP2B/CHMP5/VCP/CHMP4B	5
GO:0046457	GO:0046457	prostanoid biosynthetic process	5/516	32/18800	0.0016665	0.0223316	0.0181945	PTGES3/FABP5/MIF/ANXA1/AKR1C3	5
GO:0045766	GO:0045766	positive regulation of angiogenesis	13/516	183/18800	0.00167	0.0223316	0.0181945	NFE2L2/SPHK1/CYP1B1/BTG1/ANGPTL4/ANXA3/CHI3L1/MYDGF/PKM/ADM/HSPB1/HMOX1/CXCL8	13
GO:1904018	GO:1904018	positive regulation of vasculature development	13/516	183/18800	0.00167	0.0223316	0.0181945	NFE2L2/SPHK1/CYP1B1/BTG1/ANGPTL4/ANXA3/CHI3L1/MYDGF/PKM/ADM/HSPB1/HMOX1/CXCL8	13
GO:0034341	GO:0034341	response to interferon-gamma	11/516	140/18800	0.00168262	0.0224296	0.0182743	CD47/CDC42/IFITM2/CLDN1/CCL20/CXCL16/ACTR3/GAPDH/KYNU/IFITM3/CCL2	11
GO:0010660	GO:0010660	regulation of muscle cell apoptotic process	8/516	81/18800	0.00169586	0.0225353	0.0183604	NFE2L2/LYPD3/NUPR1/BNIP3/CAPN2/ATF4/HMOX1/SOD2	8
GO:0043618	GO:0043618	regulation of transcription from RNA polymerase II promoter in response to stress	6/516	47/18800	0.00171615	0.0227336	0.018522	NFE2L2/CEBPB/TMBIM6/ATF4/HSPA5/HMOX1	6
GO:0001906	GO:0001906	cell killing	13/516	185/18800	0.00183988	0.0240867	0.0196244	ROMO1/CD55/CEBPG/HLA-B/TUBB/HLA-A/B2M/GAPDH/CD59/CTSC/PRDX1/LTF/SERPINB4	13
GO:1902882	GO:1902882	regulation of response to oxidative stress	9/516	101/18800	0.00184103	0.0240867	0.0196244	SOD1/NFE2L2/GPX1/VNN1/FBLN5/ATF4/TXN/HSPB1/SOD2	9
GO:0071826	GO:0071826	ribonucleoprotein complex subunit organization	14/516	208/18800	0.00187483	0.0244535	0.0199233	SNRPD2/PTGES3/SNRPD1/EIF4H/SNRPB/SNRPE/VCP/STRAP/EIF2S2/SNU13/EIF5/SNRPG/EIF6/RPS27L	14
GO:0010523	GO:0010523	negative regulation of calcium ion transport into cytosol	4/516	20/18800	0.00191554	0.024756	0.0201697	CALM2/SRI/GSTO1/TMBIM6	4
GO:1990182	GO:1990182	exosomal secretion	4/516	20/18800	0.00191554	0.024756	0.0201697	CHMP2A/RAB11A/RAB7A/SDCBP	4
GO:0008544	GO:0008544	epidermis development	20/516	355/18800	0.00201967	0.0259892	0.0211745	SOD1/CSTA/KRT14/KRT10/YBX1/ADAM9/FABP5/CST6/KRT7/EMP1/KRT6A/ANXA1/KRT16/LAMB3/S100A7/SFN/AKR1C3/KRT81/KRT6B/KRT17	20
GO:0002138	GO:0002138	retinoic acid biosynthetic process	3/516	10/18800	0.00213592	0.026867	0.0218896	CYP1A1/ALDH1A3/AKR1C3	3
GO:1904851	GO:1904851	positive regulation of establishment of protein localization to telomere	3/516	10/18800	0.00213592	0.026867	0.0218896	TCP1/CCT5/CCT4	3
GO:0071453	GO:0071453	cellular response to oxygen levels	12/516	166/18800	0.00214675	0.0268699	0.021892	NFE2L2/PMAIP1/ATP6V1G1/BNIP3/CHCHD2/TMBIM6/NDRG1/ERO1A/ATF4/PGK1/ENO1/HMOX1	12
GO:0010657	GO:0010657	muscle cell apoptotic process	8/516	85/18800	0.00230741	0.0284335	0.0231659	NFE2L2/LYPD3/NUPR1/BNIP3/CAPN2/ATF4/HMOX1/SOD2	8
GO:0097734	GO:0097734	extracellular exosome biogenesis	4/516	21/18800	0.00231544	0.0284498	0.0231792	CHMP2A/RAB11A/RAB7A/SDCBP	4
GO:0031669	GO:0031669	cellular response to nutrient levels	14/516	213/18800	0.00233553	0.0285431	0.0232552	SLC2A1/NFE2L2/PMAIP1/CD68/WDR45B/CDKN1A/EIF2S1/CYP24A1/MAP1LC3B/UPP1/ATF4/HSPA5/HMOX1/AKR1C3	14
GO:0009410	GO:0009410	response to xenobiotic stimulus	22/516	411/18800	0.00233873	0.0285431	0.0232552	SOD1/SRP68/NFE2L2/CYP1A1/ITGA2/GSTP1/CYBA/NNMT/GUK1/GPX1/CYP1B1/CBR3/DAD1/NQO1/FOSL1/GSTO1/RHOA/HSPA5/GCLM/AKR1C1/HMOX1/SOD2	22
GO:0000387	GO:0000387	spliceosomal snRNP assembly	6/516	50/18800	0.00237017	0.0285431	0.0232552	SNRPD2/SNRPD1/SNRPB/SNRPE/STRAP/SNRPG	6
GO:0042149	GO:0042149	cellular response to glucose starvation	6/516	50/18800	0.00237017	0.0285431	0.0232552	SLC2A1/NFE2L2/PMAIP1/UPP1/ATF4/HSPA5	6
GO:0120034	GO:0120034	positive regulation of plasma membrane bounded cell projection assembly	9/516	106/18800	0.00256784	0.030576	0.0249115	EPS8/MIEN1/CDC42EP1/CDC42/RALA/BRK1/ARPC2/ACTR3/PFN1	9
GO:0007080	GO:0007080	mitotic metaphase plate congression	6/516	51/18800	0.0026251	0.0309105	0.025184	CHMP2A/CHMP2B/NUDC/CHMP5/RAB11A/CHMP4B	6
GO:0042572	GO:0042572	retinol metabolic process	6/516	51/18800	0.0026251	0.0309105	0.025184	CYP1A1/CYP1B1/DHRS7/ALDH1A3/AKR1B1/AKR1C3	6
GO:1901673	GO:1901673	regulation of mitotic spindle assembly	4/516	22/18800	0.00276928	0.0321616	0.0262034	CHMP2A/CHMP2B/CHMP5/CHMP4B	4
GO:1902644	GO:1902644	tertiary alcohol metabolic process	4/516	22/18800	0.00276928	0.0321616	0.0262034	AKR1B1/AKR1C2/AKR1C1/AKR1C3	4
GO:1902745	GO:1902745	positive regulation of lamellipodium organization	5/516	36/18800	0.00285154	0.0321823	0.0262202	CDC42/BRK1/CORO1C/ARPC2/ACTR3	5
GO:0042167	GO:0042167	heme catabolic process	3/516	11/18800	0.00287735	0.0321823	0.0262202	HMOX2/BLVRB/HMOX1	3
GO:0046149	GO:0046149	pigment catabolic process	3/516	11/18800	0.00287735	0.0321823	0.0262202	HMOX2/BLVRB/HMOX1	3
GO:1904869	GO:1904869	regulation of protein localization to Cajal body	3/516	11/18800	0.00287735	0.0321823	0.0262202	TCP1/CCT5/CCT4	3
GO:1904871	GO:1904871	positive regulation of protein localization to Cajal body	3/516	11/18800	0.00287735	0.0321823	0.0262202	TCP1/CCT5/CCT4	3
GO:0043525	GO:0043525	positive regulation of neuron apoptotic process	6/516	52/18800	0.00290004	0.0323507	0.0263574	BAX/CDC42/NUPR1/NQO1/RHOA/ATF4	6
GO:0060191	GO:0060191	regulation of lipase activity	8/516	90/18800	0.00330116	0.0355168	0.028937	ANG/ARL1/ABL2/ARF4/ANGPTL4/ANXA1/RHOA/RHOC	8
GO:0022618	GO:0022618	ribonucleoprotein complex assembly	13/516	200/18800	0.00362347	0.03847	0.031343	SNRPD2/PTGES3/SNRPD1/EIF4H/SNRPB/SNRPE/STRAP/EIF2S2/SNU13/EIF5/SNRPG/EIF6/RPS27L	13
GO:0071985	GO:0071985	multivesicular body sorting pathway	5/516	38/18800	0.0036301	0.03847	0.031343	CHMP2A/CHMP2B/CHMP5/VCP/CHMP4B	5
GO:0033157	GO:0033157	regulation of intracellular protein transport	14/516	224/18800	0.00368256	0.0388624	0.0316627	INSIG1/CIB1/CDC42/BCAP31/DERL2/UBL5/UFM1/UBE2L3/APOD/RAN/OAZ1/UBE2D3/TXN/SFN	14
GO:0010269	GO:0010269	response to selenium ion	3/516	12/18800	0.0037588	0.0388624	0.0316627	MIEN1/GPX1/SOD2	3
GO:0043248	GO:0043248	proteasome assembly	3/516	12/18800	0.0037588	0.0388624	0.0316627	PSMD11/ADRM1/POMP	3
GO:1903405	GO:1903405	protein localization to nuclear body	3/516	12/18800	0.0037588	0.0388624	0.0316627	TCP1/CCT5/CCT4	3
GO:1904867	GO:1904867	protein localization to Cajal body	3/516	12/18800	0.0037588	0.0388624	0.0316627	TCP1/CCT5/CCT4	3
GO:0001778	GO:0001778	plasma membrane repair	4/516	24/18800	0.00385227	0.0393724	0.0320783	CHMP2A/CHMP2B/CHMP5/CHMP4B	4
GO:0001824	GO:0001824	blastocyst development	9/516	113/18800	0.00394815	0.0401348	0.0326994	TTLL4/SBDS/PSMC4/SF3B6/UBE2A/DAD1/RTN4/CAPN2/TM4SF1	9
GO:0002526	GO:0002526	acute inflammatory response	9/516	113/18800	0.00394815	0.0401348	0.0326994	GSTP1/CEBPB/NUPR1/OSMR/VNN1/PLSCR1/SAA1/SAA2/S100A8	9
GO:0051656	GO:0051656	establishment of organelle localization	21/516	404/18800	0.00408197	0.0411987	0.0335663	CHMP2A/VAMP8/CHMP2B/CDC42/NUDC/CHMP5/DYNLT1/NSFL1C/RAB11A/TMED2/CHMP4B/HSBP1/RAB7A/ACTR3/SDCBP/CFL1/RAB1A/RAN/EIF6/TMED9/HMOX1	21
GO:0010332	GO:0010332	response to gamma radiation	6/516	56/18800	0.00421921	0.0421822	0.0343675	BAX/CYBA/GPX1/CDKN1A/HSPA5/SOD2	6
GO:0032469	GO:0032469	endoplasmic reticulum calcium ion homeostasis	4/516	25/18800	0.00448795	0.0446582	0.0363849	BAX/BCAP31/HERPUD1/TMBIM6	4
GO:0006839	GO:0006839	mitochondrial transport	12/516	182/18800	0.00454308	0.0450674	0.0367182	BAX/ROMO1/PMAIP1/BCAP31/VDAC2/GRPEL1/UBL5/BNIP3/TIMM17A/UBE2L3/PPIF/UBE2D3	12
GO:0050878	GO:0050878	regulation of body fluid levels	20/516	382/18800	0.00462302	0.0455743	0.0371312	SERPINE2/VAMP8/NFE2L2/NME1/ITGA2/CYBA/CLDN1/PLSCR1/CD59/MYL12A/ACTB/PLAUR/AKR1B1/CLIC1/KRT16/ANXA5/ADM/HSPB1/SFN/SAA1	20
GO:0035437	GO:0035437	maintenance of protein localization in endoplasmic reticulum	3/516	13/18800	0.00478767	0.0461248	0.0375798	INSIG1/KDELR2/HSPA5	3
GO:0060670	GO:0060670	branching involved in labyrinthine layer morphogenesis	3/516	13/18800	0.00478767	0.0461248	0.0375798	SPINT1/TMED2/ADM	3
GO:0070486	GO:0070486	leukocyte aggregation	3/516	13/18800	0.00478767	0.0461248	0.0375798	CD44/S100A9/S100A8	3
GO:0099010	GO:0099010	modification of postsynaptic structure	3/516	13/18800	0.00478767	0.0461248	0.0375798	CDC42/RHOA/PFN1	3
GO:0045927	GO:0045927	positive regulation of growth	15/516	256/18800	0.00491599	0.0472537	0.0384995	CIB1/PPIB/SPHK1/CDC42/CYBA/DERL2/RAB11A/CXCL16/SDCBP/SERP1/RHOA/SFN/KRT17/S100A9/S100A8	15
GO:0007339	GO:0007339	binding of sperm to zona pellucida	5/516	41/18800	0.00506767	0.0481656	0.0392425	TCP1/CCT5/VDAC2/CCT4/ALDOA	5
GO:0033598	GO:0033598	mammary gland epithelial cell proliferation	4/516	26/18800	0.00519062	0.0483583	0.0393994	BAX/CEBPB/GPX1/RTN4	4
GO:1904385	GO:1904385	cellular response to angiotensin	4/516	26/18800	0.00519062	0.0483583	0.0393994	NFE2L2/CYBA/CA2/AGTRAP	4

## Sheet: BC down
	ID	Description	GeneRatio	BgRatio	pvalue	p.adjust	qvalue	geneID	Count
GO:0046034	GO:0046034	ATP metabolic process	38/465	273/18800	4.68217e-18	1.81059e-14	1.58947e-14	SHMT2/COX5B/PFKP/NDUFS8/UQCRC1/NDUFB10/ARL2/CHCHD2/DGUOK/NDUFB1/ENO1/UQCR10/UQCC2/NDUFS6/NUPR1/COX5A/CYC1/CYCS/TSPO/AK1/UQCRH/NDUFS5/NDUFA6/COX7C/UQCRQ/PGAM1/NDUFB8/AK2/COX6A1/COX7A2/PGK1/ALDOA/DDIT4/PKM/TMSB4X/TPI1/GAPDH/LDHA	38
GO:0002181	GO:0002181	cytoplasmic translation	27/465	146/18800	2.52509e-16	4.88227e-13	4.28602e-13	RPL23/YBX3/RPS27/RPS12/UBA52/RPL36A/PABPC1/RPS26/RPL13A/RPS25/RPL27/RPL4/RPS16/RPL7/RPL21/RPL38/RPL35/RPS29/RPSA/RPL18A/RPL27A/RPS20/YBX1/RPLP2/PKM/RPL31/RPS17	27
GO:0006091	GO:0006091	generation of precursor metabolites and energy	46/465	494/18800	1.01417e-14	1.30726e-11	1.14761e-11	SHMT2/SDHB/COX5B/PFKP/NDUFS8/UQCRC1/CYBA/UQCR11/NDUFB10/ARL2/CHCHD2/DGUOK/NDUFB1/ENO1/UQCR10/UQCC2/NDUFS6/NUPR1/COX8A/CISD1/COX5A/CYC1/CYCS/UQCRH/NDUFS5/NDUFA6/TKT/BNIP3/COX7C/UQCRQ/PGAM1/NDUFB8/COX17/COX6A1/COX7A2/PRELID1/PHLDA2/AKR1B1/PGK1/ALDOA/DDIT4/PKM/TPI1/GAPDH/LDHA/SOD2	46
GO:0006119	GO:0006119	oxidative phosphorylation	23/465	139/18800	5.02715e-13	4.86e-10	4.26646e-10	SHMT2/COX5B/NDUFS8/UQCRC1/NDUFB10/CHCHD2/DGUOK/NDUFB1/UQCR10/UQCC2/NDUFS6/NUPR1/COX5A/CYC1/CYCS/UQCRH/NDUFS5/NDUFA6/COX7C/UQCRQ/NDUFB8/COX6A1/COX7A2	23
GO:0055076	GO:0055076	transition metal ion homeostasis	19/465	139/18800	1.58088e-09	4.70251e-07	4.12821e-07	SLC25A37/SLC39A14/MT1F/MT1A/SRI/MT1G/GLRX3/ATOX1/S100A8/MT1X/LCN2/B2M/MT1E/HMOX1/S100A9/FTL/MT2A/FTH1/SOD2	19
GO:0052548	GO:0052548	regulation of endopeptidase activity	34/465	426/18800	2.12133e-09	5.85943e-07	5.14384e-07	TMED10/OVOS2/GPX1/PSENEN/EFNA1/SERPINE1/PERP/ADRM1/F3/BAX/BIRC3/PRDX5/HSPE1/CYCS/S100A8/VEGFA/LAMTOR5/PSME2/SLPI/PTTG1/PI3/PSMA3/SERPINA1/PLAUR/PRELID1/CD44/RARRES1/S100A9/ANXA2/GAPDH/CSTB/SFN/WFDC2/TIMP1	34
GO:0098754	GO:0098754	detoxification	19/465	150/18800	5.77368e-09	1.39543e-06	1.22501e-06	GPX1/MT1F/MT1A/MT1G/PRDX5/PRDX4/MT1X/GPX4/NQO1/TXNDC17/PRDX1/GSTP1/GSTO1/MT1E/TXN/S100A9/MGST1/MT2A/SOD2	19
GO:0046916	GO:0046916	cellular transition metal ion homeostasis	16/465	115/18800	2.40507e-08	5.47084e-06	4.8027e-06	SLC39A14/MT1F/MT1A/SRI/MT1G/GLRX3/ATOX1/S100A8/MT1X/LCN2/MT1E/HMOX1/S100A9/FTL/MT2A/FTH1	16
GO:0046031	GO:0046031	ADP metabolic process	14/465	90/18800	4.28777e-08	9.21156e-06	8.08658e-06	PFKP/ARL2/ENO1/NUPR1/AK1/PGAM1/AK2/PGK1/ALDOA/DDIT4/PKM/TPI1/GAPDH/LDHA	14
GO:0022613	GO:0022613	ribonucleoprotein complex biogenesis	32/465	448/18800	8.73452e-08	1.68882e-05	1.48257e-05	SNRPC/RPS27/NOP16/TAF9/METTL5/EBNA1BP2/C1QBP/RPL13A/RPS25/SNRPF/PIN4/SNRPB/IMP4/RPL27/MRPS7/NPM3/RPS16/RPL7/NHP2/RPL38/SNU13/SNRPD2/RPL35/SNRPD1/RPSA/SNRPE/SNRPG/LSM4/TRMT112/NOP10/RAN/RPS17	32
GO:0006165	GO:0006165	nucleoside diphosphate phosphorylation	14/465	99/18800	1.47166e-07	2.70996e-05	2.37901e-05	PFKP/ARL2/ENO1/NME1/NUPR1/AK1/PGAM1/PGK1/ALDOA/DDIT4/PKM/TPI1/GAPDH/LDHA	14
GO:0046939	GO:0046939	nucleotide phosphorylation	14/465	100/18800	1.67311e-07	2.94087e-05	2.58171e-05	PFKP/ARL2/ENO1/NME1/NUPR1/AK1/PGAM1/PGK1/ALDOA/DDIT4/PKM/TPI1/GAPDH/LDHA	14
GO:1902600	GO:1902600	proton transmembrane transport	16/465	133/18800	1.91218e-07	3.21496e-05	2.82232e-05	ATP6V0E1/COX5B/UQCRC1/COX6B1/ATP1A1/UQCR10/SLC25A5/ATP6V1F/COX8A/COX5A/COX7B/CYC1/UQCRH/COX17/COX6A1/TMSB4X	16
GO:0097501	GO:0097501	stress response to metal ion	7/465	19/18800	2.10876e-07	3.39774e-05	2.98279e-05	MT1F/MT1A/MT1G/HSPA5/MT1X/MT1E/MT2A	7
GO:0051346	GO:0051346	negative regulation of hydrolase activity	27/465	371/18800	6.30074e-07	8.12166e-05	7.12979e-05	TMED10/SLC39A14/OVOS2/GPX1/PPP1R11/SERPINE1/ARL2/BIRC3/PRDX5/LGALS3/VEGFA/CTSB/LAMTOR5/SLPI/PTTG1/PI3/SERPINA1/PLAUR/CD44/RARRES1/ANXA2/GAPDH/CSTB/ANGPTL4/SFN/WFDC2/TIMP1	27
GO:0010466	GO:0010466	negative regulation of peptidase activity	22/465	262/18800	6.57565e-07	8.13576e-05	7.14217e-05	TMED10/OVOS2/GPX1/SERPINE1/BIRC3/PRDX5/VEGFA/CTSB/LAMTOR5/SLPI/PTTG1/PI3/SERPINA1/PLAUR/CD44/RARRES1/ANXA2/GAPDH/CSTB/SFN/WFDC2/TIMP1	22
GO:0098869	GO:0098869	cellular oxidant detoxification	13/465	100/18800	1.10214e-06	0.000112158	9.84603e-05	GPX1/PRDX5/PRDX4/GPX4/NQO1/TXNDC17/PRDX1/GSTP1/GSTO1/TXN/S100A9/MGST1/SOD2	13
GO:0071294	GO:0071294	cellular response to zinc ion	7/465	24/18800	1.30108e-06	0.000125782	0.000110421	MT1F/MT1A/MT1G/TSPO/MT1X/MT1E/MT2A	7
GO:0097193	GO:0097193	intrinsic apoptotic signaling pathway	23/465	295/18800	1.33719e-06	0.00012612	0.000110717	YBX3/GPX1/TAF9/HINT1/TRIB3/PERP/VDAC2/ENO1/ERO1A/BAX/NUPR1/S100A8/BNIP3/PLAUR/EIF5A/CD44/MIF/DDIT4/HMOX1/S100A9/HSPB1/SFN/SOD2	23
GO:0051238	GO:0051238	sequestering of metal ion	6/465	16/18800	1.43835e-06	0.000132431	0.000116258	SRI/S100A8/LCN2/S100A9/FTL/FTH1	6
GO:0051101	GO:0051101	regulation of DNA binding	14/465	121/18800	1.78649e-06	0.00016066	0.000141039	NFKBIA/SUMO1/SRI/ZNF593/CALM2/NME1/CALM3/LAMTOR5/MAD2L2/PLAUR/ID1/TMSB4X/HMOX1/TXN	14
GO:2001233	GO:2001233	regulation of apoptotic signaling pathway	26/465	370/18800	1.95608e-06	0.000171913	0.000150918	YBX3/GPX1/TAF9/SERPINE1/VDAC2/TMBIM1/ENO1/SLC25A5/BAX/NUPR1/LGALS3/S100A8/GSTP1/PLAUR/GCLM/EIF5A/PRELID1/CD44/MIF/G0S2/HMOX1/S100A9/HSPB1/TNFRSF12A/CTSC/SOD2	26
GO:0006090	GO:0006090	pyruvate metabolic process	13/465	106/18800	2.15612e-06	0.000185282	0.000162654	PFKP/VDAC1/ARL2/ENO1/NUPR1/PGAM1/PGK1/ALDOA/DDIT4/PKM/TPI1/GAPDH/LDHA	13
GO:0045454	GO:0045454	cell redox homeostasis	8/465	37/18800	2.7107e-06	0.000213924	0.000187798	GPX1/ERO1A/GLRX3/PRDX5/PRDX4/NQO1/PRDX1/TXN	8
GO:0045109	GO:0045109	intermediate filament organization	10/465	68/18800	6.26532e-06	0.000448667	0.000393873	KRT86/KRT14/KRT16/KRT15/KRT6A/KRT7/KRT23/KRT81/KRT17/KRT6B	10
GO:0019730	GO:0019730	antimicrobial humoral response	13/465	122/18800	1.03998e-05	0.000718144	0.000630439	DEFB1/KLK5/SLPI/PI3/CXCL2/HLA-A/CXCL3/KRT6A/S100A9/GAPDH/WFDC2/CXCL1/CXCL8	13
GO:0030593	GO:0030593	neutrophil chemotaxis	12/465	106/18800	1.22166e-05	0.000814508	0.000715035	C1QBP/BSG/LGALS3/S100A8/CXCL2/TNFAIP6/CXCL3/S100A9/SAA1/CCL2/CXCL1/CXCL8	12
GO:0007568	GO:0007568	aging	15/465	163/18800	1.33788e-05	0.000866605	0.00076077	ASS1/CISD2/CD68/GPX1/KRT14/TSPO/GPX4/NQO1/SERP1/KRT16/GCLM/APOD/CTSC/SOD2/TIMP1	15
GO:0006596	GO:0006596	polyamine biosynthetic process	5/465	14/18800	1.50813e-05	0.000956055	0.000839295	SMS/ODC1/NNMT/OAZ1/SAT1	5
GO:0033108	GO:0033108	mitochondrial respiratory chain complex assembly	11/465	94/18800	2.04947e-05	0.00125798	0.00110435	NDUFAF3/PET100/NDUFS8/NDUFAF2/NDUFB10/NDUFB1/UQCC2/NDUFS5/NDUFA6/NDUFB8/COX17	11
GO:0031639	GO:0031639	plasminogen activation	6/465	25/18800	2.63239e-05	0.00154234	0.00135398	SERPINE1/PLAU/ENO1/PGK1/ANXA2/S100A10	6
GO:0000387	GO:0000387	spliceosomal snRNP assembly	8/465	50/18800	2.8443e-05	0.00158152	0.00138837	SNRPC/SNRPF/SNRPB/SNRPD2/SNRPD1/SNRPE/SNRPG/LSM4	8
GO:0043457	GO:0043457	regulation of cellular respiration	8/465	50/18800	2.8443e-05	0.00158152	0.00138837	SHMT2/ARL2/UQCC2/NUPR1/CISD1/BNIP3/COX7A2/PRELID1	8
GO:0043467	GO:0043467	regulation of generation of precursor metabolites and energy	13/465	134/18800	2.86285e-05	0.00158152	0.00138837	SHMT2/ARL2/CHCHD2/UQCC2/NUPR1/CISD1/BNIP3/PGAM1/COX17/COX7A2/PRELID1/PHLDA2/DDIT4	13
GO:0043392	GO:0043392	negative regulation of DNA binding	8/465	52/18800	3.81813e-05	0.00207953	0.00182557	NFKBIA/SUMO1/SRI/ZNF593/MAD2L2/ID1/TMSB4X/HMOX1	8
GO:0045862	GO:0045862	positive regulation of proteolysis	23/465	369/18800	5.10499e-05	0.0025975	0.00228028	PSENEN/SUMO1/EFNA1/PSMC3/TRIB3/PERP/ADRM1/F3/RAD23A/ENO1/BAX/DAB2/NUPR1/HSPE1/CYCS/S100A8/RBX1/PSME2/PRELID1/S100A9/ANXA2/CTSC/S100A10	23
GO:0097529	GO:0097529	myeloid leukocyte migration	17/465	229/18800	5.92309e-05	0.00291083	0.00255534	PGF/SERPINE1/C1QBP/BSG/LGALS3/S100A8/VEGFA/CXCL2/TNFAIP6/CXCL3/MIF/S100A9/SAA1/S100A14/CCL2/CXCL1/CXCL8	17
GO:0006595	GO:0006595	polyamine metabolic process	5/465	18/18800	5.94662e-05	0.00291083	0.00255534	SMS/ODC1/NNMT/OAZ1/SAT1	5
GO:0045103	GO:0045103	intermediate filament-based process	10/465	89/18800	6.90184e-05	0.00321559	0.00282288	KRT86/KRT14/KRT16/KRT15/KRT6A/KRT7/KRT23/KRT81/KRT17/KRT6B	10
GO:1903578	GO:1903578	regulation of ATP metabolic process	10/465	89/18800	6.90184e-05	0.00321559	0.00282288	SHMT2/ARL2/ENO1/UQCC2/NUPR1/TSPO/PGAM1/COX7A2/DDIT4/TMSB4X	10
GO:0016236	GO:0016236	macroautophagy	20/465	306/18800	8.20217e-05	0.00373151	0.00327579	ATP6V0E1/RHEB/UFM1/EMC6/AUP1/CHMP1B/UCHL1/FEZ1/EI24/VDAC1/CHMP4B/MAP1LC3B/SLC25A5/VAMP8/NUPR1/BNIP3/ATP6V0B/SQSTM1/HMOX1/GAPDH	20
GO:0060315	GO:0060315	negative regulation of ryanodine-sensitive calcium-release channel activity	4/465	11/18800	0.000106198	0.00466669	0.00409677	SRI/CALM2/CALM3/GSTO1	4
GO:0010498	GO:0010498	proteasomal protein catabolic process	27/465	496/18800	0.00011832	0.00514092	0.00451307	AUP1/UCHL1/GPX1/TAF9/SUMO1/PSMA4/PSMC3/TRIB3/RAD23A/PSMB1/DAB2/NUPR1/SDF2L1/HSPA5/PSMD7/PSMB6/PSMB2/RBX1/PSMB7/PSME2/PSMB3/FBXO2/PSMA3/PSMB5/SEC61B/UBE2D3/PSMA7	27
GO:0052126	GO:0052126	movement in host environment	14/465	177/18800	0.000134713	0.00572456	0.00502544	CHMP1B/BSG/CHMP4B/VAMP8/CD55/RPSA/CTSB/SLC3A2/DYNLT1/KRT6A/IFITM2/IFITM3/LGALS1/CXCL8	14
GO:0022618	GO:0022618	ribonucleoprotein complex assembly	15/465	200/18800	0.000142132	0.00579521	0.00508746	SNRPC/RPS27/TAF9/RPL13A/SNRPF/SNRPB/MRPS7/RPL38/SNU13/SNRPD2/SNRPD1/RPSA/SNRPE/SNRPG/LSM4	15
GO:0006364	GO:0006364	rRNA processing	16/465	226/18800	0.000168317	0.00678	0.00595198	RPS27/METTL5/EBNA1BP2/RPS25/PIN4/IMP4/RPL27/NPM3/RPS16/RPL7/NHP2/SNU13/RPL35/TRMT112/NOP10/RPS17	16
GO:0072594	GO:0072594	establishment of protein localization to organelle	24/465	431/18800	0.000200331	0.00782504	0.0068694	UBE2L3/RPL23/UFM1/NFKBIA/CD68/SUMO1/RAB11A/TIMM17A/CCT4/CHMP4B/TOMM5/NUTF2/BAX/HSPA5/TSPO/TIMM13/CALM3/UBL5/SEC61B/UBE2D3/SQSTM1/SEC61G/RAN/APOD	24
GO:0006979	GO:0006979	response to oxidative stress	24/465	433/18800	0.000214573	0.00822514	0.00722063	GPX1/NDUFS8/CHCHD2/ERO1A/PRDX5/ATOX1/NDUFA6/PRDX4/GPX4/RBX1/BTG1/NQO1/BNIP3/PRDX1/GSTP1/PSMB5/GCLM/MMP3/HMOX1/TXN/HSPB1/APOD/MGST1/SOD2	24
GO:0071826	GO:0071826	ribonucleoprotein complex subunit organization	15/465	208/18800	0.000218524	0.00822514	0.00722063	SNRPC/RPS27/TAF9/RPL13A/SNRPF/SNRPB/MRPS7/RPL38/SNU13/SNRPD2/SNRPD1/RPSA/SNRPE/SNRPG/LSM4	15
GO:0070486	GO:0070486	leukocyte aggregation	4/465	13/18800	0.000221209	0.00822514	0.00722063	MSN/S100A8/CD44/S100A9	4
GO:0031424	GO:0031424	keratinization	9/465	85/18800	0.000249979	0.00911951	0.00800577	KRT86/KLK5/KRT16/KRT6A/KRT7/SFN/KRT81/KRT17/KRT6B	9
GO:0140053	GO:0140053	mitochondrial gene expression	10/465	104/18800	0.000254948	0.00921386	0.00808861	SHMT2/MRPL12/MRPS18B/MRPS18A/C1QBP/MRPL47/MRPS7/UQCC2/MRPL51/MRPS6	10
GO:0006457	GO:0006457	protein folding	15/465	212/18800	0.000268534	0.00961502	0.00844078	CCT4/ARL2/FKBP2/ERO1A/PFDN4/PFDN6/SDF2L1/HSPA5/FKBP11/TBCA/HSPE1/PRDX4/B2M/PFDN2/HSPB1	15
GO:0008637	GO:0008637	apoptotic mitochondrial changes	10/465	107/18800	0.000321397	0.0110968	0.00974161	GPX1/VDAC2/SLC25A5/BAX/BNIP3/PLAUR/GCLM/PRELID1/SFN/SOD2	10
GO:0019693	GO:0019693	ribose phosphate metabolic process	22/465	394/18800	0.000352038	0.0119415	0.0104831	HINT1/PFKP/ARL2/DGUOK/ENO1/NME1/APRT/NUPR1/AK1/TKT/UPP1/PGAM1/AK2/PGK1/RAN/ALDOA/DDIT4/PKM/TMSB4X/TPI1/GAPDH/LDHA	22
GO:0042743	GO:0042743	hydrogen peroxide metabolic process	7/465	55/18800	0.000393795	0.0129901	0.0114037	GPX1/CYBA/PRDX5/PRDX4/PRDX1/MMP3/SOD2	7
GO:0006620	GO:0006620	post-translational protein targeting to endoplasmic reticulum membrane	4/465	15/18800	0.000406022	0.0129901	0.0114037	CHMP4B/HSPA5/SEC61B/SEC61G	4
GO:0010755	GO:0010755	regulation of plasminogen activation	4/465	15/18800	0.000406022	0.0129901	0.0114037	SERPINE1/ENO1/ANXA2/S100A10	4
GO:0051284	GO:0051284	positive regulation of sequestering of calcium ion	4/465	15/18800	0.000406022	0.0129901	0.0114037	SRI/CALM2/CALM3/GSTO1	4
GO:2000767	GO:2000767	positive regulation of cytoplasmic translation	4/465	15/18800	0.000406022	0.0129901	0.0114037	YBX3/PABPC1/YBX1/PKM	4
GO:0016052	GO:0016052	carbohydrate catabolic process	12/465	152/18800	0.000406467	0.0129901	0.0114037	PFKP/ARL2/ENO1/NUPR1/PGAM1/PGK1/ALDOA/DDIT4/PKM/TPI1/GAPDH/LDHA	12
GO:0001836	GO:0001836	release of cytochrome c from mitochondria	7/465	56/18800	0.000440608	0.0138523	0.0121605	GPX1/BAX/BNIP3/PLAUR/PRELID1/SFN/SOD2	7
GO:0042060	GO:0042060	wound healing	23/465	429/18800	0.000461107	0.0143799	0.0126237	CHMP1B/GPX1/SERPINE1/PLAU/F3/CHMP4B/ANXA5/S100A8/VEGFA/VKORC1/RHOC/SERPINA1/PLAUR/IL24/CD44/CLIC1/KRT6A/HMOX1/HSPB1/CD59/TNFRSF12A/SAA1/TIMP1	23
GO:0017014	GO:0017014	protein nitrosylation	4/465	16/18800	0.000530835	0.0159127	0.0139693	S100A8/TXN/S100A9/GAPDH	4
GO:0018119	GO:0018119	peptidyl-cysteine S-nitrosylation	4/465	16/18800	0.000530835	0.0159127	0.0139693	S100A8/TXN/S100A9/GAPDH	4
GO:0002237	GO:0002237	response to molecule of bacterial origin	20/465	354/18800	0.000556681	0.0164327	0.0144258	ASS1/NFKBIA/CD68/SERPINE1/CD55/TSPO/S100A8/SLPI/GSTP1/CXCL2/B2M/IL24/CXCL3/MIF/S100A9/S100A14/CCL2/CXCL1/SOD2/CXCL8	20
GO:0016241	GO:0016241	regulation of macroautophagy	12/465	158/18800	0.000576361	0.0168018	0.0147498	ATP6V0E1/RHEB/UCHL1/FEZ1/VDAC1/CHMP4B/SLC25A5/NUPR1/BNIP3/ATP6V0B/HMOX1/GAPDH	12
GO:0048147	GO:0048147	negative regulation of fibroblast proliferation	5/465	30/18800	0.000774434	0.0215449	0.0189137	BAX/NUPR1/GSTP1/FTH1/SOD2	5
GO:0001666	GO:0001666	response to hypoxia	17/465	286/18800	0.000812554	0.0224439	0.0197029	PGF/CYBA/PLAU/CA9/CHCHD2/ENO1/ERO1A/SLC2A1/VEGFA/BNIP3/AGTRAP/PGK1/NDRG1/DDIT4/HMOX1/ANGPTL4/SOD2	17
GO:0045116	GO:0045116	protein neddylation	4/465	18/18800	0.000858171	0.0232066	0.0203725	DCUN1D5/NEDD8/RNF7/RBX1	4
GO:0016072	GO:0016072	rRNA metabolic process	16/465	264/18800	0.000934032	0.0249092	0.0218672	RPS27/METTL5/EBNA1BP2/RPS25/PIN4/IMP4/RPL27/NPM3/RPS16/RPL7/NHP2/SNU13/RPL35/TRMT112/NOP10/RPS17	16
GO:0034250	GO:0034250	positive regulation of cellular amide metabolic process	12/465	167/18800	0.000940457	0.0249092	0.0218672	YBX3/METTL5/EFNA1/PABPC1/C1QBP/UQCC2/IFNGR1/SERP1/YBX1/EIF5A/PKM/KRT17	12
GO:0032507	GO:0032507	maintenance of protein location in cell	7/465	64/18800	0.000996344	0.0260328	0.0228535	ARL2/HSPA5/KDELR2/TSPO/TMSB4X/TXN/TMSB10	7
GO:0006749	GO:0006749	glutathione metabolic process	7/465	65/18800	0.00109324	0.0279309	0.0245198	GPX1/GPX4/GSTP1/GCLM/GSTO1/CLIC1/SOD2	7
GO:0051342	GO:0051342	regulation of cyclic-nucleotide phosphodiesterase activity	3/465	10/18800	0.0015848	0.0369182	0.0324095	SLC39A14/CALM2/CALM3	3
GO:0051881	GO:0051881	regulation of mitochondrial membrane potential	7/465	71/18800	0.00183999	0.042102	0.0369602	BAX/TSPO/BNIP3/GCLM/PRELID1/CLIC1/SOD2	7
GO:0071216	GO:0071216	cellular response to biotic stimulus	15/465	256/18800	0.00185844	0.0422741	0.0371113	ASS1/NFKBIA/CD68/SERPINE1/CD55/HSPA5/TSPO/GSTP1/CXCL2/IL24/CXCL3/MIF/CCL2/CXCL1/CXCL8	15
GO:0046823	GO:0046823	negative regulation of nucleocytoplasmic transport	4/465	22/18800	0.00189707	0.0427847	0.0375595	UFM1/SUMO1/TXN/APOD	4
GO:0048260	GO:0048260	positive regulation of receptor-mediated endocytosis	6/465	53/18800	0.00190302	0.0427847	0.0375595	SERPINE1/DAB2/CD63/VEGFA/B2M/ANXA2	6
GO:0002526	GO:0002526	acute inflammatory response	9/465	113/18800	0.00197709	0.0441932	0.038796	ASS1/OSMR/F3/NUPR1/S100A8/GSTP1/SERPINA1/SAA1/SAA2	9
GO:1903362	GO:1903362	regulation of cellular protein catabolic process	15/465	258/18800	0.00200413	0.0442856	0.0388771	RPL23/GPX1/TAF9/SUMO1/MSN/EFNA1/PSMC3/TRIB3/RAD23A/DAB2/NUPR1/RBX1/PSME2/ANXA2/CTSC	15
GO:0045766	GO:0045766	positive regulation of angiogenesis	12/465	183/18800	0.00205454	0.0446343	0.0391833	PGF/SERPINE1/F3/VEGFA/BTG1/MYDGF/CHI3L1/PKM/HMOX1/HSPB1/ANGPTL4/CXCL8	12
GO:1904018	GO:1904018	positive regulation of vasculature development	12/465	183/18800	0.00205454	0.0446343	0.0391833	PGF/SERPINE1/F3/VEGFA/BTG1/MYDGF/CHI3L1/PKM/HMOX1/HSPB1/ANGPTL4/CXCL8	12
GO:1901844	GO:1901844	regulation of cell communication by electrical coupling involved in cardiac conduction	3/465	11/18800	0.00213928	0.0457049	0.0401231	SRI/CALM2/CALM3	3
GO:0005996	GO:0005996	monosaccharide metabolic process	15/465	261/18800	0.00224041	0.0476026	0.041789	SLC39A14/PFKP/ENO1/SLC2A1/SERP1/FABP5/GSTO1/NNMT/PHLDA2/AKR1B1/PGK1/ALDOA/TPI1/GAPDH/APOD	15
