# Supplementary material for: Single cell profiling of female breast fibroadenoma reveals distinct epithelial cell compositions and therapeutic targets
Source: Nat Commun. 2023 Jun 16;14:3469. doi: 10.1038/s41467-023-39059-3 (PMC10275980; doi:10.1038/s41467-023-39059-3)
Supplement: Supplementary file 13 — Supplementary Data 10 [file 41467_2023_39059_MOESM13_ESM.csv]

	ID	Description	GeneRatio	BgRatio	pvalue	p.adjust	qvalue	geneID	Count	gene name
hsa04915	hsa04915	Estrogen signaling pathway	16/213	138/8112	5.74E-07	0.000166491	0.000143224	7031/2353/2778/3725/3303/5241/3304/2099/596/148327/3875/3709/5605/51806/2289/3866	16	TFF1, FOS, GNAS, JUN, HSPA1A, PGR, HSPA1B, ESR1, BCL2, CREB3L4, KRT18, ITPR2, MAP2K2, CALML5, FKBP5, KRT15
hsa05205	hsa05205	Proteoglycans in cancer	16/213	205/8112	9.23E-05	0.010458828	0.008997249	27250/2099/2065/2064/2066/3709/10451/3480/5605/2317/1655/54361/1975/6774/595/7078	16	PDCD4, ESR1, ERBB3, ERBB2, ERBB4, ITPR2, VAV3, IGF1R, MAP2K2, FLNB, DDX5, WNT4, EIF4B, STAT3, CCND1, TIMP3
hsa01212	hsa01212	Fatty acid metabolism	8/213	57/8112	0.000108195	0.010458828	0.008997249	2194/60481/6342/36/51495/30/3295/2181	8	FASN, ELOVL5, SCP2, ACADSB, HACD3, ACAA1, HSD17B4 ACSL3
hsa04928	hsa04928	Parathyroid hormone synthesis, secretion and action	10/213	106/8112	0.000445876	0.032326031	0.0278086	3727/2353/2778/2625/1958/596/148327/9368/3709/5744	10	JUND, FOS, GNAS, GATA3, EGR1, BCL2, CREB3L4, SLC9A3R1, ITPR2, PTHLH
hsa01040	hsa01040	Biosynthesis of unsaturated fatty acids	5/213	27/8112	0.000599763	0.033949955	0.029205587	60481/6342/51495/30/3295	5	ELOVL5, SCP2, HACD3, ACAA1, HSD17B4
hsa04010	hsa04010	MAPK signaling pathway	18/213	294/8112	0.000702413	0.033949955	0.029205587	3727/2353/3725/3303/3304/2065/2064/2066/4214/3164/3480/374/5605/4137/2317/3815/1843/4915	18	JUND, FOS, JUN, HSPA1A, HSPA1B, ERBB3, ERBB2, ERBB4, MAP3K1, NR4A1, IGF1R, AREG, MAP2K2, MAPT, FLNB, KIT, DUSP1, NTRK2
hsa01522	hsa01522	Endocrine resistance	9/213	98/8112	0.0010419	0.043164438	0.037132384	2353/2778/3725/2099/596/2064/3480/5605/595	9	FOS, GNAS, JUN, ESR1, BCL2, ERBB2, IGF1R, MAP2K2, CCND1
The statistical significance was calculated by one-sided hypergeometric test and adjusted by Benjamini�CHochberg correction.
