# Supplementary material for: Single cell profiling of female breast fibroadenoma reveals distinct epithelial cell compositions and therapeutic targets
Source: Nat Commun. 2023 Jun 16;14:3469. doi: 10.1038/s41467-023-39059-3 (PMC10275980; doi:10.1038/s41467-023-39059-3)
Supplement: Supplementary file 14 — Supplementary Data 11 [file 41467_2023_39059_MOESM14_ESM.xlsx]

## Sheet: Sheet2
Primer名称	序列（5' to 3'）
β-actin-forward	CCTGGCACCCAGCACAAT
β-actin-reverse	GCTGATCCACATCTGCTGGAA
GREB1-forward	GAGGATGTGGAGTGGAGACC
GREB1-reverse	CAGTACCTCAAAGACCTCGGC
TFF1-forward	TTTGGAGCAGAGAGGAGGCAATG
TFF1-reverse	ACCACAATTCTGTCTTTCACGGGG
TFF3-forward	CTTGCTGTCCTCCAGCTCT
TFF3-reverse	CCGGTTGTTGCACTCCTT
ER-forward	TCCTGATGATTGGTCTCGTCTGG
ER-reverse	AGTGGCTTTGGTCCGTCTCC
PR-forward	GAGTTGTGTCGAGCTCACAGCG
PR-reverse	GTTTCACCATCCCTGCCAAT
