# Supplementary material for: Single cell profiling of female breast fibroadenoma reveals distinct epithelial cell compositions and therapeutic targets
Source: Nat Commun. 2023 Jun 16;14:3469. doi: 10.1038/s41467-023-39059-3 (PMC10275980; doi:10.1038/s41467-023-39059-3)
Supplement: Supplementary file 15 — Supplementary Data 12 [file 41467_2023_39059_MOESM15_ESM.xlsx]

## Sheet: fibroblast
	ID	Description	GeneRatio	BgRatio	pvalue	p.adjust	qvalue	geneID	Count
GO:0001503	GO:0001503	ossification	15/88	420/18800	9.63635e-10	2.24141e-06	1.61586e-06	SFRP1/MMP13/IGF2/PENK/CDH11/MGP/HGF/GPM6B/PTN/SFRP2/COMP/IGF1/TNC/ACVR2A/VCAN	15
GO:0032970	GO:0032970	regulation of actin filament-based process	13/88	393/18800	3.47389e-08	4.04013e-05	2.91258e-05	SFRP1/TPM1/GPM6B/ACTA2/SVIL/PIK3R1/ID1/RGS4/ELN/CGNL1/NRP1/FLNA/NOTCH2	13
GO:0032956	GO:0032956	regulation of actin cytoskeleton organization	12/88	352/18800	8.8217e-08	5.9188e-05	4.26693e-05	SFRP1/TPM1/GPM6B/SVIL/PIK3R1/ID1/RGS4/ELN/CGNL1/NRP1/FLNA/NOTCH2	12
GO:0048732	GO:0048732	gland development	13/88	431/18800	1.01785e-07	5.9188e-05	4.26693e-05	SFRP1/IGF2/SERPINE2/EDNRA/HGF/PTN/CADM1/IRS2/TNC/ALDH1A3/NRP1/NOTCH2/FGF1	13
GO:0051017	GO:0051017	actin filament bundle assembly	8/88	158/18800	7.57759e-07	0.000251793	0.00018152	SFRP1/TPM1/PIK3R1/ID1/ELN/CGNL1/NRP1/FLNA	8
GO:0030282	GO:0030282	bone mineralization	7/88	121/18800	1.58439e-06	0.000316954	0.000228496	MMP13/MGP/GPM6B/PTN/COMP/IGF1/ACVR2A	7
GO:0030198	GO:0030198	extracellular matrix organization	10/88	307/18800	1.70718e-06	0.000316954	0.000228496	MMP13/GPM6B/SFRP2/POSTN/MMP3/COMP/CCDC80/ELN/COL4A2/COL14A1	10
GO:0043062	GO:0043062	extracellular structure organization	10/88	308/18800	1.75778e-06	0.000316954	0.000228496	MMP13/GPM6B/SFRP2/POSTN/MMP3/COMP/CCDC80/ELN/COL4A2/COL14A1	10
GO:0045229	GO:0045229	external encapsulating structure organization	10/88	310/18800	1.86292e-06	0.000316954	0.000228496	MMP13/GPM6B/SFRP2/POSTN/MMP3/COMP/CCDC80/ELN/COL4A2/COL14A1	10
GO:0001649	GO:0001649	osteoblast differentiation	9/88	241/18800	1.90772e-06	0.000316954	0.000228496	SFRP1/IGF2/PENK/HGF/SFRP2/IGF1/TNC/ACVR2A/VCAN	9
GO:0055001	GO:0055001	muscle cell development	8/88	183/18800	2.28862e-06	0.000354888	0.000255843	PI16/EDNRA/TPM1/COMP/IGF1/RGS4/MYL9/TBX18	8
GO:0060537	GO:0060537	muscle tissue development	11/88	405/18800	2.92859e-06	0.00040178	0.000289648	PI16/IGF2/EDNRA/HOPX/TPM1/SVIL/IGF1/RGS4/ELN/TBX18/NOTCH2	11
GO:0003007	GO:0003007	heart morphogenesis	9/88	254/18800	2.93648e-06	0.00040178	0.000289648	EDNRA/TPM1/SFRP2/ELN/NRP1/FLNA/SLIT3/NOTCH2/SPRY1	9
GO:0050679	GO:0050679	positive regulation of epithelial cell proliferation	8/88	211/18800	6.56445e-06	0.000842346	0.000607258	SFRP1/IGF2/PTN/ID1/IGF1/NRP1/NOTCH2/FGF1	8
GO:0050673	GO:0050673	epithelial cell proliferation	11/88	443/18800	6.88073e-06	0.000842346	0.000607258	SFRP1/IGF2/HGF/PTN/SFRP2/ID1/IGF1/ACVR2A/NRP1/NOTCH2/FGF1	11
GO:0003401	GO:0003401	axis elongation	4/88	27/18800	7.24385e-06	0.00084246	0.00060734	SFRP1/SFRP2/SPRY1/FGF1	4
GO:0061437	GO:0061437	renal system vasculature development	4/88	29/18800	9.73354e-06	0.00101928	0.000734813	EDNRA/ACTA2/NRP1/NOTCH2	4
GO:0061440	GO:0061440	kidney vasculature development	4/88	29/18800	9.73354e-06	0.00101928	0.000734813	EDNRA/ACTA2/NRP1/NOTCH2	4
GO:1902903	GO:1902903	regulation of supramolecular fiber organization	10/88	376/18800	1.02535e-05	0.00101928	0.000734813	SFRP1/TPM1/SVIL/PIK3R1/ID1/RGS4/ELN/CGNL1/NRP1/FLNA	10
GO:0048738	GO:0048738	cardiac muscle tissue development	8/88	234/18800	1.39515e-05	0.0012019	0.000866463	PI16/EDNRA/HOPX/TPM1/IGF1/RGS4/TBX18/NOTCH2	8
GO:0110148	GO:0110148	biomineralization	7/88	172/18800	1.61667e-05	0.00129668	0.000934793	MMP13/MGP/GPM6B/PTN/COMP/IGF1/ACVR2A	7
GO:0030278	GO:0030278	regulation of ossification	6/88	118/18800	1.91712e-05	0.00145801	0.0010511	SFRP1/MGP/GPM6B/PTN/COMP/ACVR2A	6
GO:0045926	GO:0045926	negative regulation of growth	8/88	245/18800	1.94318e-05	0.00145801	0.0010511	PI16/SFRP1/SERPINE2/SFRP2/MT1X/RGS4/NRP1/SLIT3	8
GO:0061138	GO:0061138	morphogenesis of a branching epithelium	7/88	185/18800	2.58627e-05	0.00174839	0.00126044	SFRP1/EDNRA/HGF/SFRP2/NRP1/SPRY1/FGF1	7
GO:0048009	GO:0048009	insulin-like growth factor receptor signaling pathway	4/88	37/18800	2.63041e-05	0.00174839	0.00126044	IGFBP3/IGFBP2/PIK3R1/IGF1	4
GO:0030308	GO:0030308	negative regulation of cell growth	7/88	186/18800	2.67731e-05	0.00174839	0.00126044	PI16/SFRP1/SERPINE2/SFRP2/RGS4/NRP1/SLIT3	7
GO:0070572	GO:0070572	positive regulation of neuron projection regeneration	3/88	13/18800	2.73981e-05	0.00174839	0.00126044	HGF/PTN/FLNA	3
GO:2000027	GO:2000027	regulation of animal organ morphogenesis	6/88	129/18800	3.17632e-05	0.00194424	0.00140163	SFRP1/HGF/SFRP2/DAAM1/SPRY1/FGF1	6
GO:0034219	GO:0034219	carbohydrate transmembrane transport	6/88	131/18800	3.46392e-05	0.00206591	0.00148934	EDNRA/AQP1/PIK3R1/IRS2/IGF1/SLC5A3	6
GO:0001763	GO:0001763	morphogenesis of a branching structure	7/88	199/18800	4.12186e-05	0.00218586	0.00157581	SFRP1/EDNRA/HGF/SFRP2/NRP1/SPRY1/FGF1	7
GO:0003002	GO:0003002	regionalization	9/88	354/18800	4.15121e-05	0.00218586	0.00157581	SFRP1/SFRP2/NBL1/ACVR2A/TBX18/NRP1/NOTCH2/SPRY1/FGF1	9
GO:0045725	GO:0045725	positive regulation of glycogen biosynthetic process	3/88	15/18800	4.32933e-05	0.00218586	0.00157581	IGF2/IRS2/IGF1	3
GO:0031670	GO:0031670	cellular response to nutrient	4/88	42/18800	4.37907e-05	0.00218586	0.00157581	SFRP1/PENK/POSTN/LPL	4
GO:0045785	GO:0045785	positive regulation of cell adhesion	10/88	446/18800	4.41683e-05	0.00218586	0.00157581	SFRP1/IGF2/IGFBP2/TPM1/SFRP2/CCDC80/IGF1/CHST2/NRP1/FLNA	10
GO:0008625	GO:0008625	extrinsic apoptotic signaling pathway via death domain receptors	5/88	85/18800	4.89505e-05	0.00232365	0.00167515	SFRP1/HGF/SFRP2/TIMP3/PIK3R1	5
GO:0055006	GO:0055006	cardiac cell development	5/88	87/18800	5.47382e-05	0.00244848	0.00176514	PI16/IGF1/RGS4/TBX18/SPRY1	5
GO:0007178	GO:0007178	transmembrane receptor protein serine/threonine kinase signaling pathway	9/88	368/18800	5.60268e-05	0.00245884	0.00177261	SFRP1/SFRP2/PMEPA1/COMP/NBL1/ID1/ACVR2A/NOTCH2/SPRY1	9
GO:0008016	GO:0008016	regulation of heart contraction	7/88	211/18800	5.97229e-05	0.00257251	0.00185455	EDNRA/HOPX/TPM1/RGS4/TBX18/FLNA/THRB	7
GO:0007584	GO:0007584	response to nutrient	6/88	150/18800	7.38228e-05	0.00304484	0.00219507	SFRP1/PENK/IGFBP2/SFRP2/POSTN/LPL	6
GO:0016049	GO:0016049	cell growth	10/88	484/18800	8.72913e-05	0.00323304	0.00233074	PI16/SFRP1/SERPINE2/EDNRA/SFRP2/IGF1/TNC/RGS4/NRP1/SLIT3	10
GO:0008643	GO:0008643	carbohydrate transport	6/88	156/18800	9.17047e-05	0.00333289	0.00240272	EDNRA/AQP1/PIK3R1/IRS2/IGF1/SLC5A3	6
GO:0070372	GO:0070372	regulation of ERK1 and ERK2 cascade	8/88	311/18800	0.000104585	0.00368717	0.00265813	AKAP12/ACTA2/TIMP3/IGF1/NRP1/NOTCH2/SPRY1/FGF1	8
GO:0061050	GO:0061050	regulation of cell growth involved in cardiac muscle cell development	3/88	20/18800	0.000106649	0.00368717	0.00265813	PI16/IGF1/RGS4	3
GO:0030509	GO:0030509	BMP signaling pathway	6/88	162/18800	0.000112878	0.00368717	0.00265813	SFRP1/SFRP2/COMP/NBL1/ACVR2A/NOTCH2	6
GO:0110149	GO:0110149	regulation of biomineralization	5/88	103/18800	0.000122298	0.00389679	0.00280924	MGP/GPM6B/PTN/COMP/ACVR2A	5
GO:0060047	GO:0060047	heart contraction	7/88	247/18800	0.000159454	0.00464242	0.00334677	EDNRA/HOPX/TPM1/RGS4/TBX18/FLNA/THRB	7
GO:0071772	GO:0071772	response to BMP	6/88	173/18800	0.000161666	0.00464242	0.00334677	SFRP1/SFRP2/COMP/NBL1/ACVR2A/NOTCH2	6
GO:0035265	GO:0035265	organ growth	6/88	175/18800	0.000172098	0.0048229	0.00347689	PI16/MMP13/IGF2/COMP/IGF1/RGS4	6
GO:0070371	GO:0070371	ERK1 and ERK2 cascade	8/88	335/18800	0.00017424	0.0048248	0.00347826	AKAP12/ACTA2/TIMP3/IGF1/NRP1/NOTCH2/SPRY1/FGF1	8
GO:0042060	GO:0042060	wound healing	9/88	429/18800	0.000179236	0.00490474	0.00353589	SERPINE2/TPM1/ACTA2/COMP/IGF1/MYL9/FLNA/NOTCH2/FGF1	9
GO:0014829	GO:0014829	vascular associated smooth muscle contraction	3/88	26/18800	0.000238344	0.00571134	0.00411737	EDNRA/ACTA2/COMP	3
GO:0060384	GO:0060384	innervation	3/88	26/18800	0.000238344	0.00571134	0.00411737	SERPINE2/EDNRA/NRP1	3
GO:1901342	GO:1901342	regulation of vasculature development	8/88	351/18800	0.000239132	0.00571134	0.00411737	SFRP1/HGF/AQP1/SFRP2/ID1/COL4A2/NRP1/FGF1	8
GO:0003012	GO:0003012	muscle system process	9/88	449/18800	0.000251303	0.00590434	0.00425651	PI16/EDNRA/TPM1/ACTA2/COMP/IGF1/RGS4/MYL9/FLNA	9
GO:0150116	GO:0150116	regulation of cell-substrate junction organization	4/88	68/18800	0.000290433	0.006623	0.0047746	SFRP1/GPM6B/PIK3R1/NRP1	4
GO:0042104	GO:0042104	positive regulation of activated T cell proliferation	3/88	28/18800	0.000298289	0.00673612	0.00485615	IGF2/IGFBP2/IGF1	3
GO:0070527	GO:0070527	platelet aggregation	4/88	69/18800	0.000307211	0.00687089	0.00495331	SERPINE2/COMP/MYL9/FLNA	4
GO:0003298	GO:0003298	physiological muscle hypertrophy	3/88	29/18800	0.000331584	0.00714133	0.00514828	PI16/IGF1/RGS4	3
GO:1901652	GO:1901652	response to peptide	9/88	491/18800	0.000482496	0.00943098	0.00679891	MMP13/IGF2/EDNRA/MMP3/PIK3R1/ID1/IRS2/IGF1/LPL	9
GO:0010827	GO:0010827	regulation of glucose transmembrane transport	4/88	78/18800	0.000490939	0.00951603	0.00686022	EDNRA/PIK3R1/IRS2/IGF1	4
GO:0014910	GO:0014910	regulation of smooth muscle cell migration	4/88	83/18800	0.00062133	0.0112907	0.00813962	IGFBP3/TPM1/IGF1/NRP1	4
GO:0061053	GO:0061053	somite development	4/88	84/18800	0.000650084	0.0117217	0.0084503	SFRP1/SFRP2/RAD51B/TBX18	4
GO:0090287	GO:0090287	regulation of cellular response to growth factor stimulus	7/88	314/18800	0.000677535	0.0118943	0.00857472	SFRP1/SFRP2/PMEPA1/NBL1/NOTCH2/SPRY1/FGF1	7
GO:0048588	GO:0048588	developmental cell growth	6/88	227/18800	0.000689315	0.0118943	0.00857472	PI16/EDNRA/IGF1/RGS4/NRP1/SLIT3	6
GO:0060326	GO:0060326	cell chemotaxis	7/88	315/18800	0.000690338	0.0118943	0.00857472	CXCL14/HGF/PTN/NBL1/RPS19/NRP1/FGF1	7
GO:0007617	GO:0007617	mating behavior	3/88	38/18800	0.000742604	0.0127007	0.0091561	SERPINE2/ACVR2A/THRB	3
GO:0051147	GO:0051147	regulation of muscle cell differentiation	5/88	153/18800	0.00076104	0.0128274	0.00924742	PI16/IGF2/HOPX/IGF1/RGS4	5
GO:0032885	GO:0032885	regulation of polysaccharide biosynthetic process	3/88	39/18800	0.000801778	0.0134168	0.00967233	IGF2/IRS2/IGF1	3
GO:0051781	GO:0051781	positive regulation of cell division	4/88	89/18800	0.00080816	0.013427	0.00967969	IGF2/PTN/SVIL/FGF1	4
GO:0010719	GO:0010719	negative regulation of epithelial to mesenchymal transition	3/88	40/18800	0.000863867	0.0142507	0.0102735	SFRP1/SFRP2/SPRY1	3
GO:0014909	GO:0014909	smooth muscle cell migration	4/88	91/18800	0.00087838	0.0142875	0.0103	IGFBP3/TPM1/IGF1/NRP1	4
GO:0015791	GO:0015791	polyol transmembrane transport	2/88	10/18800	0.000951309	0.0147747	0.0106513	AQP1/SLC5A3	2
GO:0140059	GO:0140059	dendrite arborization	2/88	10/18800	0.000951309	0.0147747	0.0106513	PTN/NRP1	2
GO:1904338	GO:1904338	regulation of dopaminergic neuron differentiation	2/88	10/18800	0.000951309	0.0147747	0.0106513	SFRP1/SFRP2	2
GO:0034109	GO:0034109	homotypic cell-cell adhesion	4/88	93/18800	0.000952796	0.0147747	0.0106513	SERPINE2/COMP/MYL9/FLNA	4
GO:0007517	GO:0007517	muscle organ development	7/88	334/18800	0.000972338	0.0149779	0.0107977	IGF2/EDNRA/TPM1/SVIL/TAGLN/IGF1/ELN	7
GO:0007568	GO:0007568	aging	5/88	163/18800	0.00101115	0.0152724	0.01101	PENK/EDNRA/IGFBP2/COMP/COL4A2	5
GO:0150115	GO:0150115	cell-substrate junction organization	4/88	98/18800	0.00115808	0.0166435	0.0119985	SFRP1/GPM6B/PIK3R1/NRP1	4
GO:0090179	GO:0090179	planar cell polarity pathway involved in neural tube closure	2/88	11/18800	0.00115917	0.0166435	0.0119985	SFRP1/SFRP2	2
GO:0032881	GO:0032881	regulation of polysaccharide metabolic process	3/88	45/18800	0.00121997	0.0170943	0.0123235	IGF2/IRS2/IGF1	3
GO:0046006	GO:0046006	regulation of activated T cell proliferation	3/88	45/18800	0.00121997	0.0170943	0.0123235	IGF2/IGFBP2/IGF1	3
GO:0045927	GO:0045927	positive regulation of growth	6/88	256/18800	0.00128311	0.0176925	0.0127547	SFRP1/IGF2/HOPX/SFRP2/IGF1/NRP1	6
GO:0046620	GO:0046620	regulation of organ growth	4/88	101/18800	0.00129513	0.0176925	0.0127547	PI16/IGF2/IGF1/RGS4	4
GO:0005978	GO:0005978	glycogen biosynthetic process	3/88	46/18800	0.00130069	0.0176925	0.0127547	IGF2/IRS2/IGF1	3
GO:0009250	GO:0009250	glucan biosynthetic process	3/88	46/18800	0.00130069	0.0176925	0.0127547	IGF2/IRS2/IGF1	3
GO:0030521	GO:0030521	androgen receptor signaling pathway	3/88	46/18800	0.00130069	0.0176925	0.0127547	SFRP1/PMEPA1/SCGB2A2	3
GO:0052547	GO:0052547	regulation of peptidase activity	8/88	456/18800	0.00132932	0.0179768	0.0129597	PI16/SERPINE2/HGF/AQP1/SFRP2/TIMP3/RPS27L/UACA	8
GO:0048771	GO:0048771	tissue remodeling	5/88	174/18800	0.00135184	0.0181756	0.013103	SFRP1/EDNRA/PTN/FLNA/NOTCH2	5
GO:0072537	GO:0072537	fibroblast activation	2/88	12/18800	0.00138678	0.0181971	0.0131185	AKAP12/ACTA2	2
GO:0050730	GO:0050730	regulation of peptidyl-tyrosine phosphorylation	6/88	261/18800	0.00141615	0.0184021	0.0132663	SFRP1/IGF2/HGF/SFRP2/IGF1/NRP1	6
GO:0010466	GO:0010466	negative regulation of peptidase activity	6/88	262/18800	0.00144398	0.0185102	0.0133442	PI16/SERPINE2/HGF/AQP1/SFRP2/TIMP3	6
GO:0050798	GO:0050798	activated T cell proliferation	3/88	48/18800	0.00147205	0.0185102	0.0133442	IGF2/IGFBP2/IGF1	3
GO:0003018	GO:0003018	vascular process in circulatory system	6/88	263/18800	0.00147222	0.0185102	0.0133442	EDNRA/AKAP12/ACTA2/COMP/SLC7A3/SLC5A3	6
GO:1901653	GO:1901653	cellular response to peptide	7/88	361/18800	0.00152139	0.0189238	0.0136424	IGF2/EDNRA/PIK3R1/ID1/IRS2/IGF1/LPL	7
GO:0045165	GO:0045165	cell fate commitment	6/88	266/18800	0.00155949	0.0191925	0.0138361	SFRP1/EDNRA/SFRP2/TBX18/NRP1/NOTCH2	6
GO:0090596	GO:0090596	sensory organ morphogenesis	6/88	266/18800	0.00155949	0.0191925	0.0138361	EDNRA/MFAP5/ALDH1A3/TBX18/NOTCH2/THRB	6
GO:0031589	GO:0031589	cell-substrate adhesion	7/88	364/18800	0.00159487	0.0195246	0.0140755	SFRP1/GPM6B/PIK3R1/ID1/CCDC80/NRP1/FLNA	7
GO:0007320	GO:0007320	insemination	2/88	13/18800	0.00163394	0.0195904	0.014123	SERPINE2/ACVR2A	2
GO:0071481	GO:0071481	cellular response to X-ray	2/88	13/18800	0.00163394	0.0195904	0.014123	SFRP1/SFRP2	2
GO:0071867	GO:0071867	response to monoamine	4/88	108/18800	0.00165832	0.0196798	0.0141874	PENK/ID1/RGS4/FLNA	4
GO:0071869	GO:0071869	response to catecholamine	4/88	108/18800	0.00165832	0.0196798	0.0141874	PENK/ID1/RGS4/FLNA	4
GO:0051346	GO:0051346	negative regulation of hydrolase activity	7/88	371/18800	0.00177714	0.0205653	0.0148258	PI16/SERPINE2/HGF/AQP1/SFRP2/TIMP3/SPRY1	7
GO:0031099	GO:0031099	regeneration	5/88	188/18800	0.00189982	0.0213551	0.0153951	HOPX/HGF/PTN/IGF1/FLNA	5
GO:0042326	GO:0042326	negative regulation of phosphorylation	7/88	382/18800	0.00209588	0.0228031	0.016439	SFRP1/IGFBP3/HGF/SFRP2/PMEPA1/IRS2/SPRY1	7
GO:0034599	GO:0034599	cellular response to oxidative stress	6/88	284/18800	0.00216878	0.0228031	0.016439	PENK/EDNRA/HGF/TPM1/AQP1/MMP3	6
GO:0010763	GO:0010763	positive regulation of fibroblast migration	2/88	15/18800	0.00218619	0.0228031	0.016439	AKAP12/ACTA2	2
GO:0060026	GO:0060026	convergent extension	2/88	15/18800	0.00218619	0.0228031	0.016439	SFRP1/SFRP2	2
GO:1902287	GO:1902287	semaphorin-plexin signaling pathway involved in axon guidance	2/88	15/18800	0.00218619	0.0228031	0.016439	EDNRA/NRP1	2
GO:0001701	GO:0001701	in utero embryonic development	7/88	387/18800	0.00225465	0.0234121	0.0168781	IGF2/EDNRA/HOPX/RAD51B/IGF1/CELF4/NOTCH2	7
GO:0060284	GO:0060284	regulation of cell development	8/88	500/18800	0.0023655	0.0241322	0.0173972	SERPINE2/PTN/RPS19/ID1/IGF1/NRP1/FLNA/NOTCH2	8
GO:0042249	GO:0042249	establishment of planar polarity of embryonic epithelium	2/88	16/18800	0.00249092	0.0248664	0.0179265	SFRP1/SFRP2	2
GO:0043508	GO:0043508	negative regulation of JUN kinase activity	2/88	16/18800	0.00249092	0.0248664	0.0179265	SFRP1/SFRP2	2
GO:0035729	GO:0035729	cellular response to hepatocyte growth factor stimulus	2/88	17/18800	0.00281447	0.026397	0.0190299	HGF/NRP1	2
GO:0071732	GO:0071732	cellular response to nitric oxide	2/88	17/18800	0.00281447	0.026397	0.0190299	AQP1/MMP3	2
GO:1904948	GO:1904948	midbrain dopaminergic neuron differentiation	2/88	17/18800	0.00281447	0.026397	0.0190299	SFRP1/SFRP2	2
GO:0051893	GO:0051893	regulation of focal adhesion assembly	3/88	63/18800	0.00321348	0.0295437	0.0212984	SFRP1/GPM6B/NRP1	3
GO:0090109	GO:0090109	regulation of cell-substrate junction assembly	3/88	63/18800	0.00321348	0.0295437	0.0212984	SFRP1/GPM6B/NRP1	3
GO:0034764	GO:0034764	positive regulation of transmembrane transport	5/88	213/18800	0.00325907	0.0297278	0.0214312	EDNRA/PIK3R1/IRS2/IGF1/FLNA	5
GO:0071496	GO:0071496	cellular response to external stimulus	6/88	309/18800	0.00329427	0.0299315	0.021578	SFRP1/PENK/AQP1/SFRP2/POSTN/LPL	6
GO:0045670	GO:0045670	regulation of osteoclast differentiation	3/88	64/18800	0.00336022	0.0304119	0.0219243	SFRP1/PIK3R1/NOTCH2	3
GO:0001756	GO:0001756	somitogenesis	3/88	65/18800	0.003511	0.0309739	0.0223295	SFRP1/SFRP2/TBX18	3
GO:1905330	GO:1905330	regulation of morphogenesis of an epithelium	3/88	65/18800	0.003511	0.0309739	0.0223295	SFRP1/HGF/FGF1	3
GO:0000028	GO:0000028	ribosomal small subunit assembly	2/88	19/18800	0.00351735	0.0309739	0.0223295	RPS19/RPS27L	2
GO:0003417	GO:0003417	growth plate cartilage development	2/88	19/18800	0.00351735	0.0309739	0.0223295	MMP13/COMP	2
GO:0035728	GO:0035728	response to hepatocyte growth factor	2/88	19/18800	0.00351735	0.0309739	0.0223295	HGF/NRP1	2
GO:1902170	GO:1902170	cellular response to reactive nitrogen species	2/88	19/18800	0.00351735	0.0309739	0.0223295	AQP1/MMP3	2
GO:0003158	GO:0003158	endothelium development	4/88	133/18800	0.00352884	0.0309739	0.0223295	EDNRA/ID1/NRP1/FGF1	4
GO:0045600	GO:0045600	positive regulation of fat cell differentiation	3/88	67/18800	0.00382484	0.0330381	0.0238176	SFRP1/SFRP2/LPL	3
GO:0003228	GO:0003228	atrial cardiac muscle tissue development	2/88	20/18800	0.00389631	0.0333192	0.0240202	EDNRA/TBX18	2
GO:0090201	GO:0090201	negative regulation of release of cytochrome c from mitochondria	2/88	20/18800	0.00389631	0.0333192	0.0240202	HGF/IGF1	2
GO:0010611	GO:0010611	regulation of cardiac muscle hypertrophy	3/88	68/18800	0.00398797	0.033854	0.0244058	PI16/IGF1/RGS4	3
GO:0060348	GO:0060348	bone development	5/88	225/18800	0.00411424	0.034799	0.025087	MMP13/SFRP2/COMP/IGF1/NOTCH2	5
GO:0001832	GO:0001832	blastocyst growth	2/88	21/18800	0.0042934	0.0359076	0.0258862	RAD51B/IGF1	2
GO:0071731	GO:0071731	response to nitric oxide	2/88	21/18800	0.0042934	0.0359076	0.0258862	AQP1/MMP3	2
GO:0007585	GO:0007585	respiratory gaseous exchange by respiratory system	3/88	70/18800	0.00432679	0.0359076	0.0258862	EDNRA/ELN/SLC5A3	3
GO:0048705	GO:0048705	skeletal system morphogenesis	5/88	228/18800	0.00435092	0.0359076	0.0258862	SFRP1/MMP13/MGP/SFRP2/COMP	5
GO:0090090	GO:0090090	negative regulation of canonical Wnt signaling pathway	4/88	142/18800	0.0044551	0.0359076	0.0258862	SFRP1/IGFBP2/SFRP2/TBX18	4
GO:0014743	GO:0014743	regulation of muscle hypertrophy	3/88	71/18800	0.00450256	0.0359076	0.0258862	PI16/IGF1/RGS4	3
GO:0048545	GO:0048545	response to steroid hormone	6/88	330/18800	0.00453675	0.0359076	0.0258862	SFRP1/IGFBP2/AQP1/PMEPA1/SCGB2A2/SLIT3	6
GO:0032946	GO:0032946	positive regulation of mononuclear cell proliferation	4/88	143/18800	0.00456718	0.0359076	0.0258862	IGF2/IGFBP2/IRS2/IGF1	4
GO:0014065	GO:0014065	phosphatidylinositol 3-kinase signaling	4/88	144/18800	0.00468114	0.0359076	0.0258862	SERPINE2/HGF/PIK3R1/IGF1	4
GO:0007164	GO:0007164	establishment of tissue polarity	3/88	72/18800	0.00468259	0.0359076	0.0258862	SFRP1/SFRP2/DAAM1	3
GO:0035567	GO:0035567	non-canonical Wnt signaling pathway	3/88	72/18800	0.00468259	0.0359076	0.0258862	SFRP1/SFRP2/DAAM1	3
GO:0042246	GO:0042246	tissue regeneration	3/88	72/18800	0.00468259	0.0359076	0.0258862	HOPX/PTN/IGF1	3
GO:0007620	GO:0007620	copulation	2/88	22/18800	0.00470843	0.0359076	0.0258862	SERPINE2/ACVR2A	2
GO:0032891	GO:0032891	negative regulation of organic acid transport	2/88	22/18800	0.00470843	0.0359076	0.0258862	IRS2/RGS4	2
GO:0060445	GO:0060445	branching involved in salivary gland morphogenesis	2/88	22/18800	0.00470843	0.0359076	0.0258862	HGF/NRP1	2
GO:0071305	GO:0071305	cellular response to vitamin D	2/88	22/18800	0.00470843	0.0359076	0.0258862	SFRP1/PENK	2
GO:0062013	GO:0062013	positive regulation of small molecule metabolic process	4/88	146/18800	0.00491479	0.0368768	0.0265849	IGF2/IRS2/IGF1/FGF1	4
GO:0000271	GO:0000271	polysaccharide biosynthetic process	3/88	74/18800	0.0050556	0.0373312	0.0269125	IGF2/IRS2/IGF1	3
GO:0044042	GO:0044042	glucan metabolic process	3/88	74/18800	0.0050556	0.0373312	0.0269125	IGF2/IRS2/IGF1	3
GO:0010259	GO:0010259	multicellular organism aging	2/88	23/18800	0.00514123	0.0374875	0.0270252	EDNRA/COMP	2
GO:0035988	GO:0035988	chondrocyte proliferation	2/88	23/18800	0.00514123	0.0374875	0.0270252	COMP/GOLGB1	2
GO:0045663	GO:0045663	positive regulation of myoblast differentiation	2/88	23/18800	0.00514123	0.0374875	0.0270252	IGFBP3/BOC	2
GO:0098657	GO:0098657	import into cell	5/88	238/18800	0.00521018	0.0378715	0.027302	GPM6B/IRS2/SLC7A3/RGS4/SLC5A3	5
GO:0001933	GO:0001933	negative regulation of protein phosphorylation	6/88	341/18800	0.0053112	0.0384855	0.0277447	SFRP1/IGFBP3/HGF/SFRP2/PMEPA1/SPRY1	6
GO:0016331	GO:0016331	morphogenesis of embryonic epithelium	4/88	150/18800	0.00540535	0.0389252	0.0280617	SFRP1/SFRP2/ALDH1A3/TBX18	4
GO:0001759	GO:0001759	organ induction	2/88	24/18800	0.00559163	0.0401424	0.0289392	SPRY1/FGF1	2
GO:0045913	GO:0045913	positive regulation of carbohydrate metabolic process	3/88	77/18800	0.0056479	0.0402782	0.029037	IGF2/IRS2/IGF1	3
GO:0050905	GO:0050905	neuromuscular process	4/88	152/18800	0.00566249	0.0402782	0.029037	PENK/EDNRA/COMP/ALDH1A3	4
GO:0007193	GO:0007193	adenylate cyclase-inhibiting G protein-coupled receptor signaling pathway	3/88	78/18800	0.00585417	0.0415147	0.0299284	EDNRA/AKAP12/FLNA	3
GO:0031668	GO:0031668	cellular response to extracellular stimulus	5/88	245/18800	0.00587909	0.0415646	0.0299644	SFRP1/PENK/SFRP2/POSTN/LPL	5
GO:0051450	GO:0051450	myoblast proliferation	2/88	25/18800	0.00605947	0.0418462	0.0301675	HGF/IGF1	2
GO:0034637	GO:0034637	cellular carbohydrate biosynthetic process	3/88	79/18800	0.00606492	0.0418462	0.0301675	IGF2/IRS2/IGF1	3
GO:0048145	GO:0048145	regulation of fibroblast proliferation	3/88	79/18800	0.00606492	0.0418462	0.0301675	SFRP1/AQP1/IGF1	3
GO:0048844	GO:0048844	artery morphogenesis	3/88	79/18800	0.00606492	0.0418462	0.0301675	EDNRA/COMP/NRP1	3
GO:0090068	GO:0090068	positive regulation of cell cycle process	5/88	247/18800	0.00608084	0.0418462	0.0301675	IGF2/RAD51B/SVIL/SLF1/IGF1	5
GO:0048144	GO:0048144	fibroblast proliferation	3/88	81/18800	0.00649991	0.0437432	0.031535	SFRP1/AQP1/IGF1	3
GO:0060740	GO:0060740	prostate gland epithelium morphogenesis	2/88	26/18800	0.00654456	0.0437432	0.031535	SFRP1/TNC	2
GO:0071692	GO:0071692	protein localization to extracellular region	6/88	359/18800	0.00678209	0.0450718	0.0324928	SFRP1/COMP/NBL1/IRS2/IGF1/CCDC186	6
GO:0048041	GO:0048041	focal adhesion assembly	3/88	83/18800	0.00695306	0.0459455	0.0331227	SFRP1/GPM6B/NRP1	3
GO:0071280	GO:0071280	cellular response to copper ion	2/88	27/18800	0.00704675	0.0463015	0.0333793	AQP1/MT1X	2
GO:0009991	GO:0009991	response to extracellular stimulus	7/88	479/18800	0.00718892	0.0471026	0.0339569	SFRP1/PENK/IGFBP2/SFRP2/POSTN/RPS19/LPL	7
GO:0061448	GO:0061448	connective tissue development	5/88	260/18800	0.00751273	0.0484799	0.0349497	MMP13/MGP/SFRP2/ACTA2/COMP	5
GO:0014072	GO:0014072	response to isoquinoline alkaloid	2/88	28/18800	0.00756586	0.0484799	0.0349497	PENK/RGS4	2
GO:0043278	GO:0043278	response to morphine	2/88	28/18800	0.00756586	0.0484799	0.0349497	PENK/RGS4	2
GO:0006112	GO:0006112	energy reserve metabolic process	3/88	86/18800	0.00766724	0.0489945	0.0353207	IGF2/IRS2/IGF1	3
GO:1903034	GO:1903034	regulation of response to wounding	4/88	166/18800	0.00769396	0.0490305	0.0353467	SERPINE2/PTN/ACTA2/FLNA	4
GO:0010638	GO:0010638	positive regulation of organelle organization	7/88	487/18800	0.00784101	0.0495603	0.0357286	SFRP1/IGF2/TPM1/SLF1/ID1/IGF1/NRP1	7
GO:0090066	GO:0090066	regulation of anatomical structure size	7/88	487/18800	0.00784101	0.0495603	0.0357286	EDNRA/AQP1/ACTA2/SVIL/COMP/ELN/NRP1	7
The statistical significance was calculated by one-sided hypergeometric test and adjusted by Benjamini–Hochberg correction.

## Sheet: pericyte
	ID	Description	GeneRatio	BgRatio	pvalue	p.adjust	qvalue	geneID	Count
GO:0030198	GO:0030198	extracellular matrix organization	9/45	307/18800	3.8852e-08	2.19614e-05	1.45965e-05	COL1A1/COL4A2/MYH11/EGFL6/COL4A1/POSTN/COL3A1/OLFML2B/SFRP2	9
GO:0043062	GO:0043062	extracellular structure organization	9/45	308/18800	3.99518e-08	2.19614e-05	1.45965e-05	COL1A1/COL4A2/MYH11/EGFL6/COL4A1/POSTN/COL3A1/OLFML2B/SFRP2	9
GO:0045229	GO:0045229	external encapsulating structure organization	9/45	310/18800	4.22335e-08	2.19614e-05	1.45965e-05	COL1A1/COL4A2/MYH11/EGFL6/COL4A1/POSTN/COL3A1/OLFML2B/SFRP2	9
GO:0038063	GO:0038063	collagen-activated tyrosine kinase receptor signaling pathway	3/45	12/18800	2.77714e-06	0.00108309	0.000719865	COL1A1/COL4A2/COL4A1	3
GO:0021681	GO:0021681	cerebellar granular layer development	3/45	13/18800	3.60424e-06	0.00112452	0.000747406	SERPINE2/CBLN1/MDK	3
GO:0030168	GO:0030168	platelet activation	5/45	130/18800	1.43225e-05	0.00319186	0.00212145	SERPINE2/FN1/APOE/COL3A1/TLN1	5
GO:0071230	GO:0071230	cellular response to amino acid stimulus	4/45	75/18800	3.07487e-05	0.00593201	0.00394267	COL1A1/COL4A1/COL3A1/NTRK2	4
GO:0061448	GO:0061448	connective tissue development	6/45	260/18800	3.42231e-05	0.00593201	0.00394267	MGP/COL1A1/COL3A1/SFRP2/ACTA2/MDK	6
GO:0071229	GO:0071229	cellular response to acid chemical	4/45	85/18800	5.03386e-05	0.00757388	0.00503392	COL1A1/COL4A1/COL3A1/NTRK2	4
GO:0001558	GO:0001558	regulation of cell growth	7/45	415/18800	5.34055e-05	0.00757388	0.00503392	NET1/SERPINE2/FN1/APOE/SLIT3/SFRP2/PLCE1	7
GO:0042060	GO:0042060	wound healing	7/45	429/18800	6.58164e-05	0.00855613	0.00568677	COL1A1/SERPINE2/FN1/APOE/COL3A1/TLN1/ACTA2	7
GO:0060485	GO:0060485	mesenchyme development	6/45	301/18800	7.71929e-05	0.00873297	0.0058043	COL1A1/FN1/ACTG2/SFRP2/ACTA2/MDK	6
GO:0001569	GO:0001569	branching involved in blood vessel morphogenesis	3/45	35/18800	7.94979e-05	0.00873297	0.0058043	COL4A1/SFRP2/MDK	3
GO:0045785	GO:0045785	positive regulation of cell adhesion	7/45	446/18800	8.39709e-05	0.00873297	0.0058043	IGF2/CCL19/THY1/EGFL6/FN1/SFRP2/MDK	7
GO:0051216	GO:0051216	cartilage development	5/45	195/18800	9.94894e-05	0.00970021	0.00644717	MGP/COL1A1/COL3A1/SFRP2/MDK	5
GO:0048545	GO:0048545	response to steroid hormone	6/45	330/18800	0.000127855	0.0110808	0.00736477	SCGB2A2/COL1A1/CCND1/PMEPA1/SLIT3/MDK	6
GO:0016049	GO:0016049	cell growth	7/45	484/18800	0.000139598	0.0114618	0.00761797	NET1/SERPINE2/FN1/APOE/SLIT3/SFRP2/PLCE1	7
GO:0031346	GO:0031346	positive regulation of cell projection organization	6/45	341/18800	0.000152856	0.0116402	0.0077366	CCL19/FN1/APOE/MDK/PLCE1/NTRK2	6
GO:0043200	GO:0043200	response to amino acid	4/45	114/18800	0.000157725	0.0116402	0.0077366	COL1A1/COL4A1/COL3A1/NTRK2	4
GO:0050817	GO:0050817	coagulation	5/45	226/18800	0.000198329	0.0122844	0.00816475	SERPINE2/FN1/APOE/COL3A1/TLN1	5
GO:0007599	GO:0007599	hemostasis	5/45	227/18800	0.000202437	0.0122844	0.00816475	SERPINE2/FN1/APOE/COL3A1/TLN1	5
GO:0031589	GO:0031589	cell-substrate adhesion	6/45	364/18800	0.000217652	0.0125755	0.00835819	COL1A1/THY1/EGFL6/FN1/COL3A1/MDK	6
GO:0071900	GO:0071900	regulation of protein serine/threonine kinase activity	6/45	372/18800	0.000244682	0.0127578	0.0084794	IGF2/CCL19/THY1/CCND1/APOE/SFRP2	6
GO:0033197	GO:0033197	response to vitamin E	2/45	10/18800	0.000249049	0.0127578	0.0084794	COL1A1/CCND1	2
GO:0001101	GO:0001101	response to acid chemical	4/45	129/18800	0.000253521	0.0127578	0.0084794	COL1A1/COL4A1/COL3A1/NTRK2	4
GO:0048251	GO:0048251	elastic fiber assembly	2/45	11/18800	0.00030393	0.0143676	0.00954932	MYH11/COL3A1	2
GO:0051962	GO:0051962	positive regulation of nervous system development	5/45	270/18800	0.000449761	0.019492	0.0129552	SERPINE2/FN1/CBLN1/MDK/NTRK2	5
GO:0001503	GO:0001503	ossification	6/45	420/18800	0.000467374	0.0197055	0.0130971	IGF2/MGP/COL1A1/VCAN/SFRP2/MDK	6
GO:0010975	GO:0010975	regulation of neuron projection development	6/45	431/18800	0.000535683	0.0214273	0.0142415	THY1/FN1/APOE/SFRP2/MDK/NTRK2	6
GO:1903034	GO:1903034	regulation of response to wounding	4/45	166/18800	0.000658756	0.0244681	0.0162625	SERPINE2/APOE/ACTA2/MDK	4
GO:0002693	GO:0002693	positive regulation of cellular extravasation	2/45	18/18800	0.00083651	0.0296857	0.0197304	THY1/MDK	2
GO:0048015	GO:0048015	phosphatidylinositol-mediated signaling	4/45	177/18800	0.000837288	0.0296857	0.0197304	SERPINE2/FN1/PLCE1/NTRK2	4
GO:0048844	GO:0048844	artery morphogenesis	3/45	79/18800	0.000892441	0.0308586	0.0205099	APOE/COL3A1/MDK	3
GO:0010544	GO:0010544	negative regulation of platelet activation	2/45	19/18800	0.000933501	0.0309843	0.0205935	SERPINE2/APOE	2
GO:0046578	GO:0046578	regulation of Ras protein signal transduction	4/45	187/18800	0.00102708	0.0327925	0.0217953	NET1/APOE/COL3A1/PLCE1	4
GO:0043410	GO:0043410	positive regulation of MAPK cascade	6/45	491/18800	0.00105657	0.0329649	0.0219098	IGF2/CCL19/APOE/ACTA2/PLCE1/NTRK2	6
GO:1901654	GO:1901654	response to ketone	4/45	190/18800	0.00108946	0.0333248	0.022149	CCL19/CCND1/POSTN/SLIT3	4
GO:0010952	GO:0010952	positive regulation of peptidase activity	4/45	192/18800	0.0011325	0.0339751	0.0225813	FN1/UACA/SFRP2/RPS27L	4
GO:0048167	GO:0048167	regulation of synaptic plasticity	4/45	198/18800	0.00126879	0.0366539	0.0243617	SERPINE2/CBLN1/APOE/NTRK2	4
GO:0007044	GO:0007044	cell-substrate junction assembly	3/45	92/18800	0.00138684	0.0381502	0.0253562	THY1/FN1/TLN1	3
GO:0006936	GO:0006936	muscle contraction	5/45	349/18800	0.00142311	0.0381502	0.0253562	MYH11/TPM2/CALD1/ACTA2/PLCE1	5
GO:0034109	GO:0034109	homotypic cell-cell adhesion	3/45	93/18800	0.00143068	0.0381502	0.0253562	SERPINE2/FN1/TLN1	3
GO:0010560	GO:0010560	positive regulation of glycoprotein biosynthetic process	2/45	24/18800	0.00149528	0.0381502	0.0253562	CCL19/RAMP1	2
GO:0050860	GO:0050860	negative regulation of T cell receptor signaling pathway	2/45	25/18800	0.00162284	0.0381502	0.0253562	THY1/PHPT1	2
GO:0060219	GO:0060219	camera-type eye photoreceptor cell differentiation	2/45	25/18800	0.00162284	0.0381502	0.0253562	THY1/NTRK2	2
GO:1905564	GO:1905564	positive regulation of vascular endothelial cell proliferation	2/45	25/18800	0.00162284	0.0381502	0.0253562	IGF2/MDK	2
GO:0050767	GO:0050767	regulation of neurogenesis	5/45	361/18800	0.00165138	0.0381502	0.0253562	THY1/SERPINE2/FN1/MDK/NTRK2	5
GO:0060349	GO:0060349	bone morphogenesis	3/45	98/18800	0.00166296	0.0381502	0.0253562	COL1A1/COL3A1/SFRP2	3
GO:0150115	GO:0150115	cell-substrate junction organization	3/45	98/18800	0.00166296	0.0381502	0.0253562	THY1/FN1/TLN1	3
GO:0033622	GO:0033622	integrin activation	2/45	26/18800	0.0017554	0.0396873	0.0263779	FN1/TLN1	2
GO:0050870	GO:0050870	positive regulation of T cell activation	4/45	223/18800	0.00196157	0.04054	0.0269446	IGF2/CCL19/THY1/MDK	4
GO:1901890	GO:1901890	positive regulation of cell junction assembly	3/45	105/18800	0.00202586	0.04054	0.0269446	THY1/CBLN1/NTRK2	3
GO:0010971	GO:0010971	positive regulation of G2/M transition of mitotic cell cycle	2/45	28/18800	0.00203547	0.04054	0.0269446	CCND1/RAD51B	2
GO:0050678	GO:0050678	regulation of epithelial cell proliferation	5/45	382/18800	0.0021143	0.04054	0.0269446	IGF2/CCND1/APOE/SFRP2/MDK	5
GO:0010667	GO:0010667	negative regulation of cardiac muscle cell apoptotic process	2/45	29/18800	0.00218292	0.04054	0.0269446	SFRP2/MDK	2
GO:0031571	GO:0031571	mitotic G1 DNA damage checkpoint signaling	2/45	29/18800	0.00218292	0.04054	0.0269446	CCND1/RPS27L	2
GO:1902430	GO:1902430	negative regulation of amyloid-beta formation	2/45	29/18800	0.00218292	0.04054	0.0269446	APOE/NTRK2	2
GO:0060560	GO:0060560	developmental growth involved in morphogenesis	4/45	234/18800	0.00233626	0.0418107	0.0277891	FN1/APOE/SLIT3/SFRP2	4
GO:0014066	GO:0014066	regulation of phosphatidylinositol 3-kinase signaling	3/45	111/18800	0.00237331	0.0418107	0.0277891	SERPINE2/FN1/NTRK2	3
GO:0021987	GO:0021987	cerebral cortex development	3/45	112/18800	0.00243458	0.0418107	0.0277891	COL3A1/MDK/NTRK2	3
GO:0071295	GO:0071295	cellular response to vitamin	2/45	31/18800	0.00249256	0.0418107	0.0277891	COL1A1/POSTN	2
GO:1902751	GO:1902751	positive regulation of cell cycle G2/M phase transition	2/45	31/18800	0.00249256	0.0418107	0.0277891	CCND1/RAD51B	2
GO:0001649	GO:0001649	osteoblast differentiation	4/45	241/18800	0.00259887	0.0431302	0.0286661	IGF2/COL1A1/VCAN/SFRP2	4
GO:0010165	GO:0010165	response to X-ray	2/45	32/18800	0.00265469	0.0431387	0.0286718	CCND1/SFRP2	2
GO:1903039	GO:1903039	positive regulation of leukocyte cell-cell adhesion	4/45	245/18800	0.00275771	0.043155	0.0286826	IGF2/CCL19/THY1/MDK	4
GO:0001662	GO:0001662	behavioral fear response	2/45	33/18800	0.00282167	0.043155	0.0286826	APOE/MDK	2
GO:0048675	GO:0048675	axon extension	3/45	121/18800	0.00303041	0.0444897	0.0295698	FN1/APOE/SLIT3	3
GO:0071560	GO:0071560	cellular response to transforming growth factor beta stimulus	4/45	252/18800	0.00305154	0.0444897	0.0295698	COL1A1/COL4A2/PMEPA1/COL3A1	4
GO:0042462	GO:0042462	eye photoreceptor cell development	2/45	35/18800	0.00317008	0.0451537	0.030011	THY1/NTRK2	2
GO:0001704	GO:0001704	formation of primary germ layer	3/45	123/18800	0.00317391	0.0451537	0.030011	COL4A2/FN1/SFRP2	3
GO:0071559	GO:0071559	response to transforming growth factor beta	4/45	258/18800	0.0033199	0.0466581	0.031011	COL1A1/COL4A2/PMEPA1/COL3A1	4
GO:0018149	GO:0018149	peptide cross-linking	2/45	36/18800	0.00335146	0.0466811	0.0310262	FN1/COL3A1	2
GO:0060828	GO:0060828	regulation of canonical Wnt signaling pathway	4/45	261/18800	0.00345995	0.0477657	0.0317471	COL1A1/APOE/SFRP2/MDK	4
GO:0042596	GO:0042596	fear response	2/45	37/18800	0.0035376	0.0479883	0.0318951	APOE/MDK	2
GO:0048608	GO:0048608	reproductive structure development	5/45	433/18800	0.00362653	0.0487706	0.032415	IGF2/SERPINE2/CCND1/SLIT3/SFRP2	5
GO:0050867	GO:0050867	positive regulation of cell activation	5/45	436/18800	0.00373467	0.0493736	0.0328158	IGF2/CCL19/THY1/ACTA2/MDK	5

## Sheet: endothelial cell
	ID	Description	GeneRatio	BgRatio	pvalue	p.adjust	qvalue	geneID	Count
GO:0010631	GO:0010631	epithelial cell migration	7/27	358/18800	5.47696e-07	0.000156138	0.000107007	ANGPT2/SPARC/TGFBR2/ITGB1/KDR/PLPP3/MACF1	7
GO:0090132	GO:0090132	epithelium migration	7/27	361/18800	5.79289e-07	0.000156138	0.000107007	ANGPT2/SPARC/TGFBR2/ITGB1/KDR/PLPP3/MACF1	7
GO:0031589	GO:0031589	cell-substrate adhesion	7/27	364/18800	6.12404e-07	0.000156138	0.000107007	ANGPT2/UTRN/ITGB1/ITGA6/KDR/AGR2/MACF1	7
GO:0090130	GO:0090130	tissue migration	7/27	366/18800	6.35354e-07	0.000156138	0.000107007	ANGPT2/SPARC/TGFBR2/ITGB1/KDR/PLPP3/MACF1	7
GO:0042060	GO:0042060	wound healing	7/27	429/18800	1.83544e-06	0.000326084	0.000223477	MMRN1/TGFBR2/ITGB1/SERPINA1/KDR/PLPP3/MACF1	7
GO:0001894	GO:0001894	tissue homeostasis	6/27	272/18800	1.99034e-06	0.000326084	0.000223477	PIP/TFF3/ITGB1/KDR/AZGP1/TFF1	6
GO:0010632	GO:0010632	regulation of epithelial cell migration	6/27	290/18800	2.88313e-06	0.000404873	0.000277474	ANGPT2/SPARC/TGFBR2/KDR/PLPP3/MACF1	6
GO:0060249	GO:0060249	anatomical structure homeostasis	6/27	319/18800	4.99028e-06	0.00054505	0.000373542	PIP/TFF3/ITGB1/KDR/AZGP1/TFF1	6
GO:0033627	GO:0033627	cell adhesion mediated by integrin	4/27	86/18800	6.60961e-06	0.000649725	0.000445279	MMRN1/ITGB1/ITGA6/PLPP3	4
GO:0045765	GO:0045765	regulation of angiogenesis	6/27	345/18800	7.81522e-06	0.000698396	0.000478635	ANGPT2/SPINK5/SPARC/TGFBR2/ITGB1/KDR	6
GO:0010810	GO:0010810	regulation of cell-substrate adhesion	5/27	217/18800	1.28412e-05	0.000970995	0.000665457	ANGPT2/UTRN/KDR/AGR2/MACF1	5
GO:0001569	GO:0001569	branching involved in blood vessel morphogenesis	3/27	35/18800	1.67677e-05	0.00117733	0.000806865	COL4A1/TGFBR2/KDR	3
GO:0060433	GO:0060433	bronchus development	2/27	11/18800	0.000108378	0.0053444	0.00366271	TGFBR2/AGR2	2
GO:0031100	GO:0031100	animal organ regeneration	3/27	65/18800	0.000108737	0.0053444	0.00366271	ANGPT2/TGFBR2/CCND1	3
GO:0007044	GO:0007044	cell-substrate junction assembly	3/27	92/18800	0.000304648	0.0120716	0.00827311	ITGA6/KDR/MACF1	3
GO:0150115	GO:0150115	cell-substrate junction organization	3/27	98/18800	0.000366863	0.0138703	0.00950577	ITGA6/KDR/MACF1	3
GO:0007229	GO:0007229	integrin-mediated signaling pathway	3/27	107/18800	0.000474655	0.0166638	0.0114203	ITGB1/ITGA6/PLPP3	3
GO:0002053	GO:0002053	positive regulation of mesenchymal cell proliferation	2/27	23/18800	0.000493266	0.01672	0.0114588	TGFBR2/KDR	2
GO:0035162	GO:0035162	embryonic hemopoiesis	2/27	24/18800	0.000537632	0.0176164	0.0120731	TGFBR2/KDR	2
GO:0050926	GO:0050926	regulation of positive chemotaxis	2/27	26/18800	0.000631961	0.0200393	0.0137336	ANGPT2/KDR	2
GO:0061041	GO:0061041	regulation of wound healing	3/27	133/18800	0.000894141	0.023916	0.0163905	MMRN1/ITGB1/PLPP3	3
GO:0010039	GO:0010039	response to iron ion	2/27	31/18800	0.000900196	0.023916	0.0163905	CCND1/TFF1	2
GO:0071711	GO:0071711	basement membrane organization	2/27	32/18800	0.00095936	0.0241808	0.0165719	COL4A1/ITGB1	2
GO:0048545	GO:0048545	response to steroid hormone	4/27	330/18800	0.00118907	0.0292214	0.0200264	SCGB2A2/TGFBR2/IGFBP7/CCND1	4
GO:0001580	GO:0001580	detection of chemical stimulus involved in sensory perception of bitter taste	2/27	37/18800	0.00128248	0.0292595	0.0200526	PIP/AZGP1	2
GO:0010463	GO:0010463	mesenchymal cell proliferation	2/27	41/18800	0.00157346	0.0329087	0.0225535	TGFBR2/KDR	2
GO:0050913	GO:0050913	sensory perception of bitter taste	2/27	41/18800	0.00157346	0.0329087	0.0225535	PIP/AZGP1	2
GO:0048639	GO:0048639	positive regulation of developmental growth	3/27	169/18800	0.00178112	0.0350169	0.0239983	TGFBR2/AGR2/MACF1	3
GO:0050878	GO:0050878	regulation of body fluid levels	4/27	382/18800	0.00203405	0.0384513	0.026352	MMRN1/SERPINA1/AGR2/CCND1	4
GO:0007565	GO:0007565	female pregnancy	3/27	185/18800	0.00230458	0.0404536	0.0277243	ANGPT2/TGFBR2/IGFBP7	3
GO:0031099	GO:0031099	regeneration	3/27	188/18800	0.00241224	0.0416006	0.0285103	ANGPT2/TGFBR2/CCND1	3
GO:0001763	GO:0001763	morphogenesis of a branching structure	3/27	199/18800	0.00283359	0.0472105	0.032355	COL4A1/TGFBR2/KDR	3
GO:0060541	GO:0060541	respiratory system development	3/27	203/18800	0.00299736	0.0486581	0.0333471	TGFBR2/KDR/AGR2	3

## Sheet: T cell
	ID	Description	GeneRatio	BgRatio	pvalue	p.adjust	qvalue	geneID	Count
GO:0002443	GO:0002443	leukocyte mediated immunity	9/21	457/18800	6.21648e-10	7.19247e-07	4.2861e-07	CCL3/NKG7/AZGP1/TYROBP/TNF/GZMB/KLRD1/FCER1G/TRDC	9
GO:0001906	GO:0001906	cell killing	6/21	185/18800	4.01811e-08	2.32448e-05	1.38519e-05	NKG7/GNLY/AZGP1/TYROBP/GZMB/KLRD1	6
GO:0036230	GO:0036230	granulocyte activation	4/21	47/18800	1.98871e-07	5.75234e-05	3.42791e-05	CCL3/TYROBP/TNF/FCER1G	4
GO:0001909	GO:0001909	leukocyte mediated cytotoxicity	5/21	131/18800	2.83079e-07	6.55046e-05	3.90352e-05	NKG7/AZGP1/TYROBP/GZMB/KLRD1	5
GO:0032103	GO:0032103	positive regulation of response to external stimulus	6/21	442/18800	6.56382e-06	0.00126572	0.000754264	CCL3/NKG7/TYROBP/TNF/XCL2/KLRD1	6
GO:0031349	GO:0031349	positive regulation of defense response	5/21	289/18800	1.37889e-05	0.00194076	0.00115653	CCL3/NKG7/TYROBP/TNF/KLRD1	5
GO:0002705	GO:0002705	positive regulation of leukocyte mediated immunity	4/21	138/18800	1.50967e-05	0.00194076	0.00115653	AZGP1/TYROBP/TNF/KLRD1	4
GO:0002269	GO:0002269	leukocyte activation involved in inflammatory response	3/21	50/18800	2.2761e-05	0.00239404	0.00142665	CCL3/TYROBP/TNF	3
GO:0043525	GO:0043525	positive regulation of neuron apoptotic process	3/21	52/18800	2.56274e-05	0.0024709	0.00147245	CCL3/TYROBP/TNF	3
GO:0061900	GO:0061900	glial cell activation	3/21	54/18800	2.87217e-05	0.00255623	0.00152329	CCL3/TYROBP/TNF	3
GO:0001912	GO:0001912	positive regulation of leukocyte mediated cytotoxicity	3/21	58/18800	3.5627e-05	0.00294432	0.00175456	AZGP1/TYROBP/KLRD1	3
GO:0042742	GO:0042742	defense response to bacterium	5/21	364/18800	4.17228e-05	0.00303902	0.001811	GNLY/TNF/FCER1G/TRDC/RNF213	5
GO:0032731	GO:0032731	positive regulation of interleukin-1 beta production	3/21	62/18800	4.35426e-05	0.00303902	0.001811	CCL3/TYROBP/TNF	3
GO:0002460	GO:0002460	adaptive immune response based on somatic recombination of immune receptors built from immunoglobulin superfamily domains	5/21	370/18800	4.5103e-05	0.00303902	0.001811	AZGP1/TNF/KLRD1/FCER1G/TRDC	5
GO:0045670	GO:0045670	regulation of osteoclast differentiation	3/21	64/18800	4.78993e-05	0.00303902	0.001811	CCL3/TYROBP/TNF	3
GO:0031343	GO:0031343	positive regulation of cell killing	3/21	65/18800	5.0181e-05	0.00303902	0.001811	AZGP1/TYROBP/KLRD1	3
GO:0071677	GO:0071677	positive regulation of mononuclear cell migration	3/21	66/18800	5.25328e-05	0.00303902	0.001811	CCL3/TNF/XCL2	3
GO:0042267	GO:0042267	natural killer cell mediated cytotoxicity	3/21	72/18800	6.81728e-05	0.00357379	0.00212968	NKG7/GZMB/KLRD1	3
GO:1901216	GO:1901216	positive regulation of neuron death	3/21	87/18800	0.000119862	0.00506121	0.00301605	CCL3/TYROBP/TNF	3
GO:0002275	GO:0002275	myeloid cell activation involved in immune response	3/21	93/18800	0.000146112	0.00571749	0.00340714	CCL3/TYROBP/FCER1G	3
GO:0002764	GO:0002764	immune response-regulating signaling pathway	5/21	482/18800	0.000157146	0.00580421	0.00345882	TYROBP/TNF/KLRD1/FCER1G/TRDC	5
GO:0030316	GO:0030316	osteoclast differentiation	3/21	96/18800	0.000160531	0.00580421	0.00345882	CCL3/TYROBP/TNF	3
GO:1905477	GO:1905477	positive regulation of protein localization to membrane	3/21	103/18800	0.000197703	0.00629495	0.00375126	AGR2/TNF/GZMB	3
GO:0001894	GO:0001894	tissue homeostasis	4/21	272/18800	0.000211265	0.00629495	0.00375126	PIP/TFF3/AZGP1/TFF1	4
GO:0030593	GO:0030593	neutrophil chemotaxis	3/21	106/18800	0.000215202	0.00629495	0.00375126	CCL3/XCL2/FCER1G	3
GO:0140131	GO:0140131	positive regulation of lymphocyte chemotaxis	2/21	20/18800	0.000223071	0.00629495	0.00375126	CCL3/XCL2	2
GO:2000010	GO:2000010	positive regulation of protein localization to cell surface	2/21	20/18800	0.000223071	0.00629495	0.00375126	TYROBP/TNF	2
GO:0032611	GO:0032611	interleukin-1 beta production	3/21	110/18800	0.000240057	0.00634235	0.0037795	CCL3/TYROBP/TNF	3
GO:0070269	GO:0070269	pyroptosis	2/21	22/18800	0.000270842	0.00634235	0.0037795	GZMB/GZMA	2
GO:0071346	GO:0071346	cellular response to interferon-gamma	3/21	118/18800	0.000295191	0.00634235	0.0037795	CCL3/TNF/XCL2	3
GO:1990840	GO:1990840	response to lectin	2/21	23/18800	0.000296437	0.00634235	0.0037795	TYROBP/KLRD1	2
GO:1990858	GO:1990858	cellular response to lectin	2/21	23/18800	0.000296437	0.00634235	0.0037795	TYROBP/KLRD1	2
GO:0019835	GO:0019835	cytolysis	2/21	24/18800	0.000323168	0.00644665	0.00384165	GZMB/GZMA	2
GO:0006909	GO:0006909	phagocytosis		310/18800	0.000347691	0.00681827	0.00406311	TYROBP/TNF/FCER1G/TRDC	4
GO:1990266	GO:1990266	neutrophil migration		128/18800	0.000374838	0.00689807	0.00411066	CCL3/XCL2/FCER1G	3
GO:0060249	GO:0060249	anatomical structure homeostasis		319/18800	0.000387532	0.00689807	0.00411066	PIP/TFF3/AZGP1/TFF1	4
GO:0002474	GO:0002474	antigen processing and presentation of peptide antigen via MHC class I		29/18800	0.000473787	0.00783103	0.00466663	AZGP1/FCER1G	2
GO:0050850	GO:0050850	positive regulation of calcium-mediated signaling		34/18800	0.000652467	0.00980395	0.00584232	CCL3/TNF	2
GO:0001580	GO:0001580	detection of chemical stimulus involved in sensory perception of bitter taste		37/18800	0.000773024	0.0112611	0.00671067	PIP/AZGP1	2
GO:0002822	GO:0002822	regulation of adaptive immune response based on somatic recombination of immune receptors built from immunoglobulin superfamily domains		173/18800	0.000901575	0.0124449	0.00741609	AZGP1/TNF/KLRD1	3
GO:0001914	GO:0001914	regulation of T cell mediated cytotoxicity		40/18800	0.000903517	0.0124449	0.00741609	AZGP1/KLRD1	2
GO:0050913	GO:0050913	sensory perception of bitter taste		41/18800	0.000949212	0.01248	0.00743701	PIP/AZGP1	2
GO:0002696	GO:0002696	positive regulation of leukocyte activation		421/18800	0.00109661	0.0140975	0.00840093	CCL3/TYROBP/TNF/TRDC	4
GO:0006953	GO:0006953	acute-phase response		48/18800	0.00129961	0.0159963	0.00953242	TNF/SERPINA1	2
GO:0001913	GO:0001913	T cell mediated cytotoxicity		50/18800	0.00140947	0.0168119	0.0100185	AZGP1/KLRD1	2
GO:0006968	GO:0006968	cellular defense response		54/18800	0.00164207	0.0188106	0.0112095	GNLY/TYROBP	2
GO:0016064	GO:0016064	immunoglobulin mediated immune response		216/18800	0.00170741	0.0190387	0.0113454	TNF/FCER1G/TRDC	3
GO:0070374	GO:0070374	positive regulation of ERK1 and ERK2 cascade		220/18800	0.00179932	0.0194562	0.0115942	CCL3/TNF/XCL2	3
GO:0019221	GO:0019221	cytokine-mediated signaling pathway		486/18800	0.00186104	0.0199372	0.0118809	CCL3/TNF/XCL2/FCER1G	4
GO:0071356	GO:0071356	cellular response to tumor necrosis factor		229/18800	0.00201733	0.0208972	0.012453	CCL3/TNF/XCL2	3
GO:0031663	GO:0031663	lipopolysaccharide-mediated signaling pathway		62/18800	0.00215828	0.0220279	0.0131268	CCL3/TNF	2
GO:0051402	GO:0051402	neuron apoptotic process		241/18800	0.00233276	0.0226807	0.0135158	CCL3/TYROBP/TNF	3
GO:0034612	GO:0034612	response to tumor necrosis factor		249/18800	0.00255917	0.0242702	0.014463	CCL3/TNF/XCL2	3
GO:0034394	GO:0034394	protein localization to cell surface		69/18800	0.00266502	0.0250685	0.0149387	TYROBP/TNF	2
GO:0050766	GO:0050766	positive regulation of phagocytosis		71/18800	0.00281913	0.0260939	0.0155497	TNF/FCER1G	2
GO:0043299	GO:0043299	leukocyte degranulation		76/18800	0.00322236	0.0293565	0.017494	CCL3/NKG7	2
GO:0030500	GO:0030500	regulation of bone mineralization		81/18800	0.00365103	0.032681	0.0194751	MGP/CCL3	2
GO:0019915	GO:0019915	lipid storage		86/18800	0.00410488	0.0362545	0.0216046	TNF/RNF213	2
GO:0030101	GO:0030101	natural killer cell activation		93/18800	0.00478203	0.0409838	0.0244228	NKG7/TYROBP	2
GO:0006959	GO:0006959	humoral immune response		317/18800	0.00504237	0.0419714	0.0250114	GNLY/TNF/TRDC	3
GO:1990868	GO:1990868	response to chemokine		97/18800	0.00519061	0.0422925	0.0252027	CCL3/XCL2	2
GO:0019233	GO:0019233	sensory perception of pain		99/18800	0.00540075	0.0430942	0.0256805	CCL3/TNF	2
GO:0110149	GO:0110149	regulation of biomineralization		103/18800	0.00583263	0.0449415	0.0267813	MGP/CCL3	2
GO:0070371	GO:0070371	ERK1 and ERK2 cascade		335/18800	0.00587775	0.0449415	0.0267813	CCL3/TNF/XCL2	3
GO:0022600	GO:0022600	digestive system process		104/18800	0.005943	0.0449415	0.0267813	TFF3/TFF1	2
GO:0051341	GO:0051341	regulation of oxidoreductase activity		106/18800	0.00616663	0.0463298	0.0276086	TNF/GZMA	2
GO:0071347	GO:0071347	cellular response to interleukin-1		111/18800	0.00674236	0.0493007	0.029379	CCL3/XCL2	2
GO:0070997	GO:0070997	neuron death		353/18800	0.00679201	0.0493007	0.029379	CCL3/TYROBP/TNF	3
