# Supplementary material for: Single cell profiling of female breast fibroadenoma reveals distinct epithelial cell compositions and therapeutic targets
Source: Nat Commun. 2023 Jun 16;14:3469. doi: 10.1038/s41467-023-39059-3 (PMC10275980; doi:10.1038/s41467-023-39059-3)
Supplement: Supplementary file 16 — Supplementary Data 13 [file 41467_2023_39059_MOESM16_ESM.xlsx]

## Sheet: Sheet1
	ID	Description	setSize	enrichmentScore	NES	pvalue	p.adjust	qvalues	rank	leading_edge	core_enrichment	core_enrichment_genenames
hsa01522	hsa01522	Endocrine resistance	61	0.509701	1.73952	0.00302984	0.0227995	0.0172222	1642	tags=41%, list=19%, signal=33%	2353/2778/3725/2099/2064/596/5295/3480/5605/207/8503/107/595/4854/4853/572/112/5566/7157/25759/6667/9611/5925/5601/208	"FOS" "GNAS" "JUN" "ESR1" "ERBB2" "BCL2" "PIK3R1" "IGF1R" "MAP2K2" "AKT1" "PIK3R3" "ADCY1" "CCND1" "NOTCH3" "NOTCH2" "BAD" "ADCY6" "PRKACA" "TP53" "SHC2" "SP1" "NCOR1" "RB1" "MAPK9" "AKT2"
hsa04915	hsa04915	Estrogen signaling pathway	79	0.453577	1.61032	0.00626503	0.039287	0.0296765	696	tags=30%, list=8%, signal=28%	7031/2353/2778/3866/3725/5241/3303/3304/2099/596/3709/5295/148327/51806/810/1509/2289/5605/2776/3708/207/8503/107/2771	TFF1 "FOS" "GNAS" "KRT15" "JUN" "PGR" "HSPA1A" "HSPA1B" "ESR1" "BCL2" "ITPR2" "PIK3R1" "CREB3L4" "CALML5" "CALML3" "CTSD" "FKBP5" "MAP2K2" "GNAQ" "ITPR1" "AKT1" "PIK3R3" "ADCY1" "GNAI2"
The statistical significance was calculated by one-sided hypergeometric test and adjusted by Benjamini–Hochberg correction.
