# Supplementary material for: Single cell profiling of female breast fibroadenoma reveals distinct epithelial cell compositions and therapeutic targets
Source: Nat Commun. 2023 Jun 16;14:3469. doi: 10.1038/s41467-023-39059-3 (PMC10275980; doi:10.1038/s41467-023-39059-3)
Supplement: Supplementary file 17 — Supplementary Data 14 [file 41467_2023_39059_MOESM17_ESM.xlsx]

## Sheet: response to estrogen 
Gene ID	Gene Symbol	Type	RANK IN GENE LIST	RANK METRIC SCORE	RUNNING ES	CORE ENRICHMENT
10439	'OLFM1'	mRNA	383	1.24	0.19	Yes
11098	'PRSS23'	mRNA	524	1.12	0.24	Yes
120	’ADD3'	mRNA	12808	-0.33	0.09	No
150	'ADRA2A'	mRNA	1197	0.81	0.49	Yes
1836	'SLC26A2'	mRNA	2175	0.59	0.57	No
1955	MEGF9'	mRNA	731	0.98	0.34	Yes
1960	EGR3'	mRNA	9288	-0.03	0.25	No
22836	'RHOBTB3'	mRNA	62	2.13	0.12	Yes
22882	'ZHX2'	mRNA	1467	0.74	0.58	Yes
2317	FLNB'	mRNA	9873	-0.07	0.22	No
23254	KAZN'	mRNA	10124	-0.09	0.21	No
23678	'SGK3'	mRNA	932	0.9	0.41	Yes
25976	TIPARP'	mRNA	16092	-0.87	0.06	No
25987	TSKU'	mRNA	10833	-0.14	0.17	No
26018	LRIG1'	mRNA	3062	0.46	0.55	No
26509	MYOF'	mRNA	7163	0.11	0.37	No
267	AMFR'	mRNA	6879	0.13	0.38	No
2717	GLA'	mRNA	8380	0.03	0.3	No
27293	SMPDL3B'	mRNA	5067	0.27	0.46	No
347733	'TUBB2B'	mRNA	3147	0.45	0.55	No

## Sheet: endocrine resistance
Gene ID	Gene Symbol	Type	RANK IN GENE LIST	RANK METRIC SCORE	RUNNING ES	CORE ENRICHMENT
10103	'TSPAN1'	mRNA	706	1	0.31	Yes
10396	‘ATP8A1'	mRNA	3155	0.45	0.44	Yes
1048	CEACAM5'	mRNA	3424	0.43	0.44	Yes
10551	'AGR2'	mRNA	548	1.11	0.27	Yes
10678	'B3GNT2'	mRNA	1199	0.81	0.34	Yes
10742	'RAI2'	mRNA	202	1.52	0.12	Yes
10753	'CAPN9'	mRNA	436	1.18	0.22	Yes
10769	'PLK2'	mRNA	428	1.19	0.21	Yes
1087	CEACAM7'	mRNA	3202	0.45	0.44	Yes
10906	'TRAFD1'	mRNA	948	0.89	0.33	Yes
11033	'ADAP1'	mRNA	311	1.34	0.16	Yes
113263	GLCCI1'	mRNA	2958	0.48	0.44	Yes
11343	'MGLL'	mRNA	1439	0.74	0.38	Yes
115677	'NOSTRIN'	mRNA	589	1.07	0.28	Yes
1192	'CLIC1'	mRNA	1389	0.76	0.36	Yes
120224	'TMEM45B'	mRNA	433	1.19	0.22	Yes
123036	'TC2N'	mRNA	96	1.88	0.04	Yes
130814	'SLC66A3'	mRNA	662	1.02	0.3	Yes
132864	CPEB2'	mRNA	1435	0.74	0.37	Yes
1364	'CLDN4'	mRNA	1770	0.66	0.4	Yes
