# Supplementary material for: Single cell profiling of female breast fibroadenoma reveals distinct epithelial cell compositions and therapeutic targets
Source: Nat Commun. 2023 Jun 16;14:3469. doi: 10.1038/s41467-023-39059-3 (PMC10275980; doi:10.1038/s41467-023-39059-3)
Supplement: Supplementary file 18 — Source Data [file 41467_2023_39059_MOESM18_ESM.xlsx]

## Sheet: Figure 1
Figure 1
Figure 1c	Supplementary Data 2
Figure 1e	Supplementary Data 4
Figure 1h	Supplementary Data 6
sample	group	ML% in epithelial cell	LP% in epithelial cell	BC% in epithelial cell
F8N	N	30.7799	62.6741	6.54596
F8T	T	61.7828	15.6762	22.541
F9T	T	46.8124	33.3333	19.8543
F21T	T	71.3679	23.2795	5.35259
F22N	N	63.1014	26.2768	10.6218
F22T	T	81.6942	16.7635	1.54224
F24N	N	27.9315	52.1739	19.8946
F24T	T	59.4147	25.4803	15.1049
F25N	N	25.7699	57.6985	16.5316
F25T	T	49.622	47.4227	2.95533
F26TL	T	78.9768	15.1979	5.82524
F26TR	T	71.0693	26.9573	1.97343
F27T	T	90.4523	7.83184	1.7159
F28T	T	54.9415	40.7997	4.25878
F30N	N	11.9421	54.1099	33.948
F30T	T	41.206	39.196	19.598
F32N	N	60.2305	16.8588	22.9107
F32T	T	79.8289	9.08767	11.0834
F34T	T	77.8443	16.8995	5.25615
F36T	T	51.4304	33.1083	15.4613
F37N	N	41.8321	44.7445	13.4234
F37T	T	12.2027	85.882	1.91535
F38N	N	27.8302	41.8239	30.3459
F40T	T	78.5201	15.5177	5.9622
F41T	T	51.01	46.5049	2.4851
F42T	T	53.9683	29.7052	16.3265
F43N	N	33.0255	63.2522	3.72236
F43T	T	54.9107	38.8393	6.25
F45N	N	46.6942	46.6942	6.61157
F45T	T	56.9792	25.6859	17.3349
F46N	N	22.1463	65.2497	12.604
F46T	T	45.7526	29.6572	24.5902
F48N	N	13.2296	66.1479	20.6226
F48T	T	80.1695	18.5414	1.28907
F50T	T	47.8244	49.0004	3.17523
F51N	N	62.1612	35.056	2.7828
F51TR	T	83.8249	16.0631	0.112036
F52T	T	39.7527	42.1084	18.139
F56T	T	16.8227	80.7217	2.45557
F57T	T	15.1305	81.8989	2.97057
F60T	T	15.6726	75.349	8.97843
F61T	T	52.6754	46.8533	0.471306
F62T	T	18.4354	78.2313	3.33333
F63T	T	38.9154	57.2433	3.84133
F66T	T	64.3989	34.0166	1.58453
F70T	T	57.5063	40.8456	1.64815
F71T	T	47.9263	50.1382	1.93548
F72T	T	69.1634	29.1453	1.69133
F76T	T	62.3731	33.401	4.22587
F77T	T	15.6752	72.3371	11.9877
F80T	T	50.6127	22.549	26.8382
F81T	T	73.1785	23.699	3.1225
F87T	T	17.7642	67.1516	15.0842
F93N	N	21.7331	34.0089	44.2581
F93T	T	57.8265	12.5623	29.6112
F94T	T	45.8896	49.8311	4.27928
F95T	T	56.3884	24.1908	19.4208
F96T	T	38.0581	23.742	38.1999
F99T	T	40.4972	30.9142	28.5886
F100N	N	45.721	29.8945	24.3845
F100T	T	62.3636	25.6314	12.005
F103N	N	2.54163	58.5451	38.9132
F103T	T	17.3257	46.1898	36.4845
F104T	T	7.87101	87.552	4.57698
F105T	T	39.2004	51.9211	8.8785
F106T	T	37.8867	58.5436	3.56973
F107N	N	47.7292	43.3902	8.88053
F107T	T	87.7253	6.49439	5.78035
F108T	T	90.0412	8.31276	1.64609
F109N	N	67.1182	25.9852	6.89655
F111T	T	65.4982	10.8856	23.6162
F113N	N	54.0404	19.5455	26.4141
F114N	N	24.4882	68.2457	7.26616
F114T	T	84.4854	6.14439	9.3702
F115N	N	75.7294	17.6288	6.64184
F115T	T	72.8661	11.8668	15.2672
F116T	T	64.663	22.4044	12.9326
F117T	T	36.6628	43.0139	20.3233
F118T	T	26.8352	69.4252	3.73961
F120T	T	75.7969	17.1192	7.08383

## Sheet: Figure2
Figure 2
Figure2e
ER					PR					TFF3					PRLR					TFF1					KIAA1324
sample	group	percentage			sample	group	percentage			sample	group	average optical density			sample	group	expression level			sample	group	expression level			sample	group	expression level
F14N	N	0.056			F46N	N	0.1			F11N	N	0.0719713			F36N	N	0.277566			F46N	N	0.333413			F11N	N	0.190608
F35N	N	0.076			F14N	N	0.278			F14N	N	0.126946			F11N	N	0.247467			F11N	N	0.374931			F14N	N	0.253003
F46N	N	0.109			F35N	N	0.034			F25N	N	0.0641022			F35N	N	0.181519			F35N	N	0.093803			F35N	N	0.209616
F14T	FA	0.991			F14T	FA	0.99			F35N	N	0.0208183			F8T	FA	0.449558			F51T	FA	0.958192			F19N	N	0.221881
F46T	FA	0.698			F46T	FA	0.995			F36N	N	0.201699			T132T	FA	0.738643			T131T	FA	1.00178			F46N	N	0.230467
F51T	FA	0.812			F114T	FA	0.746			F46N	N	0.0568446			F46T	FA	0.481414			T132T	FA	1.0695			F43T	FA	0.571158
F70T	FA	0.988								F80N	N	0.0702929			F36T	FA	0.630385								F114T	FA	0.616055
F8T	FA	1								F8T	FA	0.280874													F14T	FA	0.506086
T131T	FA	0.908								F36T	FA	0.316923													F46T	FA	0.374517
T132T	FA	0.993								F51T	FA	0.242451													F19T	FA	0.398874
F111T	FA	0.976								F70T	FA	0.275951
F114T	FA	0.97								F111T	FA	0.318832
										F131T	FA	0.235444
										F132T	FA	0.24175

## Sheet: Figure3
Figure 3
Figure3d
		H score
	group	HER2	BCL2	CCND1
H1	relapse	0	248	20
H2	relapse	3	290	260
H3	relapse	3	290	240
H4	relapse	3	225	150
H5	relapse	2	240	230
H6	relapse	2	220	205
H7	relapse	3	240	230
H8	relapse	2	280	290
H9	relapse	1	210	250
H10	relapse	1	220	40
H11	relapse	1	225	80
H12	relapse	0	200	210
H13	relapse	2	240	200
H14	relapse	3	250	200
H15	unrelapse	3	155	100
H16	unrelapse	1	195	105
H17	unrelapse	1	170	120
H18	unrelapse	1	110	125
H19	unrelapse	1	115	25
H20	unrelapse	0	250	NA
H21	unrelapse	0	170	30
H22	unrelapse	1	210	70
H23	unrelapse	0	240	NA
Figure3e
	H score
	HER2	BCL2	CCND1
H24	FA:0; CA:1	FA:259; CA:295	FA:110; CA:150
H25	NA	FA:255; CA:297	FA:165; CA:205
H26	FA:0; CA:2	FA:75; CA:220	FA:100; CA:175
H27	FA:0; CA:1	FA:270; CA:295	FA:80; CA:200
H28	FA:0; CA:2	FA:165; CA:245	FA:70; CA:160
H29	FA:0; CA:3	FA:40; CA:170	NA
H30	FA:0; CA:2	FA:240; CA:250	FA:160; CA:185
H31	FA:1; CA:2	FA:110; CA:200	FA:100; CA:120
H32	FA:1; CA:3	NA	FA:35; CA:160

## Sheet: Figure4
Figure 4
Figure4g
concentration/μM		F65TR			F66T2					concentration/μM		F70T					concentration/μM		F73T			F74T			F75T			F77T			F78T			F79T			F80T			F111T			Clinical resistance_FA306			Clinical resistance_FA311
100		81	8	45	133	14	74			100		10	8	5			56		8	1	2	14	0	2	70	2	1	5	0	2	8	4	5	31	3	4	11	5	37	4	4	7	3	5	31	3	4	4
36		258	552	37	423	904	61			36		39	22	134			32		3	4	0	7	6	5	10	2	6	11	5	4	11	12	10	17	1	2	7	6	7	213	226	212	74	72	62	5	6	7
12		2188	1741	2635	3581	2849	4313			21		981	1584	1464			18		26	17	76	203	223	619	189	35	509	575	367	234	272	13	248	357	65	56	771	58	15	2061	2461	2536	90	64	86	23	68	95
2.75		3151	2676	3509	5157	4380	5743			12		2109	2589	2131			10		1442	1530	1381	2436	1901	2482	2711	1337	2412	2911	1214	4464	1323	873	1382	1479	2100	1064	2086	1325	2029	3549	4472	3942	409	507	590	262	523	584
1		3452	3662	3858	5650	5994	6313			5.6		2406	2182	2672			5.6		2245	2149	1961	4307	3144	3809	4542	3985	4548	3010	3965	3646	1819	1567	1487	1803	1543	2092	2957	2451	2545	3997	4443	4658	405	653	648	3485	4977	2267
0.36		3660	4174	4176	5992	6831	6834			2.75		2401	2214	1554			3.2		1872	1896	1804	3952	3906	4723	4726	4588	5117	7295	5048	6549	2020	1902	1850	1264	2555	1748	3215	2425	2478	4124	4740	4695	819	807	569	5062	3130	5794
0.12		4264	4861	4480	6978	7954	7331			1		2350	3058	2262			1.8		1851	2142	1981	5765	5089	5318	3741	3963	4478	5706	6911	7887	2209	1905	1859	/	2580	1952	2249	2307	1986	4069	4460	4808	730	742	456	3673	4760	4615
0.0275		3941	4492	4172	6449	7352	6827			0.36		2441	3002	3040			1		2355	2637	3056	5207	4900	5513	4825	5147	5021	6721	5275	6378	1842	1874	1833	2931	1888	2362	2481	2831	3259	4294	4800	5346	614	788	491	3959	3697	4303
DMSO		4436	4613	4643	6995	7194	7391			0.12		2271	2009	2791			0.32		1938	2331	1620	4784	5410	4496	5606	4386	5364	6180	6242	7673	1834	1695	2001	/	2573	2800	2646	2976	3633	4339	5567	6086	734	682	591	4336	4141	4257
DMSO		5642	3106	4284	8342	7416	6395			0.0275		2829	2904	2646			0.1		2257	2568	2413	6167	6330	6004	6046	6099	5822	6262	4983	5291	1497	2355	1653	2720	1651	2126	2959	2803	2402	5538	5236	5839	546	598	688	4710	5186	4458
										DMSO		2816	2682	2412			0.032		2073	1915	1994	5383	5870	4897	4886	5068	5184	6542	6517	6582	2009	1659	1766	/	/	2110	2538	2823	2380	4804	4650	4958	/	/	/	/	/	/
										DMSO		2786	2424	2458			DMSO		2163	1308	2462	4836	5343	4440	5699	5749	5488	6715	5090	8992	1600	2517	1767	2719	1650	2125	3167	3000	2402	5059	4758	4225	729	648	624	4226	4418	4705
																	DMSO		1987	3464	1836	5797	6251	5929	6083	4777	4886	6257	7448	5367	2147	1773	1887	1537	3791	2109	2716	3021	2380	5530	5306	4505	542	568	727	4663	4161	4609
Figure4i
DMSO	Only tam (10μM)	Only Lap (10nM)	Only Ven (5μM)	Only Pal (10nM)	Tam [10 μM] + Lap [10 nM]	Tam [10 μM] + Ven [5 μM]	Tam [10 μM] + Pal [10 nM]
4494	4960	4335	4436	5166	2829	3145	4100
4516	4376	4552	4149	4712	2403	3105	3673
4730	5418	4305	4357	4740	2371	3260	3256
Figure4j
DMSO	Only tam (10μM)	Only Lap (10nM)	Only Ven (5μM)	Only Pal (10nM)	Tam [10 μM] + Lap [10 nM]	Tam [10 μM] + Ven [5 μM]	Tam [10 μM] + Pal [10 nM]
3155	2727	3178	3412	3167	3132	1671	2088
3339	3109	3312	2955	2988	2668	1916	2384
3008	2828	3128	3125	3277	2429	1995	2436

## Sheet: SUP3
Supplementary Figure 3
Supplementary Figure 3c						Supplementary Figure 3e
Ki67						ER					PR					PRLR
sample	group	percentage				sample	group	percentage			sample	group	percentage			sample	group	percentage
F25N	N	0				F46T	FA	0.001			F14T	FA	0.01			F8T	FA	0
F35N	N	0				F14T	FA	9.76e-05			F46T	FA	0			T132T	FA	0
F43N	N	0				F51T	FA	0			F114T	FA	0			F46T	FA	0
F46N	N	1				F8T	FA	0			F46N	N	0.001			F36T	FA	0
F88N	N	0				F70T	FA	0.001			F14N	N	0			F36N	N	0.001
F89N	N	0				F111T	FA	0			F35N	N	0.005			F11N	N	0
F142N	N	0				T131T	FA	0								F35N	N	0.005
F180N	N	0				T132T	FA	0.000812
F181N	N	0				F114T	FA	0.00908333
F11T	FA	0				F35N	N	0.00107961
F25T	FA	0.055556				F14N	N	0
F35T	FA	0				F46N	N	0
F43T	FA	0
F46T	FA	0
F81T	FA	0
F88T	FA	0
F142T	FA	2
F180T	FA	0
F181T	FA	0
Supplementary Figure 3f						Supplementary Figure 3g
FA	patient1	patient2	patient3			N	N1	N2	N3
VIEW1	35	29	14			VIEW1	4	7	10
VIEW2	23	38	18			VIEW2	2	4	5
VIEW3	15	21	14			VIEW3	3	1	2
VIEW4	9	13	15			VIEW4	3	3	1
VIEW5	7	8
						FA	FA1	FA2	FA3
						VIEW1	7	1	7
N	N1	N2	N3			VIEW2	6	7	3
VIEW1	9	5	5			VIEW3	2	6	0
VIEW2	3	8	7			VIEW4	3	2	2
VIEW3	5	7	15
VIEW4	4	7	16

## Sheet: SUP4
Supplementary Figure 4
Supplementary Figure 4c
group	sample	Cell percentage
		ML	LP	BC
T	131T	0.7465	0.2318	0.0217
	132T	0.7835	0.1993	0.0172
	F8T	0.7355	0.25	0.0145
	F51T	0.6935	0.2996	0.0069
N	Ind4	0.1938	0.4948	0.3113
	Ind5	0.1566	0.2675	0.5759
	Ind6	0.1845	0.193	0.6225
	Ind7	0.5747	0.3035	0.1219
	F51N	0.5607	0.3179	0.1214
	F8N	0.3261	0.4928	0.1812

## Sheet: SUP11
Supplementary Figure 11
Supplementary Figure 11d e
Patient	Target Name	Sample Name	Cт		Patient	Target	Sample	Cq		Patient	Target	Sample	Cq		Patient	Target	Sample	Cq
FA299	ATCIN	NO E2	14.0828		FA313	ATCIN	NO E2	16.3258		FA314	ATCIN	NO E2	16.8679		FA318	ATCIN	NO E2	16.3215
	ATCIN	NO E2	14.871		FA313	ATCIN	NO E2	16.3043		FA314	ATCIN	NO E2	16.8798		FA318	ATCIN	NO E2	16.2125
	ATCIN	NO E2	14.4769		FA313	ATCIN	NO E2	16.3351		FA314	ATCIN	NO E2	16.9449		FA318	ATCIN	NO E2	16.1508
	GREB1	NO E2	25.0486		FA313	GREB1	NO E2	26.9104		FA314	GREB1	NO E2	27.2536		FA318	GREB1	NO E2	28.0088
	GREB1	NO E2	24.4789		FA313	GREB1	NO E2	27.2223		FA314	GREB1	NO E2	27.3724		FA318	GREB1	NO E2	28.1029
	GREB1	NO E2	24.7861		FA313	GREB1	NO E2	26.9316		FA314	GREB1	NO E2	27.2575		FA318	GREB1	NO E2	28.0341
	TFF1	NO E2	19.524		FA313	TFF1	NO E2	19.3991		FA314	TFF1	NO E2	21.5158		FA318	TFF1	NO E2	25.3805
	TFF1	NO E2	19.952		FA313	TFF1	NO E2	19.6489		FA314	TFF1	NO E2	21.4391		FA318	TFF1	NO E2	25.5528
	TFF1	NO E2	19.8516		FA313	TFF1	NO E2	19.5728		FA314	TFF1	NO E2	21.3165		FA318	TFF1	NO E2	25.4895
	TFF3	NO E2	20.6243		FA313	TFF3	NO E2	20.0522		FA314	TFF3	NO E2	21.8836		FA318	TFF3	NO E2	23.7673
	TFF3	NO E2	20.7373		FA313	TFF3	NO E2	19.7318		FA314	TFF3	NO E2	21.949		FA318	TFF3	NO E2	23.7215
	TFF3	NO E2	20.0348		FA313	TFF3	NO E2	19.4853		FA314	TFF3	NO E2	21.771		FA318	TFF3	NO E2	23.4884
	ATCIN	E2	14.4199		FA313	ATCIN	E2	15.9675		FA314	ATCIN	E2	18.8338		FA318	ATCIN	E2	17.6307
	ATCIN	E2	14.1597		FA313	ATCIN	E2	16.488		FA314	ATCIN	E2	18.2056		FA318	ATCIN	E2	17.6299
	ATCIN	E2	14.0198		FA313	ATCIN	E2	17.1365		FA314	ATCIN	E2	20.4728		FA318	ATCIN	E2	17.5299
	GREB1	E2	22.9866		FA313	GREB1	E2	24.7926		FA314	GREB1	E2	28.7403		FA318	GREB1	E2	21.1026
	GREB1	E2	22.552		FA313	GREB1	E2	24.1607		FA314	GREB1	E2	28.4396		FA318	GREB1	E2	21.7886
	GREB1	E2	22.5158		FA313	GREB1	E2	24.33		FA314	GREB1	E2	29.1448		FA318	GREB1	E2	21.1385
	TFF1	E2	17.8185		FA313	TFF1	E2	17.5036		FA314	TFF1	E2	21.5492		FA318	TFF1	E2	23.5392
	TFF1	E2	17.482		FA313	TFF1	E2	17.4036		FA314	TFF1	E2	21.331		FA318	TFF1	E2	23.6809
	TFF1	E2	17.6572		FA313	TFF1	E2	18.3659		FA314	TFF1	E2	21.0982		FA318	TFF1	E2	23.612
	TFF3	E2	18.3816		FA313	TFF3	E2	18.6506		FA314	TFF3	E2	22.225		FA318	TFF3	E2	23.5404
	TFF3	E2	18.1988		FA313	TFF3	E2	19.0386		FA314	TFF3	E2	22.1034		FA318	TFF3	E2	23.5068
	TFF3	E2	18.2833		FA313	TFF3	E2	18.8365		FA314	TFF3	E2	22.63		FA318	TFF3	E2	23.2373
Supplementary Figure 11g
	NO E2			E2
0h	0.999666	0.986154	1.01418	1.04926	1.01435	0.990292
24h	1.24469	0.943031	1.33965	1.60584	1.33837	1.4721
48h	1.22578	1.17652	1.49392	2.03447	1.94349	1.93724
72h	2.42371	2.22987	2.17329	4.07996	3.6901	3.44577

## Sheet: SUP16
Supplementary Figure 16
Supplementary Figure 16a
FA313								FA315								FA316								FA317
Well	Fluor	Target	Content	Sample	Cq			Well	Fluor	Target	Content	Sample	Cq			Well	Fluor	Target	Content	Sample	Cq			Well	Fluor	Target	Content	Sample	Cq
A01	SYBR	ACTIN	Unkn-01	313 E2	16.9351			A01	SYBR	ACTIN	Unkn-17	315 E2	17.1521			A01	SYBR	ACTIN	Unkn-01	316 E2	16.2716			E01	SYBR	ACTIN	Unkn-17	317 E2	16.3998
A02	SYBR	ACTIN	Unkn-01	313 E2	16.743			A02	SYBR	ACTIN	Unkn-17	315 E2	16.9116			A02	SYBR	ACTIN	Unkn-01	316 E2	16.2439			E02	SYBR	ACTIN	Unkn-17	317 E2	16.4451
A03	SYBR	ACTIN	Unkn-01	313 E2	16.7467			A03	SYBR	ACTIN	Unkn-17	315 E2	16.9102			A03	SYBR	ACTIN	Unkn-01	316 E2	16.1532			E03	SYBR	ACTIN	Unkn-17	317 E2	16.2168
A04	SYBR	ER	Unkn-02	313 E2	25.8624			A04	SYBR	ER	Unkn-18	315 E2	27.7636			A04	SYBR	ER	Unkn-02	316 E2	26.1412			E04	SYBR	ER	Unkn-18	317 E2	24.9281
A05	SYBR	ER	Unkn-02	313 E2	25.9426			A05	SYBR	ER	Unkn-18	315 E2	27.7722			A05	SYBR	ER	Unkn-02	316 E2	26.0617			E05	SYBR	ER	Unkn-18	317 E2	24.9517
A06	SYBR	ER	Unkn-02	313 E2	25.8666			A06	SYBR	ER	Unkn-18	315 E2	28.0795			A06	SYBR	ER	Unkn-02	316 E2	26.0987			E06	SYBR	ER	Unkn-18	317 E2	25.1396
A07	SYBR	PR	Unkn-03	313 E2	23.9155			A07	SYBR	PR	Unkn-19	315 E2	25.4413			A07	SYBR	PR	Unkn-03	316 E2	24.5914			E07	SYBR	PR	Unkn-19	317 E2	23.0434
A08	SYBR	PR	Unkn-03	313 E2	23.8939			A08	SYBR	PR	Unkn-19	315 E2	25.6167			A08	SYBR	PR	Unkn-03	316 E2	24.5581			E08	SYBR	PR	Unkn-19	317 E2	22.8801
A09	SYBR	PR	Unkn-03	313 E2	23.8877			A09	SYBR	PR	Unkn-19	315 E2	25.1557			A09	SYBR	PR	Unkn-03	316 E2	24.9074			E09	SYBR	PR	Unkn-19	317 E2	22.8628
B01	SYBR	ACTIN	Unkn-05	E2+VEN	17.2069			B01	SYBR	ACTIN	Unkn-21	315 E2+VEN	16.568			B01	SYBR	ACTIN	Unkn-05	316 E2+VEN	16.6109			F01	SYBR	ACTIN	Unkn-21	317 E2+VEN	18.8115
B02	SYBR	ACTIN	Unkn-05	E2+VEN	17.1224			B02	SYBR	ACTIN	Unkn-21	315 E2+VEN	16.3719			B02	SYBR	ACTIN	Unkn-05	316 E2+VEN	16.4696			F02	SYBR	ACTIN	Unkn-21	317 E2+VEN	17.7373
B03	SYBR	ACTIN	Unkn-05	E2+VEN	17.1152			B03	SYBR	ACTIN	Unkn-21	315 E2+VEN	16.1255			B03	SYBR	ACTIN	Unkn-05	316 E2+VEN	16.4418			F03	SYBR	ACTIN	Unkn-21	317 E2+VEN	18.0621
B04	SYBR	ER	Unkn-06	E2+VEN	26.3504			B04	SYBR	ER	Unkn-22	315 E2+VEN	26.7797			B04	SYBR	ER	Unkn-06	316 E2+VEN	26.3162			F04	SYBR	ER	Unkn-22	317 E2+VEN	26.3853
B05	SYBR	ER	Unkn-06	E2+VEN	26.4542			B05	SYBR	ER	Unkn-22	315 E2+VEN	27.0235			B05	SYBR	ER	Unkn-06	316 E2+VEN	26.4956			F05	SYBR	ER	Unkn-22	317 E2+VEN	26.55
B06	SYBR	ER	Unkn-06	E2+VEN	26.3787			B06	SYBR	ER	Unkn-22	315 E2+VEN	26.9122			B06	SYBR	ER	Unkn-06	316 E2+VEN	26.2922			F06	SYBR	ER	Unkn-22	317 E2+VEN	26.2714
B07	SYBR	PR	Unkn-07	E2+VEN	24.9258			B07	SYBR	PR	Unkn-23	315 E2+VEN	25.063			B07	SYBR	PR	Unkn-07	316 E2+VEN	25.0555			F07	SYBR	PR	Unkn-23	317 E2+VEN	24.5981
B08	SYBR	PR	Unkn-07	E2+VEN	26.2412			B08	SYBR	PR	Unkn-23	315 E2+VEN	25.1083			B08	SYBR	PR	Unkn-07	316 E2+VEN	25.3931			F08	SYBR	PR	Unkn-23	317 E2+VEN	24.5607
B09	SYBR	PR	Unkn-07	E2+VEN	25.1621			B09	SYBR	PR	Unkn-23	315 E2+VEN	24.9944			B09	SYBR	PR	Unkn-07	316 E2+VEN	25.231			F09	SYBR	PR	Unkn-23	317 E2+VEN	24.5557
C01	SYBR	ACTIN	Unkn-09	E2+LAP	17.0609			C01	SYBR	ACTIN	Unkn-25	315 E2+LAP	16.829			C01	SYBR	ACTIN	Unkn-09	316 E2+LAP	16.3587			G01	SYBR	ACTIN	Unkn-25	317 E2+LAP	16.8419
C02	SYBR	ACTIN	Unkn-09	E2+LAP	17.0117			C02	SYBR	ACTIN	Unkn-25	315 E2+LAP	16.6195			C02	SYBR	ACTIN	Unkn-09	316 E2+LAP	16.2904			G02	SYBR	ACTIN	Unkn-25	317 E2+LAP	16.7641
C03	SYBR	ACTIN	Unkn-09	E2+LAP	16.8767			C03	SYBR	ACTIN	Unkn-25	315 E2+LAP	16.7816			C03	SYBR	ACTIN	Unkn-09	316 E2+LAP	16.2238			G03	SYBR	ACTIN	Unkn-25	317 E2+LAP	17.0231
C04	SYBR	ER	Unkn-10	E2+LAP	25.7441			C04	SYBR	ER	Unkn-26	315 E2+LAP	27.5119			C04	SYBR	ER	Unkn-10	316 E2+LAP	26.091			G04	SYBR	ER	Unkn-26	317 E2+LAP	25.6809
C05	SYBR	ER	Unkn-10	E2+LAP	25.6468			C05	SYBR	ER	Unkn-26	315 E2+LAP	27.409			C05	SYBR	ER	Unkn-10	316 E2+LAP	26.2012			G05	SYBR	ER	Unkn-26	317 E2+LAP	25.517
C06	SYBR	ER	Unkn-10	E2+LAP	25.6046			C06	SYBR	ER	Unkn-26	315 E2+LAP	27.3942			C06	SYBR	ER	Unkn-10	316 E2+LAP	26.0185			G06	SYBR	ER	Unkn-26	317 E2+LAP	25.3102
C07	SYBR	PR	Unkn-11	E2+LAP	24.3178			C07	SYBR	PR	Unkn-27	315 E2+LAP	25.3457			C07	SYBR	PR	Unkn-11	316 E2+LAP	24.6808			G07	SYBR	PR	Unkn-27	317 E2+LAP	23.3971
C08	SYBR	PR	Unkn-11	E2+LAP	24.2419			C08	SYBR	PR	Unkn-27	315 E2+LAP	25.3369			C08	SYBR	PR	Unkn-11	316 E2+LAP	24.8229			G08	SYBR	PR	Unkn-27	317 E2+LAP	23.3414
C09	SYBR	PR	Unkn-11	E2+LAP	24.2811			C09	SYBR	PR	Unkn-27	315 E2+LAP	25.3795			C09	SYBR	PR	Unkn-11	316 E2+LAP	24.6254			G09	SYBR	PR	Unkn-27	317 E2+LAP	23.3425
D01	SYBR	ACTIN	Unkn-13	E2+PAL	18.7186			D01	SYBR	ACTIN	Unkn-29	315 E2+PAL	15.2558			D01	SYBR	ACTIN	Unkn-13	316 E2+PAL	16.8718			H01	SYBR	ACTIN	Unkn-29	317 E2+PAL	16.1395
D02	SYBR	ACTIN	Unkn-13	E2+PAL	18.5017			D02	SYBR	ACTIN	Unkn-29	315 E2+PAL	15.3042			D02	SYBR	ACTIN	Unkn-13	316 E2+PAL	16.5532			H02	SYBR	ACTIN	Unkn-29	317 E2+PAL	16.5602
D03	SYBR	ACTIN	Unkn-13	E2+PAL	18.4273			D03	SYBR	ACTIN	Unkn-29	315 E2+PAL	15.2899			D03	SYBR	ACTIN	Unkn-13	316 E2+PAL	16.5708			H03	SYBR	ACTIN	Unkn-29	317 E2+PAL	16.5363
D04	SYBR	ER	Unkn-14	E2+PAL	27.6574			D04	SYBR	ER	Unkn-30	315 E2+PAL	26.2771			D04	SYBR	ER	Unkn-14	316 E2+PAL	26.3843			H04	SYBR	ER	Unkn-30	317 E2+PAL	24.9072
D05	SYBR	ER	Unkn-14	E2+PAL	27.6775			D05	SYBR	ER	Unkn-30	315 E2+PAL	26.0464			D05	SYBR	ER	Unkn-14	316 E2+PAL	26.4047			H05	SYBR	ER	Unkn-30	317 E2+PAL	24.9437
D06	SYBR	ER	Unkn-14	E2+PAL	27.4152			D06	SYBR	ER	Unkn-30	315 E2+PAL	26.1954			D06	SYBR	ER	Unkn-14	316 E2+PAL	26.2847			H06	SYBR	ER	Unkn-30	317 E2+PAL	25.0923
D07	SYBR	PR	Unkn-15	E2+PAL	25.7957			D07	SYBR	PR	Unkn-31	315 E2+PAL	23.7359			D07	SYBR	PR	Unkn-15	316 E2+PAL	24.7363			H07	SYBR	PR	Unkn-31	317 E2+PAL	23.1977
D08	SYBR	PR	Unkn-15	E2+PAL	25.8998			D08	SYBR	PR	Unkn-31	315 E2+PAL	24.0459			D08	SYBR	PR	Unkn-15	316 E2+PAL	24.7471			H08	SYBR	PR	Unkn-31	317 E2+PAL	23.178
D09	SYBR	PR	Unkn-15	E2+PAL	25.8333			D09	SYBR	PR	Unkn-31	315 E2+PAL	23.8731			D09	SYBR	PR	Unkn-15	316 E2+PAL	24.7786			H09	SYBR	PR	Unkn-31	317 E2+PAL	23.047
Supplementary Figure 16b
E2 VS E2+LAP						E2 VS E2+VEN						E2 VS E2+PAL
PATIENT	Target	Sample	Cq			PATIENT	Sample Name	Target Name	Cт			PATIENT	Target	Sample	Cq
FA313	ACTIN	E2	15.9675			FA301	E2	ACTIN	18.955			FA313	ACTIN	E2	15.9675
FA313	ACTIN	E2	16.488			FA301	E2	ACTIN	19.0723			FA313	ACTIN	E2	16.488
FA313	ACTIN	E2	17.1365			FA301	E2	ACTIN	18.7673			FA313	ACTIN	E2	17.1365
FA313	GREB1	E2	24.7926			FA301	E2	GREB1	27.8412			FA313	GREB1	E2	24.7926
FA313	GREB1	E2	24.1607			FA301	E2	GREB1	28.136			FA313	GREB1	E2	24.1607
FA313	GREB1	E2	24.33			FA301	E2	GREB1	28.1171			FA313	GREB1	E2	24.33
FA313	TFF1	E2	17.5036			FA301	E2	TFF1	20.6097			FA313	TFF1	E2	17.5036
FA313	TFF1	E2	17.4036			FA301	E2	TFF1	20.5728			FA313	TFF1	E2	17.4036
FA313	TFF1	E2	18.3659			FA301	E2	TFF1	20.7271			FA313	TFF1	E2	18.3659
FA313	TFF3	E2	18.6506			FA301	E2+PAL	ACTIN	18.8638			FA313	TFF3	E2	18.6506
FA313	TFF3	E2	19.0386			FA301	E2+PAL	ACTIN	18.7486			FA313	TFF3	E2	19.0386
FA313	TFF3	E2	18.8365			FA301	E2+PAL	ACTIN	19.1326			FA313	TFF3	E2	18.8365
FA313	ACTIN	E2+LAP	19.077			FA301	E2+PAL	GREB1	29.4568			FA313	ACTIN	E2+PAL	18.227
FA313	ACTIN	E2+LAP	17.0646			FA301	E2+PAL	GREB1	28.8085			FA313	ACTIN	E2+PAL	18.2127
FA313	ACTIN	E2+LAP	17.4424			FA301	E2+PAL	GREB1	28.5397			FA313	ACTIN	E2+PAL	18.2803
FA313	GREB1	E2+LAP	25.9071			FA301	E2+PAL	TFF1	20.7114			FA313	GREB1	E2+PAL	26.0888
FA313	GREB1	E2+LAP	25.5871			FA301	E2+PAL	TFF1	21.0767			FA313	GREB1	E2+PAL	25.9387
FA313	GREB1	E2+LAP	26.757			FA301	E2+PAL	TFF1	20.6511			FA313	GREB1	E2+PAL	26.019
FA313	TFF1	E2+LAP	19.5735									FA313	TFF1	E2+PAL	19.897
FA313	TFF1	E2+LAP	19.5066									FA313	TFF1	E2+PAL	19.998
FA313	TFF1	E2+LAP	19.0015									FA313	TFF1	E2+PAL	20.0673
FA313	TFF3	E2+LAP	20.9682									FA313	TFF3	E2+PAL	20.3205
FA313	TFF3	E2+LAP	19.6398			FA301	Sample Name	Target Name	Cт			FA313	TFF3	E2+PAL	20.2455
FA313	TFF3	E2+LAP	19.4497			FA301	E2	ACTIN	18.1282			FA313	TFF3	E2+PAL	20.3957
						FA301	E2	ACTIN	18.1047
						FA301	E2	ACTIN	18.3661
						FA301	E2	TFF3	21.4982
						FA301	E2	TFF3	21.1795
PATIENT	Target	Sample	Cq			FA301	E2	TFF3	21.404			PATIENT	Target	Sample	Cq
FA317	ACTIN	E2	17.8002			FA301	E2+PAL	ACTIN	17.934			FA317	ACTIN	E2	17.8002
FA317	ACTIN	E2	17.6534			FA301	E2+PAL	ACTIN	18.7924			FA317	ACTIN	E2	17.6534
FA317	ACTIN	E2	17.5678			FA301	E2+PAL	ACTIN	18.5262			FA317	ACTIN	E2	17.5678
FA317	GREB1	E2	26.2506			FA301	E2+PAL	TFF3	21.856			FA317	GREB1	E2	26.2506
FA317	GREB1	E2	26.2421			FA301	E2+PAL	TFF3	21.4037			FA317	GREB1	E2	26.2421
FA317	GREB1	E2	26.2652			FA301	E2+PAL	TFF3	21.8009			FA317	GREB1	E2	26.2652
FA317	TFF1	E2	19.2651									FA317	TFF1	E2	19.2651
FA317	TFF1	E2	19.3167									FA317	TFF1	E2	19.3167
FA317	TFF1	E2	19.182									FA317	TFF1	E2	19.182
FA317	TFF3	E2	19.9957									FA317	TFF3	E2	19.9957
FA317	TFF3	E2	19.7411			PATIENT	Target	Sample	Cq			FA317	TFF3	E2	19.7411
FA317	TFF3	E2	19.6668			FA319	ACTIN	E2	19.6664			FA317	TFF3	E2	19.6668
FA317	ACTIN	E2+LAP	17.5309			FA319	ACTIN	E2	19.1148			FA317	ACTIN	E2+PAL	17.2859
FA317	ACTIN	E2+LAP	17.4199			FA319	ACTIN	E2	15.9683			FA317	ACTIN	E2+PAL	17.2062
FA317	ACTIN	E2+LAP	17.3988			FA319	GREB1	E2	25.7969			FA317	ACTIN	E2+PAL	17.2959
FA317	GREB1	E2+LAP	26.2567			FA319	GREB1	E2	26.0796			FA317	GREB1	E2+PAL	25.2898
FA317	GREB1	E2+LAP	26.441			FA319	GREB1	E2	25.5877			FA317	GREB1	E2+PAL	25.2966
FA317	GREB1	E2+LAP	26.3102			FA319	TFF1	E2	22.4926			FA317	GREB1	E2+PAL	25.4395
FA317	TFF1	E2+LAP	18.9983			FA319	TFF1	E2	23.3128			FA317	TFF1	E2+PAL	18.086
FA317	TFF1	E2+LAP	18.9205			FA319	TFF1	E2	22.6131			FA317	TFF1	E2+PAL	18.1971
FA317	TFF1	E2+LAP	19.0334			FA319	TFF3	E2	23.5602			FA317	TFF1	E2+PAL	18.3266
FA317	TFF3	E2+LAP	20.3337			FA319	TFF3	E2	23.2376			FA317	TFF3	E2+PAL	18.6078
FA317	TFF3	E2+LAP	19.6633			FA319	TFF3	E2	23.018			FA317	TFF3	E2+PAL	18.7404
FA317	TFF3	E2+LAP	19.6956			FA319	ACTIN	E2+PAL	17.4745			FA317	TFF3	E2+PAL	18.8591
						FA319	ACTIN	E2+PAL	17.2349
						FA319	ACTIN	E2+PAL
						FA319	GREB1	E2+PAL	25.0935
						FA319	GREB1	E2+PAL	25.2142
PATIENT	Sample Name	Target Name	Cт			FA319	GREB1	E2+PAL	25.6862			PATIENT	Target	Sample	Cq
FA301	E2	ACTIN	18.955			FA319	TFF1	E2+PAL	21.5711			FA310	ACTIN	310 E2	20.1329
FA301	E2	ACTIN	19.0723			FA319	TFF1	E2+PAL	21.5652			FA310	ACTIN	310 E2	20.0875
FA301	E2	ACTIN	18.7673			FA319	TFF1	E2+PAL	21.4392			FA310	ACTIN	310 E2	20.3718
FA301	E2	GREB1	27.8412			FA319	TFF3	E2+PAL	24.2945			FA310	GREB1	310 E2	29.0874
FA301	E2	GREB1	28.136			FA319	TFF3	E2+PAL	24.5538			FA310	GREB1	310 E2	29.3901
FA301	E2	GREB1	28.1171			FA319	TFF3	E2+PAL	23.4591			FA310	GREB1	310 E2	29.3553
FA301	E2	TFF1	20.6097									FA310	TFF1	310 E2	27.2514
FA301	E2	TFF1	20.5728									FA310	TFF1	310 E2	27.2932
FA301	E2	TFF1	20.7271									FA310	TFF1	310 E2	27.0268
FA301	E2+LAP	ACTIN	22.9202									FA310	TFF3	310 E2	27.1628
FA301	E2+LAP	ACTIN	23.0716			PATIENT	Target	Sample	Cq			FA310	TFF3	310 E2	26.9427
FA301	E2+LAP	ACTIN	22.9192			FA310	ACTIN	E2	20.1329			FA310	TFF3	310 E2	26.7927
FA301	E2+LAP	GREB1	31.8803			FA310	ACTIN	E2	20.0875			FA310	ACTIN	E2+PAL	19.7613
FA301	E2+LAP	GREB1	31.7254			FA310	ACTIN	E2	20.3718			FA310	ACTIN	E2+PAL	19.856
FA301	E2+LAP	GREB1	32.033			FA310	GREB1	E2	29.0874			FA310	ACTIN	E2+PAL	19.9393
FA301	E2+LAP	TFF1	24.6992			FA310	GREB1	E2	29.3901			FA310	GREB1	E2+PAL	28.6199
FA301	E2+LAP	TFF1	24.9386			FA310	GREB1	E2	29.3553			FA310	GREB1	E2+PAL	28.8863
FA301	E2+LAP	TFF1	24.3551			FA310	TFF1	E2	27.2514			FA310	GREB1	E2+PAL	28.779
						FA310	TFF1	E2	27.2932			FA310	TFF1	E2+PAL	27.6514
						FA310	TFF1	E2	27.0268			FA310	TFF1	E2+PAL	27.6026
						FA310	TFF3	E2	27.1628			FA310	TFF1	E2+PAL	27.6909
						FA310	TFF3	E2	26.9427			FA310	TFF3	E2+PAL	26.7345
FA301	Sample Name	Target Name	Cт			FA310	TFF3	E2	26.7927			FA310	TFF3	E2+PAL	26.72
FA301	E2	ACTIN	18.1282			FA310	ACTIN	E2+PAL	23.5841			FA310	TFF3	E2+PAL	27.0955
FA301	E2	ACTIN	18.1047			FA310	ACTIN	E2+PAL	23.6738
FA301	E2	ACTIN	18.3661			FA310	ACTIN	E2+PAL	23.7686
FA301	E2	TFF3	21.4982			FA310	GREB1	E2+PAL	31.8334
FA301	E2	TFF3	21.1795			FA310	GREB1	E2+PAL	31.5199
FA301	E2	TFF3	21.404			FA310	GREB1	E2+PAL	32.0857
FA301	E2+LAP	ACTIN	21.3442			FA310	TFF1	E2+PAL	29.6583
FA301	E2+LAP	ACTIN	21.4548			FA310	TFF1	E2+PAL	30.0203
FA301	E2+LAP	ACTIN	21.2004			FA310	TFF1	E2+PAL	29.4538
FA301	E2+LAP	TFF3	25.3492			FA310	TFF3	E2+PAL	29.4636
FA301	E2+LAP	TFF3	25.1226			FA310	TFF3	E2+PAL	29.2393
FA301	E2+LAP	TFF3	25.1401			FA310	TFF3	E2+PAL	29.0528

## Sheet: SUP17
Supplementary Figure 17
Supplementary Figure 17a																Supplementary Figure 17b													Supplementary Figure 17c
LAP																VEN													PAL
concentration/μM		F78T			F79T			F110T			F139T					concentration/μM		F79T			F110T			F78T					concentration/μM		F74T			F79T			F139T			F80T
10		17	17	78	6	14	63	43	23	17	155	1029	208			100		131	112	131	48	17	25	128	195	173			10		52	46	93	33	16	14	114	562	39	39	5	NA
3.6		14	23	158	12	27	160	244	79	30	315	NA	1029			36		767	789	605	149	65	76	634	910	763			3.6		58	116	127	114	62	35	464	748	47	183	NA	6
1.2		65	109	270	88	111	246	911	271	218	273	1302	416			10		3501	3188	2987	1001	618	832	1479	1945	2145			1.2		1110	625	1174	769	540	335	674	881	210	953	47	NA
0.275		863	1092	1437	717	871	976	3185	3176	3027	1088	NA	2931			3.6		3427	3458	2990	4631	4080	4591	1850	1926	2327			0.275		2337	NA	2441	NA	2546	2090	2623	NA	2108	1032	NA	354
0.1		303	326	658	196	270	371	1469	1162	690	303	1427	755			1.2		3641	3756	3896	5545	5305	4693	1773	1767	2016			0.1		4535	4460	NA	NA	2769	2490	NA	3686	3125	1697	NA	1493
0.036		1764	2234	1893	1379	1880	1569	4057	4925	4318	1237	NA	3793			0.275		3406	3370	3024	5157	5817	5401	1988	1999	2349			0.036		NA	5761	6559	2969	NA	2627	NA	3846	4289	2314	1903	NA
0.012		1802	2321	2056	1959	2021	2147	6896	5962	5853	3829	4917	3799			0.1		3569	3251	3970	6152	4937	5182	2026	1868	2333			0.012		5518	5964	6704	3527	3020	NA	3807	NA	5234	2372	2226	NA
0.00275		2875	2981	2629	2712	2389	2490	5747	7193	7186	7156	7794	6349			0.036		3919	4003	4254	7130	5932	5106	1970	2132	2426			0.00275		5131	6513	5929	4044	3284	2807	6385	4385	6237	NA	2171	2376
0.001		3034	2549	2398	3146	2802	2633	8124	7965	7500	4750	5143	5862			0.012		3922	3105	4133	6495	5480	6413	2415	2301	NA			0.001		5698	5871	7473	3918	3611	3563	7247	7643	6914	NA	2118	2413
0.00036		2645	3399	3220	2818	NA	1678	7972	7465	6841	5939	5985	NA			0.00275		3346	3717	4012	7001	7148	7133	2166	2277	2067			0.00036		6449	5541	6669	3863	3644	3204	6237	7518	6587	2212	2565	2152
DMSO		2983	2724	2438	2309	2801	2157	7807	6175	7666	6199	5557	5237			DMSO		3563	3369	3517	6245	5859	5193	2443	2214	2012			DMSO		6782	NA	4658	3327	3367	3194	5130	6077	7439	2048	2488	2399
DMSO		2738	2734	2252	2492	2542	2342	7929	7876	7087	6159	6570	6020			DMSO		3239	3862	3434	6893	5455	6647	2767	1766	1994			DMSO		5697	7033	6096	3963	3247	3848	5996	7376	NA	2400	2059	2619

## Sheet: SUP18
Supplementary Figure 18
Supplementary Figure 18b
DMSO(Lumine- scence,LUM)	6403	6526	5368	6140	7087	6280			DMSO(Lumine- scence,LUM)	7912	8175	7421	7193	7912	7877			DMSO(Lumine- scence,LUM)	8859	7263	9017	8526	7421	8193
LAP(LUM) TAM(LUM)	1.2	0.275	0.1	0.036	0.012	0			VEN(LUM) TAM(LUM)	36	10	3.6	1.2	0.1	0			PAL(LUM) TAM(LUM)	3.6	1.2	0.275	0.1	0.012	0
18	310	420	913	2156	1846	4458			18	603	1446	1175	1175	1898	1943			18	843	2600	2779	3676	2887	3048
18	146	329	969	1170	2686	1042			18	1552	1326	1702	2184	2772	2275			18	520	2367	2546	2636	3246	3084
18	439	511	1782	1863	2503	3161			18	768	1612	1370	1145	1296	1898			18	782	3067	3371	2206	3120	3963
10	217	696	2943	4119	5775	6203			10	1009	3721	4067	3992	3525	4790			10	986	1957	4877	6043	6474	7513
10	222	706	1545	3198	5146	6231			10	1913	4082	4519	4338	4986	5061			10	1043	4597	5891	5864	5953	7622
10	159	1536	2655	4474	6156	6158			10	1687	4444	4308	4609	4399	5076			10	1200	5432	4900	5630	6940	6761
5.6	761	1007	3478	4118	5788	5549			5.6	1356	4745	5001	4775	6161	6311			5.6	1631	3931	6528	6800	6324	7514
5.6	330	1483	2067	4198	5868	6156			5.6	1266	4881	4459	5453	4383	6101			5.6	923	5763	5308	6958	6742	7767
5.6	264	1413	3084	4006	5462	6105			5.6	1777	4112	6808	5528	5649	5784			5.6	1004	4290	6868	6665	7022	7801
3.2	475	950	2418	2674	5223	6249			3.2	1115	5031	5182	6011	6794	7019			3.2	1709	5577	5940	7382	8175	8004
3.2	986	1279	na	4358	5951	6275			3.2	1868	4052	5694	5061	6176	6959			3.2	1353	6384	5974	7702	7402	7901
3.2	315	2430	4174	4920	6161	6216			3.2	1356	5543	7140	6508	6703	7065			3.2	812	4734	6109	7330	6816	7987
1	221	1460	4830	4445	6255	6233			1	1250	4790	5182	6342	7125	7245			1	1040	6079	6276	6821	8151	8131
1	389	1321	2304	5039	5919	5966			1	1009	4865	5694	5845	6522	7245			1	1235	6617	7096	7459	7330	8167
1	648	2220	3442	4383	5965	5991			1	2410	5905	7140	6929	7501	7170			1	1001	6688	6114	7374	7399	7339
0.1	503	2861	3483	5108	5898	5920			0	1672	6447	6417	6884	6808	7607			0.1	1867	6120	7381	7424	7840	7500
0.1	848	1426	3949	5158	6147	5540			0	1552	6838	5588	5965	7517	7531			0.1	1487	7192	7520	7657	7336	8013
0.1	691	1092	4677	5165	5995	6131			0	1823	4911	7335	7682	7351	6854			0.1	1331	7140	7417	7879	7929	7997
0	418	3855	5597	5473	5902	6249												0	2358	7491	8034	8213	8213	7622
0	639	3450	4597	5957	6220	6277												0	2139	7096	7460	7338	7725	8213
0	740	3795	4192	5792	6031	6298												0	1865	6276	7244	7491	7739	7915
